# Supplementary material for: Single-nucleus sequencing and spatial metabolomics analysis reveal the regulatory mechanism of ginkgolic acid biosynthesis in the episperm of Ginkgo biloba
Source: Hortic Res. 2026 Feb 28;13(6):uhag064. doi: 10.1093/hr/uhag064 (PMC13249510; doi:10.1093/hr/uhag064)
Supplement: Web_Material_uhag064 [file web_material_uhag064.zip]

Archive with 2 entries (2 files):
- Supplement figure(Revised).docx
- Supplemental tables.xlsx
