# Supplementary material for: Single-nucleus sequencing and spatial metabolomics analysis reveal the regulatory mechanism of ginkgolic acid biosynthesis in the episperm of Ginkgo biloba
Source: Hortic Res. 2026 Feb 28;13(6):uhag064. doi: 10.1093/hr/uhag064 (PMC13249510; doi:10.1093/hr/uhag064)
Supplement: Web_Material_uhag064 [file web_material_uhag064.zip › Supplemental tables.xlsx]

## Sheet: Table S1
Table S1. Metabolites identification from MALDI-MSI
Index	Compound	m/z	Notation	Formula	HMDB	Class	Sub_class	Direct_parent	SMILES	mSigma	mzDev	GbL
Compound1	2-(Methylthiomethyl)-3-phenyl-2-propenal	191.0537 m/z ± 0.005 Da	[M-H]-	C11H12OS	HMDB0037166	Cinnamaldehydes		Cinnamaldehydes	CSC\C(C=O)=C\C1=CC=CC=C1	26.8494	-0.000410751	5418.86
Compound2	2-(Methylthiomethyl)-3-phenyl-2-propenal	173.0434 m/z ± 0.005 Da	[M-H-H2O]-	C11H12OS	HMDB0037166	Cinnamaldehydes		Cinnamaldehydes	CSC\C(C=O)=C\C1=CC=CC=C1	26.8494	-0.000410751	97.482
Compound3	2-(Methylthiomethyl)-3-phenyl-2-propenal	227.0322 m/z ± 0.005 Da	[M+Cl]-	C11H12OS	HMDB0037166	Cinnamaldehydes		Cinnamaldehydes	CSC\C(C=O)=C\C1=CC=CC=C1	26.8494	-0.000410751	11.9465
Compound4	D-Sedoheptulose	209.0647 m/z ± 0.005 Da	[M-H]-	C7H14O7	HMDB0003219	Organooxygen compounds	Carbohydrates and carbohydrate conjugates	C-glycosyl compounds	OC[C@H]1O[C@](O)(CO)[C@@H](O)[C@H](O)[C@@H]1O	184.768	-0.00180333	10.0744
Compound5	D-Sedoheptulose	272.0587 m/z ± 0.005 Da	[M+NO3]-	C7H14O7	HMDB0003219	Organooxygen compounds	Carbohydrates and carbohydrate conjugates	C-glycosyl compounds	OC[C@H]1O[C@](O)(CO)[C@@H](O)[C@H](O)[C@@H]1O	184.768	-0.00180333	2.90717
Compound6	D-Sedoheptulose	245.0415 m/z ± 0.005 Da	[M+Cl]-	C7H14O7	HMDB0003219	Organooxygen compounds	Carbohydrates and carbohydrate conjugates	C-glycosyl compounds	OC[C@H]1O[C@](O)(CO)[C@@H](O)[C@H](O)[C@@H]1O	184.768	-0.00180333	57.9533
Compound7	Carbenicillin	359.0727 m/z ± 0.005 Da	[M-H-H2O]-	C17H18N2O6S	HMDB0014717	Carboxylic acids and derivatives	Amino acids, peptides, and analogues	Dipeptides	[H][C@]12SC(C)(C)[C@@H](N1C(=O)[C@H]2NC(=O)C(C(O)=O)C1=CC=CC=C1)C(O)=O	166.843	0.00160903	7.94137
Compound8	Carbenicillin	377.0821 m/z ± 0.005 Da	[M-H]-	C17H18N2O6S	HMDB0014717	Carboxylic acids and derivatives	Amino acids, peptides, and analogues	Dipeptides	[H][C@]12SC(C)(C)[C@@H](N1C(=O)[C@H]2NC(=O)C(C(O)=O)C1=CC=CC=C1)C(O)=O	166.843	0.00160903	2433.57
Compound9	Trehalose	404.0977 m/z ± 0.005 Da	[M+NO3]-	C12H22O11	HMDB0000975	Organooxygen compounds	Carbohydrates and carbohydrate conjugates	O-glycosyl compounds	C([C@@H]1[C@H]([C@@H]([C@H]([C@H](O1)O[C@@H]2[C@@H]([C@H]([C@@H]([C@H](O2)CO)O)O)O)O)O)O)O	18.0155	-0.00265193	8.08989
Compound10	Trehalose	341.106 m/z ± 0.005 Da	[M-H]-	C12H22O11	HMDB0000975	Organooxygen compounds	Carbohydrates and carbohydrate conjugates	O-glycosyl compounds	C([C@@H]1[C@H]([C@@H]([C@H]([C@H](O1)O[C@@H]2[C@@H]([C@H]([C@@H]([C@H](O2)CO)O)O)O)O)O)O)O	18.0155	-0.00265193	481.224
Compound11	Benzothiophene	115.0019 m/z ± 0.005 Da	[M-H-H2O]-	C8H6S	HMDB0249003	Benzothiophenes	1-benzothiophenes	1-benzothiophenes	S1C=CC2=CC=CC=C12	33.8486	0.000406401	776.263
Compound12	Benzothiophene	133.0122 m/z ± 0.005 Da	[M-H]-	C8H6S	HMDB0249003	Benzothiophenes	1-benzothiophenes	1-benzothiophenes	S1C=CC2=CC=CC=C12	33.8486	0.000406401	938.739
Compound13	Benzothiophene	168.9885 m/z ± 0.005 Da	[M+Cl]-	C8H6S	HMDB0249003	Benzothiophenes	1-benzothiophenes	1-benzothiophenes	S1C=CC2=CC=CC=C12	33.8486	0.000406401	6.07443
Compound14	Garcimangosone D	427.0811 m/z ± 0.005 Da	[M+Cl]-	C19H20O9	HMDB0038066	Organooxygen compounds	Carbohydrates and carbohydrate conjugates	Phenolic glycosides	OCC1OC(OC2=CC(O)=CC(O)=C2C(=O)C2=CC=CC=C2)C(O)C(O)C1O	28.4496	-0.00198391	3.02422
Compound15	Garcimangosone D	391.1018 m/z ± 0.005 Da	[M-H]-	C19H20O9	HMDB0038066	Organooxygen compounds	Carbohydrates and carbohydrate conjugates	Phenolic glycosides	OCC1OC(OC2=CC(O)=CC(O)=C2C(=O)C2=CC=CC=C2)C(O)C(O)C1O	28.4496	-0.00198391	1331.77
Compound16	Garcimangosone D	373.092 m/z ± 0.005 Da	[M-H-H2O]-	C19H20O9	HMDB0038066	Organooxygen compounds	Carbohydrates and carbohydrate conjugates	Phenolic glycosides	OCC1OC(OC2=CC(O)=CC(O)=C2C(=O)C2=CC=CC=C2)C(O)C(O)C1O	28.4496	-0.00198391	31.4713
Compound17	Garcimangosone D	454.1014 m/z ± 0.005 Da	[M+NO3]-	C19H20O9	HMDB0038066	Organooxygen compounds	Carbohydrates and carbohydrate conjugates	Phenolic glycosides	OCC1OC(OC2=CC(O)=CC(O)=C2C(=O)C2=CC=CC=C2)C(O)C(O)C1O	28.4496	-0.00198391	4.24958
Compound18	Alinamin	355.1267 m/z ± 0.005 Da	[M-H]-	C15H24N4O2S2	HMDB0256863	Diazines	Pyrimidines and pyrimidine derivatives	Hydropyrimidines	CCCSSC(CCO)=C(C)N(CC1=CN=C(C)NC1=N)C=O	41.4388	-0.000100392	3.61143
Compound19	Alinamin	337.1162 m/z ± 0.005 Da	[M-H-H2O]-	C15H24N4O2S2	HMDB0256863	Diazines	Pyrimidines and pyrimidine derivatives	Hydropyrimidines	CCCSSC(CCO)=C(C)N(CC1=CN=C(C)NC1=N)C=O	41.4388	-0.000100392	10.1554
Compound20	Mollin	445.0876 m/z ± 0.005 Da	[M+Cl]-	C19H22O10		Organooxygen compounds	Carbohydrates and carbohydrate conjugates		O[C@H]1[C@H](O)[C@@H](OC(C)=O)[C@H](OC2=CC(OC(C)=CC3=O)=C3C(O)=C2C)O[C@@H]1CO	108.199	-0.000991869	3.93343
Compound21	Mollin	409.1131 m/z ± 0.005 Da	[M-H]-	C19H22O10		Organooxygen compounds	Carbohydrates and carbohydrate conjugates		O[C@H]1[C@H](O)[C@@H](OC(C)=O)[C@H](OC2=CC(OC(C)=CC3=O)=C3C(O)=C2C)O[C@@H]1CO	108.199	-0.000991869	5.15268
Compound22	(Z)-5-[(5-Methyl-2-thienyl)methylene]-2(5H)-furanone	173.0072 m/z ± 0.005 Da	[M-H-H2O]-	C10H8O2S	HMDB0033845	Thiophenes	2,5-disubstituted thiophenes	2,5-disubstituted thiophenes	CC1=CC=C(S1)\C=C1\OC(=O)C=C1	37.1594	-5.44e-05	84.3827
Compound23	(Z)-5-[(5-Methyl-2-thienyl)methylene]-2(5H)-furanone	191.018 m/z ± 0.005 Da	[M-H]-	C10H8O2S	HMDB0033845	Thiophenes	2,5-disubstituted thiophenes	2,5-disubstituted thiophenes	CC1=CC=C(S1)\C=C1\OC(=O)C=C1	37.1594	-5.44e-05	662.87
Compound24		451.1321 m/z ± 0.005 Da	[M-H]-									811.158
Compound25		433.1216 m/z ± 0.005 Da	[M-H-H2O]-									9.34973
Compound26	glycerophosphoinositol*	333.0596 m/z ± 0.005 Da	[M-H]-	C9H19O11P						23.4972	0.00103576	488.842
Compound27	glycerophosphoinositol*	315.0493 m/z ± 0.005 Da	[M-H-H2O]-	C9H19O11P						23.4972	0.00103576	68.0246
Compound28		209.0271 m/z ± 0.005 Da	[M-H]-									9.3927
Compound29		245.0073 m/z ± 0.005 Da	[M+Cl]-									5.05754
Compound30		272.029 m/z ± 0.005 Da	[M+NO3]-									3.53473
Compound31		387.0487 m/z ± 0.005 Da	[M+Cl]-									2.74953
Compound32		351.0735 m/z ± 0.005 Da	[M-H]-									12.919
Compound33	Fluindione	239.0533 m/z ± 0.005 Da	[M-H]-	C15H9FO2	HMDB0252334	Indanes	Indanones	Indanediones	FC1=CC=C(C=C1)C1C(=O)C2=CC=CC=C2C1=O	26.9102	0.00187962	311.265
Compound34	Fluindione	302.0495 m/z ± 0.005 Da	[M+NO3]-	C15H9FO2	HMDB0252334	Indanes	Indanones	Indanediones	FC1=CC=C(C=C1)C1C(=O)C2=CC=CC=C2C1=O	26.9102	0.00187962	12.9979
Compound35	Fluindione	221.0439 m/z ± 0.005 Da	[M-H-H2O]-	C15H9FO2	HMDB0252334	Indanes	Indanones	Indanediones	FC1=CC=C(C=C1)C1C(=O)C2=CC=CC=C2C1=O	26.9102	0.00187962	7.37126
Compound36		128.8902 m/z ± 0.005 Da	[M-H]-									209.896
Compound37		110.8794 m/z ± 0.005 Da	[M-H-H2O]-									2.37674
Compound38		129.0174 m/z ± 0.005 Da	[M-H]-									66.8006
Compound39		111.007 m/z ± 0.005 Da	[M-H-H2O]-									323.28
Compound40		185.0702 m/z ± 0.005 Da	[M-H-H2O]-									11.8109
Compound41		203.0802 m/z ± 0.005 Da	[M-H]-									32.8568
Compound42	3beta-Hydroxy-23,24-bisnorchol-5-enic acid	381.218 m/z ± 0.005 Da	[M+Cl]-	C22H34O3		Steroids and steroid derivatives	Bile acids, alcohols and derivatives		O=C(O)C(C)C1CCC2C3CC=C4CC(O)CCC4(C)C3CCC12C	14.8511	-0.00252737	0.775686
Compound43	2-hydroxy-6-[(8E)-pentadec-8-en-1-yl]benzoic acid	345.2406 m/z ± 0.005 Da	[M-H]-	C22H34O3	HMDB33897	Benzene and substituted derivatives	Benzoic acids and derivatives		CCCCCC\C=C\CCCCCCCC1=C(C(O)=O)C(O)=CC=C1	14.8511	-0.00252737	234.174
Compound44	3beta-Hydroxy-23,24-bisnorchol-5-enic acid	327.2298 m/z ± 0.005 Da	[M-H-H2O]-	C22H34O3		Steroids and steroid derivatives	Bile acids, alcohols and derivatives		O=C(O)C(C)C1CCC2C3CC=C4CC(O)CCC4(C)C3CCC12C	14.8511	-0.00252737	0.117485
Compound45	Chlorflurenol	259.0199 m/z ± 0.005 Da	[M-H]-	C14H9ClO3					C1=CC=C2C(=C1)C3=C(C2(C(=O)O)O)C=C(C=C3)Cl	189.839	0.00248598	169.676
Compound46	Chlorflurenol	241.0093 m/z ± 0.005 Da	[M-H-H2O]-	C14H9ClO3					C1=CC=C2C(=C1)C3=C(C2(C(=O)O)O)C=C(C=C3)Cl	189.839	0.00248598	69.4923
Compound47	5,6-Chrysenedione	320.0629 m/z ± 0.005 Da	[M+NO3]-	C18H10O2		Phenanthrenes and derivatives	Phenanthraquinones		O=C3c4c(c2c(c1ccccc1cc2)C3=O)cccc4	13.8732	0.0026628	10.5829
Compound48	5,6-Chrysenedione	293.0434 m/z ± 0.005 Da	[M+Cl]-	C18H10O2		Phenanthrenes and derivatives	Phenanthraquinones		O=C3c4c(c2c(c1ccccc1cc2)C3=O)cccc4	13.8732	0.0026628	5.65392
Compound49	Nigakinone	265.0626 m/z ± 0.005 Da	[M-H]-	C15H10N2O3	HMDB0030228	Indolonaphthyridine alkaloids		Indolonaphthyridine alkaloids	OC1=C(O)C2=NC=CC3=C2N(C2=CC=CC=C32)C1=O	20.4237	0.000541439	150.561
Compound50	Nigakinone	247.0555 m/z ± 0.005 Da	[M-H-H2O]-	C15H10N2O3	HMDB0030228	Indolonaphthyridine alkaloids		Indolonaphthyridine alkaloids	OC1=C(O)C2=NC=CC3=C2N(C2=CC=CC=C32)C1=O	20.4237	0.000541439	3.9558
Compound51	Nigakinone	328.0567 m/z ± 0.005 Da	[M+NO3]-	C15H10N2O3	HMDB0030228	Indolonaphthyridine alkaloids		Indolonaphthyridine alkaloids	OC1=C(O)C2=NC=CC3=C2N(C2=CC=CC=C32)C1=O	20.4237	0.000541439	7.72923
Compound52	Nigakinone	132.0284 m/z ± 0.005 Da	[M-H-H]2-	C15H10N2O3	HMDB0030228	Indolonaphthyridine alkaloids		Indolonaphthyridine alkaloids	OC1=C(O)C2=NC=CC3=C2N(C2=CC=CC=C32)C1=O	20.4237	0.000541439	38.3645
Compound53	Trinitrosotrimethylenetriamine	209.0216 m/z ± 0.005 Da	[M+Cl]-	C3H6N6O3	HMDB0259249	Triazinanes	1,3,5-triazinanes	1,3,5-triazinanes	O=NN1CN(CN(C1)N=O)N=O	39.9468	9.79E-05	5.79132
Compound54	Trinitrosotrimethylenetriamine	155.0329 m/z ± 0.005 Da	[M-H-H2O]-	C3H6N6O3	HMDB0259249	Triazinanes	1,3,5-triazinanes	1,3,5-triazinanes	O=NN1CN(CN(C1)N=O)N=O	39.9468	9.79E-05	28.7472
Compound55	Mmv689243	501.1267 m/z ± 0.005 Da	[M+Cl]-	C23H20F6N4					FC(F)(F)C1=CN=C(C=C1)N2CCC(N(C=3C=NC=CC3)C4=CC=C(C=C4)C(F)(F)F)CC2	19.8704	-0.00459025	2.71246
Compound56	Mmv689243	465.1481 m/z ± 0.005 Da	[M-H]-	C23H20F6N4					FC(F)(F)C1=CN=C(C=C1)N2CCC(N(C=3C=NC=CC3)C4=CC=C(C=C4)C(F)(F)F)CC2	19.8704	-0.00459025	175.404
Compound57	Mmv689243	447.1385 m/z ± 0.005 Da	[M-H-H2O]-	C23H20F6N4					FC(F)(F)C1=CN=C(C=C1)N2CCC(N(C=3C=NC=CC3)C4=CC=C(C=C4)C(F)(F)F)CC2	19.8704	-0.00459025	3.35011
Compound58		539.135 m/z ± 0.005 Da	[M-H]-									110.249
Compound59		575.1163 m/z ± 0.005 Da	[M+Cl]-									5.89842
Compound60		223.0465 m/z ± 0.005 Da	[M-H]-									16.6362
Compound61		205.0332 m/z ± 0.005 Da	[M-H-H2O]-									8.87457
Compound62	Raffinose	485.1481 m/z ± 0.005 Da	[M-H-H2O]-	C18H32O16	HMDB0003213	Organooxygen compounds	Carbohydrates and carbohydrate conjugates	Oligosaccharides	OC[C@H]1O[C@@](CO)(OC2O[C@H](COC3O[C@H](CO)[C@H](O)[C@H](O)[C@H]3O)[C@@H](O)[C@H](O)[C@H]2O)[C@@H](O)[C@@H]1O	36.7869	-0.00334166	1.91749
Compound63	Raffinose	503.1578 m/z ± 0.005 Da	[M-H]-	C18H32O16	HMDB0003213	Organooxygen compounds	Carbohydrates and carbohydrate conjugates	Oligosaccharides	OC[C@H]1O[C@@](CO)(OC2O[C@H](COC3O[C@H](CO)[C@H](O)[C@H](O)[C@H]3O)[C@@H](O)[C@H](O)[C@H]2O)[C@@H](O)[C@@H]1O	36.7869	-0.00334166	19.4413
Compound64	myo-Inositol	161.0433 m/z ± 0.005 Da	[M-H-H2O]-	C6H12O6	HMDB0000211	Organooxygen compounds	Alcohols and polyols	Cyclohexanols	O[C@H]1[C@H](O)[C@@H](O)[C@H](O)[C@H](O)[C@@H]1O	62.0115	-0.00151487	13.7333
Compound65	myo-Inositol	179.0539 m/z ± 0.005 Da	[M-H]-	C6H12O6	HMDB0000211	Organooxygen compounds	Alcohols and polyols	Cyclohexanols	O[C@H]1[C@H](O)[C@@H](O)[C@H](O)[C@H](O)[C@@H]1O	62.0115	-0.00151487	41.3559
Compound66	myo-Inositol	215.0305 m/z ± 0.005 Da	[M+Cl]-	C6H12O6	HMDB0000211	Organooxygen compounds	Alcohols and polyols	Cyclohexanols	O[C@H]1[C@H](O)[C@@H](O)[C@H](O)[C@H](O)[C@@H]1O	62.0115	-0.00151487	91.8949
Compound67	Potassium chloride	135.9189 m/z ± 0.005 Da	[M+NO3]-	ClK	HMDB0303551	Alkali metal salts	Alkali metal chlorides	Alkali metal chlorides	[Cl-].[K+]		-0.000953987	1.39042
Compound68	Potassium chloride	108.9002 m/z ± 0.005 Da	[M+Cl]-	ClK	HMDB0303551	Alkali metal salts	Alkali metal chlorides	Alkali metal chlorides	[Cl-].[K+]		-0.000953987	115.944
Compound69	myo-Inositol hexakisphosphate	658.8504 m/z ± 0.005 Da	[M-H]-	C6H18O24P6	HMDB0003502	Organooxygen compounds	Alcohols and polyols	Inositol phosphates	OP(O)(=O)O[C@H]1[C@H](OP(O)(O)=O)[C@@H](OP(O)(O)=O)[C@H](OP(O)(O)=O)[C@H](OP(O)(O)=O)[C@@H]1OP(O)(O)=O	1.51658	-0.00328259	143.664
Compound70	myo-Inositol hexakisphosphate	640.8401 m/z ± 0.005 Da	[M-H-H2O]-	C6H18O24P6	HMDB0003502	Organooxygen compounds	Alcohols and polyols	Inositol phosphates	OP(O)(=O)O[C@H]1[C@H](OP(O)(O)=O)[C@@H](OP(O)(O)=O)[C@H](OP(O)(O)=O)[C@H](OP(O)(O)=O)[C@@H]1OP(O)(O)=O	1.51658	-0.00328259	7.72034
Compound71	2-C-methyl-D-erythritol-4-phosphate	197.0202 m/z ± 0.005 Da	[M-H-H2O]-	C5H13O7P	HMDB0304061	Organic phosphoric acids and derivatives	Phosphate esters	Monoalkyl phosphates	[H][C@@](O)(COP(O)(O)=O)[C@@](C)(O)CO	214.327	-0.00175385	9.28209
Compound72	2-C-methyl-D-erythritol-4-phosphate	251.0108 m/z ± 0.005 Da	[M+Cl]-	C5H13O7P	HMDB0304061	Organic phosphoric acids and derivatives	Phosphate esters	Monoalkyl phosphates	[H][C@@](O)(COP(O)(O)=O)[C@@](C)(O)CO	214.327	-0.00175385	4.61145
Compound73	2',5-dichloro-2-hydroxybenzophenone	264.986 m/z ± 0.005 Da	[M-H]-	C13H8Cl2O2					C1=CC=C(C(=C1)C(=O)C2=C(C=CC(=C2)Cl)O)Cl	116.851	0.00255672	63.9331
Compound74	2',5-dichloro-2-hydroxybenzophenone	246.9759 m/z ± 0.005 Da	[M-H-H2O]-	C13H8Cl2O2					C1=CC=C(C(=C1)C(=O)C2=C(C=CC(=C2)Cl)O)Cl	116.851	0.00255672	3.36044
Compound75	Vesatolimod	391.2219 m/z ± 0.005 Da	[M-H-H2O]-	C22H30N6O2	HMDB0252944	Pteridines and derivatives		Pteridines and derivatives	CCCCOC1=NC(N)=C2NC(=O)CN(CC3=CC=CC(CN4CCCC4)=C3)C2=N1	34.2935	-0.00363972	105.708
Compound76	Vesatolimod	445.2095 m/z ± 0.005 Da	[M+Cl]-	C22H30N6O2	HMDB0252944	Pteridines and derivatives		Pteridines and derivatives	CCCCOC1=NC(N)=C2NC(=O)CN(CC3=CC=CC(CN4CCCC4)=C3)C2=N1	34.2935	-0.00363972	2.11155
Compound77	Vesatolimod	409.2325 m/z ± 0.005 Da	[M-H]-	C22H30N6O2	HMDB0252944	Pteridines and derivatives		Pteridines and derivatives	CCCCOC1=NC(N)=C2NC(=O)CN(CC3=CC=CC(CN4CCCC4)=C3)C2=N1	34.2935	-0.00363972	28.5892
Compound78	Phenylmethylsulfonyl fluoride	154.9963 m/z ± 0.005 Da	[M-H-H2O]-	C7H7FO2S	HMDB0256652	Benzene and substituted derivatives		Benzene and substituted derivatives	FS(=O)(=O)CC1=CC=CC=C1	43.0547	-0.00115218	13.3747
Compound79	Phenylmethylsulfonyl fluoride	208.9833 m/z ± 0.005 Da	[M+Cl]-	C7H7FO2S	HMDB0256652	Benzene and substituted derivatives		Benzene and substituted derivatives	FS(=O)(=O)CC1=CC=CC=C1	43.0547	-0.00115218	3.5291
Compound80		219.0746 m/z ± 0.005 Da	[M-H]-									33.7048
Compound81		282.0706 m/z ± 0.005 Da	[M+NO3]-									1.85555
Compound82		255.0479 m/z ± 0.005 Da	[M+Cl]-									47.9072
Compound83		201.0644 m/z ± 0.005 Da	[M-H-H2O]-									17.7511
Compound84		323.0254 m/z ± 0.005 Da	[M+Cl]-									73.2671
Compound85		269.0431 m/z ± 0.005 Da	[M-H-H2O]-									13.671
Compound86		287.0545 m/z ± 0.005 Da	[M-H]-									35.525
Compound87	Metamifop	421.0698 m/z ± 0.005 Da	[M-H-H2O]-	C23H18ClFN2O4					CC(C(=O)N(C)C1=CC=CC=C1F)OC2=CC=C(C=C2)OC3=NC4=C(O3)C=C(C=C4)Cl	81.4513	-0.00355485	51.6376
Compound88	Metamifop	439.0789 m/z ± 0.005 Da	[M-H]-	C23H18ClFN2O4					CC(C(=O)N(C)C1=CC=CC=C1F)OC2=CC=C(C=C2)OC3=NC4=C(O3)C=C(C=C4)Cl	81.4513	-0.00355485	38.0612
Compound89		306.0737 m/z ± 0.005 Da	[M-H]-									73.7921
Compound90		342.0505 m/z ± 0.005 Da	[M+Cl]-									5.08074
Compound91		369.0705 m/z ± 0.005 Da	[M+NO3]-									6.07363
Compound92		288.0626 m/z ± 0.005 Da	[M-H-H2O]-									17.9492
Compound93		230.9902 m/z ± 0.005 Da	[M-H-H2O]-									2.98631
Compound94		248.9998 m/z ± 0.005 Da	[M-H]-									41.7753
Compound95		284.9763 m/z ± 0.005 Da	[M+Cl]-									30.9846
Compound96	Pancrelipase	292.0052 m/z ± 0.005 Da	[M+NO3]-	C8H8Na2O5	HMDB0304827	Carboxylic acids and derivatives	Dicarboxylic acids and derivatives	Dicarboxylic acids and derivatives	[Na+].[Na+].[O-]C(=O)C1C2CCC(O2)C1C([O-])=O	20.5202	-0.000230682	1.07897
Compound97	Pancrelipase	229.0111 m/z ± 0.005 Da	[M-H]-	C8H8Na2O5	HMDB0304827	Carboxylic acids and derivatives	Dicarboxylic acids and derivatives	Dicarboxylic acids and derivatives	[Na+].[Na+].[O-]C(=O)C1C2CCC(O2)C1C([O-])=O	20.5202	-0.000230682	15.9591
Compound98	Pancrelipase	210.9989 m/z ± 0.005 Da	[M-H-H2O]-	C8H8Na2O5	HMDB0304827	Carboxylic acids and derivatives	Dicarboxylic acids and derivatives	Dicarboxylic acids and derivatives	[Na+].[Na+].[O-]C(=O)C1C2CCC(O2)C1C([O-])=O	20.5202	-0.000230682	6.79569
Compound99	Uridine 5'-diphosphate	384.9809 m/z ± 0.005 Da	[M-H-H2O]-	C9H14N2O12P2	HMDB0000295	Pyrimidine nucleotides	Pyrimidine ribonucleotides	Pyrimidine ribonucleoside diphosphates	O[C@H]1[C@@H](O)[C@@H](O[C@@H]1COP(O)(=O)OP(O)(O)=O)N1C=CC(=O)NC1=O	6.26916	-0.00380462	14.9861
Compound100	Uridine 5'-diphosphate	402.9914 m/z ± 0.005 Da	[M-H]-	C9H14N2O12P2	HMDB0000295	Pyrimidine nucleotides	Pyrimidine ribonucleotides	Pyrimidine ribonucleoside diphosphates	O[C@H]1[C@@H](O)[C@@H](O[C@@H]1COP(O)(=O)OP(O)(O)=O)N1C=CC(=O)NC1=O	6.26916	-0.00380462	83.8553
Compound101		153.0172 m/z ± 0.005 Da	[M-H-H2O]-									19.0633
Compound102		171.0278 m/z ± 0.005 Da	[M-H]-									45.5688
Compound103	1,2,4,5-Tetrathiane	190.8886 m/z ± 0.005 Da	[M+Cl]-	C2H4S4	HMDB0031185	Tetrathianes		Tetrathianes	C1SSCSS1	172.381	0.00113024	11.1076
Compound104	1,2,4,5-Tetrathiane	154.9113 m/z ± 0.005 Da	[M-H]-	C2H4S4	HMDB0031185	Tetrathianes		Tetrathianes	C1SSCSS1	172.381	0.00113024	59.7978
Compound105	15-HETE	301.2142 m/z ± 0.005 Da	[M-H-H2O]-	C20H32O3	HMDB0003876	Fatty Acyls	Eicosanoids	Hydroxyeicosatetraenoic acids	CCCCC[C@H](O)\C=C\C=C/C\C=C/C\C=C/CCCC(O)=O	0.304651	-0.00196817	0.385015
Compound106	2-Hydroxy-6-tridecylbenzoic acid	319.2252 m/z ± 0.005 Da	[M-H]-	C20H32O3	HMDB0038520	Benzene and substituted derivatives	Benzoic acids and derivatives		CCCCCCCCCCCCCC1=C(C(O)=O)C(O)=CC=C1	0.304651	-0.00196817	77.9104
Compound107		109.0278 m/z ± 0.005 Da	[M-H-H2O]-									20.7643
Compound108		127.0383 m/z ± 0.005 Da	[M-H]-									40.1043
Compound109		407.0638 m/z ± 0.005 Da	[M-H-H2O]-									13.5036
Compound110		461.0482 m/z ± 0.005 Da	[M+Cl]-									2.23129
Compound111		425.0725 m/z ± 0.005 Da	[M-H]-									52.0129
Compound112	Metiamide	243.0748 m/z ± 0.005 Da	[M-H]-	C9H16N4S2	HMDB0061722	Azoles	Imidazoles	Imidazoles	CNC(=S)NCCSCC1=C(C)NC=N1		-0.000550967	16.1162
Compound113	Metiamide	279.0518 m/z ± 0.005 Da	[M+Cl]-	C9H16N4S2	HMDB0061722	Azoles	Imidazoles	Imidazoles	CNC(=S)NCCSCC1=C(C)NC=N1		-0.000550967	2.3932
Compound114	Metiamide	225.0641 m/z ± 0.005 Da	[M-H-H2O]-	C9H16N4S2	HMDB0061722	Azoles	Imidazoles	Imidazoles	CNC(=S)NCCSCC1=C(C)NC=N1		-0.000550967	10.7552
Compound115	Belinostat	353.0444 m/z ± 0.005 Da	[M+Cl]-	C15H14N2O4S	HMDB0248932	Cinnamic acids and derivatives		Cinnamic acids and derivatives	ONC(=O)C=CC1=CC(=CC=C1)S(=O)(=O)NC1=CC=CC=C1	2.61989	0.002893	3.41088
Compound116	Belinostat	299.0522 m/z ± 0.005 Da	[M-H-H2O]-	C15H14N2O4S	HMDB0248932	Cinnamic acids and derivatives		Cinnamic acids and derivatives	ONC(=O)C=CC1=CC(=CC=C1)S(=O)(=O)NC1=CC=CC=C1	2.61989	0.002893	24.9079
Compound117	Belinostat	317.0637 m/z ± 0.005 Da	[M-H]-	C15H14N2O4S	HMDB0248932	Cinnamic acids and derivatives		Cinnamic acids and derivatives	ONC(=O)C=CC1=CC(=CC=C1)S(=O)(=O)NC1=CC=CC=C1	2.61989	0.002893	62.7068
Compound118		128.0334 m/z ± 0.005 Da	[M-H-H2O]-									45.0295
Compound119		182.0203 m/z ± 0.005 Da	[M+Cl]-									1.13532
Compound120		146.0438 m/z ± 0.005 Da	[M-H]-									50.8961
Compound121		194.0446 m/z ± 0.005 Da	[M+NO3]-									2.57016
Compound122		113.0339 m/z ± 0.005 Da	[M-H-H2O]-									36.7463
Compound123		131.0419 m/z ± 0.005 Da	[M-H]-									50.4086
Compound124	2-Naphthalenesulfonic acid	189.0013 m/z ± 0.005 Da	[M-H-H2O]-	C10H8O3S		Naphthalenes	Naphthalene sulfonic acids and derivatives	2-naphthalene sulfonates	OS(C1=CC2=C(C=CC=C2)C=C1)(=O)=O	29.0794	-0.000223468	76.4684
Compound125	2-Naphthalenesulfonic acid	207.012 m/z ± 0.005 Da	[M-H]-	C10H8O3S		Naphthalenes	Naphthalene sulfonic acids and derivatives	2-naphthalene sulfonates	OS(C1=CC2=C(C=CC=C2)C=C1)(=O)=O	29.0794	-0.000223468	8.30456
Compound126		159.0087 m/z ± 0.005 Da	[M-H-H2O]-									8.20825
Compound127		177.0171 m/z ± 0.005 Da	[M-H]-									56.4019
Compound128	Adenosine 3',5'-diphosphate	426.0187 m/z ± 0.005 Da	[M-H]-	C10H15N5O10P2	HMDB0000061	Purine nucleotides	Purine ribonucleotides	Purine ribonucleoside 3',5'-bisphosphates	NC1=NC=NC2=C1N=CN2[C@@H]1O[C@H](COP(O)(O)=O)[C@@H](OP(O)(O)=O)[C@H]1O	4.95754	-0.0038685	60.3411
Compound129	Adenosine 3',5'-diphosphate	408.0082 m/z ± 0.005 Da	[M-H-H2O]-	C10H15N5O10P2	HMDB0000061	Purine nucleotides	Purine ribonucleotides	Purine ribonucleoside 3',5'-bisphosphates	NC1=NC=NC2=C1N=CN2[C@@H]1O[C@H](COP(O)(O)=O)[C@@H](OP(O)(O)=O)[C@H]1O	4.95754	-0.0038685	14.5779
Compound130		148.0139 m/z ± 0.005 Da	[M-H-H2O]-									6.51232
Compound131		166.0249 m/z ± 0.005 Da	[M-H]-									40.0868
Compound132	6-Phosphogluconic acid	275.0187 m/z ± 0.005 Da	[M-H]-	C6H13O10P	HMDB0001316	Organooxygen compounds	Carbohydrates and carbohydrate conjugates	Monosaccharide phosphates	O[C@H](COP(O)(O)=O)[C@@H](O)[C@H](O)[C@@H](O)C(O)=O	20.6117	0.00136269	56.3954
Compound133	6-Phosphogluconic acid	257.007 m/z ± 0.005 Da	[M-H-H2O]-	C6H13O10P	HMDB0001316	Organooxygen compounds	Carbohydrates and carbohydrate conjugates	Monosaccharide phosphates	O[C@H](COP(O)(O)=O)[C@@H](O)[C@H](O)[C@@H](O)C(O)=O	20.6117	0.00136269	3.61318
Compound134	6-Phosphogluconic acid	310.9896 m/z ± 0.005 Da	[M+Cl]-	C6H13O10P	HMDB0001316	Organooxygen compounds	Carbohydrates and carbohydrate conjugates	Monosaccharide phosphates	O[C@H](COP(O)(O)=O)[C@@H](O)[C@H](O)[C@@H](O)C(O)=O	20.6117	0.00136269	1.36249
Compound135		215.0143 m/z ± 0.005 Da	[M+Cl]-									3.79926
Compound136		179.0331 m/z ± 0.005 Da	[M-H]-									39.8918
Compound137		161.0223 m/z ± 0.005 Da	[M-H-H2O]-									35.5455
Compound138		678.7946 m/z ± 0.005 Da	[M-H-H2O]-									4.52713
Compound139		696.806 m/z ± 0.005 Da	[M-H]-									78.3266
Compound140		158.0589 m/z ± 0.005 Da	[M-H]-									26.8232
Compound141		221.0553 m/z ± 0.005 Da	[M+NO3]-									2.79743
Compound142		140.0485 m/z ± 0.005 Da	[M-H-H2O]-									35.6108
Compound143		201.0174 m/z ± 0.005 Da	[M+Cl]-									12.6686
Compound144		165.0383 m/z ± 0.005 Da	[M-H]-									41.2763
Compound145		147.0277 m/z ± 0.005 Da	[M-H-H2O]-									22.0462
Compound146	Piscidic acid	318.05 m/z ± 0.005 Da	[M+NO3]-	C11H12O7	HMDB0030809	Phenylpropanoic acids			O=C(O)C(O)C(O)(C(=O)O)CC1=CC=C(O)C=C1	125.067	0.00313999	7.88881
Compound147	Piscidic acid	237.0404 m/z ± 0.005 Da	[M-H-H2O]-	C11H12O7	HMDB0030809	Phenylpropanoic acids			O=C(O)C(O)C(O)(C(=O)O)CC1=CC=C(O)C=C1	125.067	0.00313999	3.42698
Compound148	Aldobiouronic acid	391.0677 m/z ± 0.005 Da	[M+Cl]-	C12H20O12	HMDB0302892	Organooxygen compounds	Carbohydrates and carbohydrate conjugates	O-glycosyl compounds	OC1OC(COC2OC(OC=O)C(O)C(O)C2O)C(O)C(O)C1O	179.711	0.000773706	90.489
Compound149	Aldobiouronic acid	355.0849 m/z ± 0.005 Da	[M-H]-	C12H20O12	HMDB0302892	Organooxygen compounds	Carbohydrates and carbohydrate conjugates	O-glycosyl compounds	OC1OC(COC2OC(OC=O)C(O)C(O)C2O)C(O)C(O)C1O	179.711	0.000773706	12.2543
Compound150	Aldobiouronic acid	337.0768 m/z ± 0.005 Da	[M-H-H2O]-	C12H20O12	HMDB0302892	Organooxygen compounds	Carbohydrates and carbohydrate conjugates	O-glycosyl compounds	OC1OC(COC2OC(OC=O)C(O)C(O)C2O)C(O)C(O)C1O	179.711	0.000773706	9.79382
Compound151	2,4-Difluoroaniline	164.0092 m/z ± 0.005 Da	[M+Cl]-	C6H5F2N	HMDB0245451	Benzene and substituted derivatives	Aniline and substituted anilines	Aniline and substituted anilines	NC1=C(F)C=C(F)C=C1		0.000261561	11.6321
Compound152	2,4-Difluoroaniline	110.023 m/z ± 0.005 Da	[M-H-H2O]-	C6H5F2N	HMDB0245451	Benzene and substituted derivatives	Aniline and substituted anilines	Aniline and substituted anilines	NC1=C(F)C=C(F)C=C1		0.000261561	3.43843
Compound153		134.9832 m/z ± 0.005 Da	[M-H-H2O]-									4.29162
Compound154		152.9938 m/z ± 0.005 Da	[M-H]-									64.0709
Compound155		279.1212 m/z ± 0.005 Da	[M-H]-									51.0468
Compound156		261.1106 m/z ± 0.005 Da	[M-H-H2O]-									3.36103
Compound157		158.9232 m/z ± 0.005 Da	[M-H-H2O]-									62.9945
Compound158		176.9335 m/z ± 0.005 Da	[M-H]-									20.5663
Compound159	4-Oxo-5-phenylpentanoic acid	173.0583 m/z ± 0.005 Da	[M-H-H2O]-	C11H12O3		Keto acids and derivatives	Medium-chain keto acids and derivatives		O=C(O)CCC(=O)CC=1C=CC=CC1	69.0553	-0.00076237	3.75388
Compound160	4-Oxo-5-phenylpentanoic acid	227.0438 m/z ± 0.005 Da	[M+Cl]-	C11H12O3		Keto acids and derivatives	Medium-chain keto acids and derivatives		O=C(O)CCC(=O)CC=1C=CC=CC1	69.0553	-0.00076237	6.52327
Compound161	4-Oxo-5-phenylpentanoic acid	191.0709 m/z ± 0.005 Da	[M-H]-	C11H12O3		Keto acids and derivatives	Medium-chain keto acids and derivatives		O=C(O)CCC(=O)CC=1C=CC=CC1	69.0553	-0.00076237	77.1272
Compound162		269.064 m/z ± 0.005 Da	[M+Cl]-									2.16497
Compound163		233.0906 m/z ± 0.005 Da	[M-H]-									31.5697
Compound164		215.0801 m/z ± 0.005 Da	[M-H-H2O]-									29.9992
Compound165		206.9834 m/z ± 0.005 Da	[M+Cl]-									4.96593
Compound166		171.0047 m/z ± 0.005 Da	[M-H]-									15.0314
Compound167		170.8902 m/z ± 0.005 Da	[M+Cl]-									37.5037
Compound168		134.9141 m/z ± 0.005 Da	[M-H]-									20.1607
Compound169	Sodium caprate	193.1211 m/z ± 0.005 Da	[M-H]-	C10H19NaO2	HMDB0303292	Fatty Acyls	Fatty acids and conjugates	Medium-chain fatty acids	[Na+].CCCCCCCCCC([O-])=O	20.5644	-0.000328819	25.9945
Compound170	Sodium caprate	175.1106 m/z ± 0.005 Da	[M-H-H2O]-	C10H19NaO2	HMDB0303292	Fatty Acyls	Fatty acids and conjugates	Medium-chain fatty acids	[Na+].CCCCCCCCCC([O-])=O	20.5644	-0.000328819	2.6985
Compound171	Sodium caprate	229.0958 m/z ± 0.005 Da	[M+Cl]-	C10H19NaO2	HMDB0303292	Fatty Acyls	Fatty acids and conjugates	Medium-chain fatty acids	[Na+].CCCCCCCCCC([O-])=O	20.5644	-0.000328819	29.081
Compound172	Ricinoleic acid	297.2406 m/z ± 0.005 Da	[M-H]-	C18H34O3	HMDB0034297	Fatty Acyls	Fatty acids and conjugates	Long-chain fatty acids	CCCCCCC(C/C=C\\CCCCCCCC(=O)O)O	13.6039	-0.00261044	2.5421
Compound173	Ricinoleic acid	279.2303 m/z ± 0.005 Da	[M-H-H2O]-	C18H34O3	HMDB0034297	Fatty Acyls	Fatty acids and conjugates	Long-chain fatty acids	CCCCCCC(C/C=C\\CCCCCCCC(=O)O)O	13.6039	-0.00261044	81.3369
Compound174	3-Phosphoglycerate	166.9729 m/z ± 0.005 Da	[M-H-H2O]-	C3H7O7P	HMDB0000807	Organooxygen compounds	Carbohydrates and carbohydrate conjugates	Sugar acids and derivatives	C(C(C(=O)O)O)OP(=O)(O)O	7.32511	-0.00171755	6.49353
Compound175	3-Phosphoglycerate	184.9834 m/z ± 0.005 Da	[M-H]-	C3H7O7P	HMDB0000807	Organooxygen compounds	Carbohydrates and carbohydrate conjugates	Sugar acids and derivatives	C(C(C(=O)O)O)OP(=O)(O)O	7.32511	-0.00171755	40.2974
Compound176	2-Hydroxyphenanzine-1-Carboxylic acid	302.0403 m/z ± 0.005 Da	[M+NO3]-	C13H8N2O3		Diazanaphthalenes	Benzodiazines		C1=CC=C2C(=C1)NC3=C(C(=O)C=CC3=N2)C(=O)O	94.0865	-0.000873456	7.65238
Compound177	2-Hydroxyphenanzine-1-Carboxylic acid	239.045 m/z ± 0.005 Da	[M-H]-	C13H8N2O3		Diazanaphthalenes	Benzodiazines		C1=CC=C2C(=C1)NC3=C(C(=O)C=CC3=N2)C(=O)O	94.0865	-0.000873456	20.9916
Compound178	4-Methylumbelliferyl acetate	217.0497 m/z ± 0.005 Da	[M-H]-	C12H10O4	HMDB0032989	Coumarins and derivatives		Coumarins and derivatives	CC(=O)OC1=CC=C2C(C)=CC(=O)OC2=C1	20.8251	-0.001359	37.23
Compound179	4-Methylumbelliferyl acetate	199.0374 m/z ± 0.005 Da	[M-H-H2O]-	C12H10O4	HMDB0032989	Coumarins and derivatives		Coumarins and derivatives	CC(=O)OC1=CC=C2C(C)=CC(=O)OC2=C1	20.8251	-0.001359	17.9476
Compound180	4-Methylumbelliferyl acetate	108.0199 m/z ± 0.005 Da	[M-H-H]2-	C12H10O4	HMDB0032989	Coumarins and derivatives		Coumarins and derivatives	CC(=O)OC1=CC=C2C(C)=CC(=O)OC2=C1	20.8251	-0.001359	4.37592
Compound181		445.0527 m/z ± 0.005 Da	[M+Cl]-									2.07486
Compound182		409.0767 m/z ± 0.005 Da	[M-H]-									4.48793
Compound183	2,5-difluorobenzyl alcohol	143.0332 m/z ± 0.005 Da	[M-H]-	C7H6F2O					C1=CC(=C(C=C1F)CO)F	6.73172	0.00123394	12.4589
Compound184	2,5-difluorobenzyl alcohol	125.0225 m/z ± 0.005 Da	[M-H-H2O]-	C7H6F2O					C1=CC(=C(C=C1F)CO)F	6.73172	0.00123394	32.7421
Compound185	Fluometuron	267.0493 m/z ± 0.005 Da	[M+Cl]-	C10H11F3N2O		Benzene and substituted derivatives	N-phenylureas		CN(C)C(=O)NC1=CC=CC(=C1)C(F)(F)F	47.8116	-0.000398878	2.70451
Compound186	Fluometuron	231.0751 m/z ± 0.005 Da	[M-H]-	C10H11F3N2O		Benzene and substituted derivatives	N-phenylureas		CN(C)C(=O)NC1=CC=CC(=C1)C(F)(F)F	47.8116	-0.000398878	27.3876
Compound187	Fluometuron	213.0644 m/z ± 0.005 Da	[M-H-H2O]-	C10H11F3N2O		Benzene and substituted derivatives	N-phenylureas		CN(C)C(=O)NC1=CC=CC(=C1)C(F)(F)F	47.8116	-0.000398878	18.3793
Compound188		195.0281 m/z ± 0.005 Da	[M-H]-									9.38479
Compound189		231.0014 m/z ± 0.005 Da	[M+Cl]-									1.40726
Compound190	5-Hydroxynaphthalene-1-sulfonic acid	223.0046 m/z ± 0.005 Da	[M-H]-	C10H8O4S		Naphthalenes	Naphthalene sulfonic acids and derivatives		OC1=CC=CC2=C(C=CC=C12)S(O)(=O)=O	35.545	-0.000216379	8.30953
Compound191	5-Hydroxynaphthalene-1-sulfonic acid	258.9852 m/z ± 0.005 Da	[M+Cl]-	C10H8O4S		Naphthalenes	Naphthalene sulfonic acids and derivatives		OC1=CC=CC2=C(C=CC=C12)S(O)(=O)=O	35.545	-0.000216379	7.76802
Compound192	5-Hydroxynaphthalene-1-sulfonic acid	204.9961 m/z ± 0.005 Da	[M-H-H2O]-	C10H8O4S		Naphthalenes	Naphthalene sulfonic acids and derivatives		OC1=CC=CC2=C(C=CC=C12)S(O)(=O)=O	35.545	-0.000216379	41.936
Compound193		145.0127 m/z ± 0.005 Da	[M-H]-									8.94096
Compound194		127.0018 m/z ± 0.005 Da	[M-H-H2O]-									41.3296
Compound195	Melatonin glucuronide	389.1356 m/z ± 0.005 Da	[M-H-H2O]-	C19H24N2O8	HMDB0060830	Nucleoside and nucleotide analogues	1-pyranosylindoles	1-pyranosylindoles	COC1=CC2=C(C=C1)N(C=C2CCNC(C)=O)C1OC(C(O)C(O)C1O)C(O)=O	15.9781	-0.00385713	6.16813
Compound196	Melatonin glucuronide	470.1418 m/z ± 0.005 Da	[M+NO3]-	C19H24N2O8	HMDB0060830	Nucleoside and nucleotide analogues	1-pyranosylindoles	1-pyranosylindoles	COC1=CC2=C(C=C1)N(C=C2CCNC(C)=O)C1OC(C(O)C(O)C1O)C(O)=O	15.9781	-0.00385713	2.4593
Compound197	Melatonin glucuronide	407.1421 m/z ± 0.005 Da	[M-H]-	C19H24N2O8	HMDB0060830	Nucleoside and nucleotide analogues	1-pyranosylindoles	1-pyranosylindoles	COC1=CC2=C(C=C1)N(C=C2CCNC(C)=O)C1OC(C(O)C(O)C1O)C(O)=O	15.9781	-0.00385713	47.7587
Compound198	Melatonin glucuronide	443.1227 m/z ± 0.005 Da	[M+Cl]-	C19H24N2O8	HMDB0060830	Nucleoside and nucleotide analogues	1-pyranosylindoles	1-pyranosylindoles	COC1=CC2=C(C=C1)N(C=C2CCNC(C)=O)C1OC(C(O)C(O)C1O)C(O)=O	15.9781	-0.00385713	2.90644
Compound199	Isoflavone, 7-hydroxy-4',6-dimethoxy-, acetate	375.0671 m/z ± 0.005 Da	[M+Cl]-	C19H16O6		Isoflavonoids	O-methylated isoflavonoids		COc1ccc(cc1)c2coc3cc(OC(=O)C)c(OC)cc3c2=O	180.927	0.00309821	32.0782
Compound200	Isoflavone, 7-hydroxy-4',6-dimethoxy-, acetate	402.0814 m/z ± 0.005 Da	[M+NO3]-	C19H16O6		Isoflavonoids	O-methylated isoflavonoids		COc1ccc(cc1)c2coc3cc(OC(=O)C)c(OC)cc3c2=O	180.927	0.00309821	3.26312
Compound201	Isoflavone, 7-hydroxy-4',6-dimethoxy-, acetate	321.0787 m/z ± 0.005 Da	[M-H-H2O]-	C19H16O6		Isoflavonoids	O-methylated isoflavonoids		COc1ccc(cc1)c2coc3cc(OC(=O)C)c(OC)cc3c2=O	180.927	0.00309821	6.18801
Compound202	Isoflavone, 7-hydroxy-4',6-dimethoxy-, acetate	339.094 m/z ± 0.005 Da	[M-H]-	C19H16O6		Isoflavonoids	O-methylated isoflavonoids		COc1ccc(cc1)c2coc3cc(OC(=O)C)c(OC)cc3c2=O	180.927	0.00309821	15.7005
Compound203		358.0699 m/z ± 0.005 Da	[M-H]-									3.63578
Compound204		340.0626 m/z ± 0.005 Da	[M-H-H2O]-									3.36867
Compound205	1,2-Dipalmitoyl-phosphatidyl-glycerole	721.4981 m/z ± 0.005 Da	[M-H]-	C38H75O10P	HMDB0010570	Glycerophospholipids	Glycerophosphoglycerols		[H][C@](O)(CO)COP(O)(=O)OC[C@@]([H])(COC(=O)CCCCCCCCCCCCCCC)OC(=O)CCCCCCCCCCCCCCC	9.03176	-0.00402715	51.8416
Compound206	1,2-Dipalmitoyl-phosphatidyl-glycerole	757.4775 m/z ± 0.005 Da	[M+Cl]-	C38H75O10P	HMDB0010570	Glycerophospholipids	Glycerophosphoglycerols		[H][C@](O)(CO)COP(O)(=O)OC[C@@]([H])(COC(=O)CCCCCCCCCCCCCCC)OC(=O)CCCCCCCCCCCCCCC	9.03176	-0.00402715	0.49781
Compound207	Ginkgolide C	475.0981 m/z ± 0.005 Da	[M+Cl]-	C20H24O11	HMDB0036860	Prenol lipids	Terpene lactones	Ginkgolides and bilobalides	CC1C(=O)OC2C(O)C34C5OC(=O)C3(OC3OC(=O)C(O)C43C(C5O)C(C)(C)C)C12O	17.2365	-0.00219815	5.01353
Compound208	Ginkgolide C	439.1225 m/z ± 0.005 Da	[M-H]-	C20H24O11	HMDB0036860	Prenol lipids	Terpene lactones	Ginkgolides and bilobalides	CC1C(=O)OC2C(O)C34C5OC(=O)C3(OC3OC(=O)C(O)C43C(C5O)C(C)(C)C)C12O	17.2365	-0.00219815	35.6224
Compound209		187.0242 m/z ± 0.005 Da	[M-H-H2O]-									6.48557
Compound210		268.034 m/z ± 0.005 Da	[M+NO3]-									2.7811
Compound211	beta-Cyano-L-alanine	149.0083 m/z ± 0.005 Da	[M+Cl]-	C4H6N2O2	HMDB0060245	Carboxylic acids and derivatives	Amino acids, peptides, and analogues		N#CCC(N)C(=O)O	127.835	0.0012404	3.08709
Compound212	beta-Cyano-L-alanine	176.0329 m/z ± 0.005 Da	[M+NO3]-	C4H6N2O2	HMDB0060245	Carboxylic acids and derivatives	Amino acids, peptides, and analogues		N#CCC(N)C(=O)O	127.835	0.0012404	11.4343
Compound213		154.9045 m/z ± 0.005 Da	[M-H]-									49.1094
Compound214		190.8802 m/z ± 0.005 Da	[M+Cl]-									3.18591
Compound215		136.8926 m/z ± 0.005 Da	[M-H-H2O]-									0.145728
Compound216		175.059 m/z ± 0.005 Da	[M-H]-									25.0038
Compound217		211.0362 m/z ± 0.005 Da	[M+Cl]-									10.1138
Compound218		157.0502 m/z ± 0.005 Da	[M-H-H2O]-									12.544
Compound219		701.1877 m/z ± 0.005 Da	[M-H]-									32.191
Compound220		683.1794 m/z ± 0.005 Da	[M-H-H2O]-									0.832075
Compound221		182.9084 m/z ± 0.005 Da	[M+Cl]-									1.69015
Compound222		146.932 m/z ± 0.005 Da	[M-H]-									36.5916
Compound223	Sorbitol 6-phosphate	243.0271 m/z ± 0.005 Da	[M-H-H2O]-	C6H15O9P		Organooxygen compounds	Carbohydrates and carbohydrate conjugates		O=P(O)(O)OCC(O)C(O)C(O)C(O)CO	62.3151	-0.000736028	17.9547
Compound224	Sorbitol 6-phosphate	261.038 m/z ± 0.005 Da	[M-H]-	C6H15O9P		Organooxygen compounds	Carbohydrates and carbohydrate conjugates		O=P(O)(O)OCC(O)C(O)C(O)C(O)CO	62.3151	-0.000736028	18.6826
Compound225	Sorbitol 6-phosphate	297.0103 m/z ± 0.005 Da	[M+Cl]-	C6H15O9P		Organooxygen compounds	Carbohydrates and carbohydrate conjugates		O=P(O)(O)OCC(O)C(O)C(O)C(O)CO	62.3151	-0.000736028	2.4264
Compound226		142.0642 m/z ± 0.005 Da	[M-H]-									34.3042
Compound227		205.0597 m/z ± 0.005 Da	[M+NO3]-									4.12088
Compound228	Piperidines	199.0603 m/z ± 0.005 Da	[M+Cl]-	C6H14NO4	HMDB0302905	Piperidines		Piperidines	OCC1[NH2+]CC(O)C(O)C1O	21.2409	0.000459074	3.46573
Compound229	Piperidines	163.0855 m/z ± 0.005 Da	[M-H]-	C6H14NO4	HMDB0302905	Piperidines		Piperidines	OCC1[NH2+]CC(O)C(O)C1O	21.2409	0.000459074	30.8234
Compound230	Piperidines	145.075 m/z ± 0.005 Da	[M-H-H2O]-	C6H14NO4	HMDB0302905	Piperidines		Piperidines	OCC1[NH2+]CC(O)C(O)C1O	21.2409	0.000459074	3.59975
Compound231	(+/-)-3-[(2-methyl-3-furyl)thio]-2-butanone	183.0538 m/z ± 0.005 Da	[M-H]-	C9H12O2S	HMDB0032401	Thioethers	Aryl thioethers	Aryl thioethers	CC(SC1=C(C)OC=C1)C(C)=O	211.073	0.00175011	6.43446
Compound232	(+/-)-3-[(2-methyl-3-furyl)thio]-2-butanone	219.0273 m/z ± 0.005 Da	[M+Cl]-	C9H12O2S	HMDB0032401	Thioethers	Aryl thioethers	Aryl thioethers	CC(SC1=C(C)OC=C1)C(C)=O	211.073	0.00175011	22.9198
Compound233	Dalpanin	515.1586 m/z ± 0.005 Da	[M-H-H2O]-	C26H30O12		Lignan glycosides			CC(C)(C1CC2=CC(=C(C=C2O1)O)C3COC4=C(C(=CC(=C4C3=O)O)O)[C@H]5[C@@H]([C@H]([C@@H]([C@H](O5)CO)O)O)O)O	33.8261	0.00167751	3.56065
Compound234	Dalpanin	533.1688 m/z ± 0.005 Da	[M-H]-	C26H30O12		Lignan glycosides			CC(C)(C1CC2=CC(=C(C=C2O1)O)C3COC4=C(C(=CC(=C4C3=O)O)O)[C@H]5[C@@H]([C@H]([C@@H]([C@H](O5)CO)O)O)O)O	33.8261	0.00167751	26.4404
Compound235	Stachyose	647.1979 m/z ± 0.005 Da	[M-H-H2O]-	C24H42O21	HMDB0003553	Organooxygen compounds	Carbohydrates and carbohydrate conjugates	Oligosaccharides	OC[C@H]1O[C@@](CO)(O[C@H]2O[C@H](CO[C@H]3O[C@H](CO[C@H]4O[C@H](CO)[C@H](O)[C@H](O)[C@H]4O)[C@H](O)[C@H](O)[C@H]3O)[C@@H](O)[C@H](O)[C@H]2O)[C@@H](O)[C@@H]1O	41.1879	-0.00383996	1.26283
Compound236	Stachyose	665.2113 m/z ± 0.005 Da	[M-H]-	C24H42O21	HMDB0003553	Organooxygen compounds	Carbohydrates and carbohydrate conjugates	Oligosaccharides	OC[C@H]1O[C@@](CO)(O[C@H]2O[C@H](CO[C@H]3O[C@H](CO[C@H]4O[C@H](CO)[C@H](O)[C@H](O)[C@H]4O)[C@H](O)[C@H](O)[C@H]3O)[C@@H](O)[C@H](O)[C@H]2O)[C@@H](O)[C@@H]1O	41.1879	-0.00383996	8.76162
Compound237		127.0494 m/z ± 0.005 Da	[M-H-H2O]-									16.6202
Compound238		208.0601 m/z ± 0.005 Da	[M+NO3]-									1.98272
Compound239		145.0592 m/z ± 0.005 Da	[M-H]-									37.6306
Compound240	myo-Inositol 1,3,4,5,6-pentakisphosphate	578.884 m/z ± 0.005 Da	[M-H]-	C6H17O21P5	HMDB0003529	Organooxygen compounds	Alcohols and polyols	Inositol phosphates	O[C@@H]1[C@H](OP(O)(O)=O)[C@@H](OP(O)(O)=O)[C@H](OP(O)(O)=O)[C@@H](OP(O)(O)=O)[C@@H]1OP(O)(O)=O	5.68808	-0.00384062	35.3503
Compound241	myo-Inositol 1,3,4,5,6-pentakisphosphate	560.8735 m/z ± 0.005 Da	[M-H-H2O]-	C6H17O21P5	HMDB0003529	Organooxygen compounds	Alcohols and polyols	Inositol phosphates	O[C@@H]1[C@H](OP(O)(O)=O)[C@@H](OP(O)(O)=O)[C@H](OP(O)(O)=O)[C@@H](OP(O)(O)=O)[C@@H]1OP(O)(O)=O	5.68808	-0.00384062	27.6604
Compound242		581.1152 m/z ± 0.005 Da	[M-H-H2O]-									1.49143
Compound243		599.125 m/z ± 0.005 Da	[M-H]-									27.381
Compound244		285.0379 m/z ± 0.005 Da	[M-H-H2O]-									21.9926
Compound245		303.0491 m/z ± 0.005 Da	[M-H]-									16.5784
Compound246	Chiodectonic acid	315.0147 m/z ± 0.005 Da	[M-H-H2O]-	C15H10O9		Naphthofurans			OC1=C(OC)C(C(C(O)=C(OC(C(C)=O)=C2O)C2=C3O)=C3C1=O)=O	24.9704	-0.000684571	4.35035
Compound247	Chiodectonic acid	333.0256 m/z ± 0.005 Da	[M-H]-	C15H10O9		Naphthofurans			OC1=C(OC)C(C(C(O)=C(OC(C(C)=O)=C2O)C2=C3O)=C3C1=O)=O	24.9704	-0.000684571	44.4762
Compound248		412.0757 m/z ± 0.005 Da	[M+Cl]-									3.35624
Compound249		358.092 m/z ± 0.005 Da	[M-H-H2O]-									9.33751
Compound250		439.1029 m/z ± 0.005 Da	[M+NO3]-									40.8271
Compound251		376.1019 m/z ± 0.005 Da	[M-H]-									15.8302
Compound252	Heptulose	273.0373 m/z ± 0.005 Da	[M-H]-	C7H15O9P	HMDB0302552	Organooxygen compounds	Carbohydrates and carbohydrate conjugates	Monosaccharide phosphates	C[C@]1(OP(O)(O)=O)O[C@H](CO)[C@@H](O)[C@H](O)[C@H]1O	90.2079	-0.000617847	17.2287
Compound253	Heptulose	255.0281 m/z ± 0.005 Da	[M-H-H2O]-	C7H15O9P	HMDB0302552	Organooxygen compounds	Carbohydrates and carbohydrate conjugates	Monosaccharide phosphates	C[C@]1(OP(O)(O)=O)O[C@H](CO)[C@@H](O)[C@H](O)[C@H]1O	90.2079	-0.000617847	17.6506
Compound254		247.0698 m/z ± 0.005 Da	[M-H]-									16.0777
Compound255		283.0468 m/z ± 0.005 Da	[M+Cl]-									4.35081
Compound256		229.0594 m/z ± 0.005 Da	[M-H-H2O]-									18.4452
Compound257		310.0676 m/z ± 0.005 Da	[M+NO3]-									2.57477
Compound258		249.0856 m/z ± 0.005 Da	[M-H]-									10.3561
Compound259		312.086 m/z ± 0.005 Da	[M+NO3]-									4.72064
Compound260	Cymoxanil-tp in-kq960	197.0696 m/z ± 0.005 Da	[M-H-H2O]-	C7H12N4O4					CCN1C(=O)NC(=O)C1(NOC)C(N)=O	43.019	0.0016405	17.2867
Compound261	Cymoxanil-tp in-kq960	278.0802 m/z ± 0.005 Da	[M+NO3]-	C7H12N4O4					CCN1C(=O)NC(=O)C1(NOC)C(N)=O	43.019	0.0016405	2.83276
Compound262	Cymoxanil-tp in-kq960	251.0565 m/z ± 0.005 Da	[M+Cl]-	C7H12N4O4					CCN1C(=O)NC(=O)C1(NOC)C(N)=O	43.019	0.0016405	4.12351
Compound263	6-o-Acetyldaidzin	493.0949 m/z ± 0.005 Da	[M+Cl]-	C23H22O10	HMDB0030689	Isoflavonoids	Isoflavonoid O-glycosides		O=C(OCC4OC(OC=1C=CC=2C(=O)C(=COC=2(C=1))C3=CC=C(O)C=C3)C(O)C(O)C4(O))C	191.137	0.00395772	1.71301
Compound264	6-o-Acetyldaidzin	457.1164 m/z ± 0.005 Da	[M-H]-	C23H22O10	HMDB0030689	Isoflavonoids	Isoflavonoid O-glycosides		O=C(OCC4OC(OC=1C=CC=2C(=O)C(=COC=2(C=1))C3=CC=C(O)C=C3)C(O)C(O)C4(O))C	191.137	0.00395772	8.89315
Compound265	Dimethylfraxetin	235.0601 m/z ± 0.005 Da	[M-H]-	C12H12O5		Coumarins and derivatives			O=C1OC=2C(OC)=C(OC)C(OC)=CC2C=C1	28.8992	-0.00163819	3.59922
Compound266	Dimethylfraxetin	298.0538 m/z ± 0.005 Da	[M+NO3]-	C12H12O5		Coumarins and derivatives			O=C1OC=2C(OC)=C(OC)C(OC)=CC2C=C1	28.8992	-0.00163819	1.83437
Compound267	Dimethylfraxetin	271.0341 m/z ± 0.005 Da	[M+Cl]-	C12H12O5		Coumarins and derivatives			O=C1OC=2C(OC)=C(OC)C(OC)=CC2C=C1	28.8992	-0.00163819	2.41068
Compound268	5'-Hydroxypiroxicam	328.0374 m/z ± 0.005 Da	[M-H-H2O]-	C15H13N3O5S	HMDB0014096	Benzothiazines		Benzothiazines	CN1C(C(=O)NC2=NC=C(O)C=C2)=C(O)C2=C(C=CC=C2)S1(=O)=O	26.2353	0.00174215	4.8457
Compound269	5'-Hydroxypiroxicam	346.0524 m/z ± 0.005 Da	[M-H]-	C15H13N3O5S	HMDB0014096	Benzothiazines		Benzothiazines	CN1C(C(=O)NC2=NC=C(O)C=C2)=C(O)C2=C(C=CC=C2)S1(=O)=O	26.2353	0.00174215	42.8159
Compound270		129.0536 m/z ± 0.005 Da	[M-H]-									3.1311
Compound271		111.0435 m/z ± 0.005 Da	[M-H-H2O]-									34.2819
Compound272		183.028 m/z ± 0.005 Da	[M-H]-									3.19557
Compound273		165.0174 m/z ± 0.005 Da	[M-H-H2O]-									32.529
Compound274	Officinalin isobutyrate	289.0702 m/z ± 0.005 Da	[M-H]-	C15H14O6		Coumarins and derivatives			COC(=O)C1=C(OC(=O)C(C)C)C=C2OC(=O)C=CC2=C1	19.9779	-0.00218792	22.4921
Compound275	Officinalin isobutyrate	271.0589 m/z ± 0.005 Da	[M-H-H2O]-	C15H14O6		Coumarins and derivatives			COC(=O)C1=C(OC(=O)C(C)C)C=C2OC(=O)C=CC2=C1	19.9779	-0.00218792	7.30472
Compound276	Officinalin isobutyrate	352.0633 m/z ± 0.005 Da	[M+NO3]-	C15H14O6		Coumarins and derivatives			COC(=O)C1=C(OC(=O)C(C)C)C=C2OC(=O)C=CC2=C1	19.9779	-0.00218792	3.36965
Compound277		162.9183 m/z ± 0.005 Da	[M+Cl]-									12.2101
Compound278		126.9419 m/z ± 0.005 Da	[M-H]-									18.3476
Compound279		245.1158 m/z ± 0.005 Da	[M-H-H2O]-									1.39445
Compound280		263.1264 m/z ± 0.005 Da	[M-H]-									30.5261
Compound281		299.0992 m/z ± 0.005 Da	[M+Cl]-									5.11742
Compound282		300.9539 m/z ± 0.005 Da	[M-H]-									20.4266
Compound283		282.9436 m/z ± 0.005 Da	[M-H-H2O]-									3.90975
Compound284	Rac-cetirizine n-oxide	385.1304 m/z ± 0.005 Da	[M-H-H2O]-	C21H25ClN2O4					C1C[N+](CCN1C(C2=CC=CC=C2)C3=CC=C(C=C3)Cl)(CCOCC(=O)O)[O-]	181.89	-0.00122281	5.14058
Compound285	Rac-cetirizine n-oxide	403.1369 m/z ± 0.005 Da	[M-H]-	C21H25ClN2O4					C1C[N+](CCN1C(C2=CC=CC=C2)C3=CC=C(C=C3)Cl)(CCOCC(=O)O)[O-]	181.89	-0.00122281	2.76531
Compound286		358.1135 m/z ± 0.005 Da	[M-H-H2O]-									11.2233
Compound287		376.1278 m/z ± 0.005 Da	[M-H]-									4.74673
Compound288	Rubinaphthin A	365.0866 m/z ± 0.005 Da	[M-H]-	C17H18O9		Organooxygen compounds	Carbohydrates and carbohydrate conjugates		O=C(O)C=1C=C(OC2OC(CO)C(O)C(O)C2O)C=3C=CC=CC3C1O	28.3953	-0.0034754	23.0211
Compound289	Rubinaphthin A	401.0635 m/z ± 0.005 Da	[M+Cl]-	C17H18O9		Organooxygen compounds	Carbohydrates and carbohydrate conjugates		O=C(O)C=1C=C(OC2OC(CO)C(O)C(O)C2O)C=3C=CC=CC3C1O	28.3953	-0.0034754	1.73855
Compound290	Rubinaphthin A	347.0759 m/z ± 0.005 Da	[M-H-H2O]-	C17H18O9		Organooxygen compounds	Carbohydrates and carbohydrate conjugates		O=C(O)C=1C=C(OC2OC(CO)C(O)C(O)C2O)C=3C=CC=CC3C1O	28.3953	-0.0034754	8.99018
Compound291	Ramipril	415.2218 m/z ± 0.005 Da	[M-H]-	C23H32N2O5	HMDB0014324	Carboxylic acids and derivatives	Amino acids, peptides, and analogues	Dipeptides	[H][C@@]12CCC[C@]1([H])N([C@@H](C2)C(O)=O)C(=O)[C@H](C)N[C@@H](CCC1=CC=CC=C1)C(=O)OCC	30.9899	-0.00187176	30.6448
Compound292	Ramipril	397.2117 m/z ± 0.005 Da	[M-H-H2O]-	C23H32N2O5	HMDB0014324	Carboxylic acids and derivatives	Amino acids, peptides, and analogues	Dipeptides	[H][C@@]12CCC[C@]1([H])N([C@@H](C2)C(O)=O)C(=O)[C@H](C)N[C@@H](CCC1=CC=CC=C1)C(=O)OCC	30.9899	-0.00187176	2.10675
Compound293	FA 22:4;4O	379.2452 m/z ± 0.005 Da	[M-H]-	C22H36O5		Fatty Acyls	Fatty acids and conjugates		O=C(O)CCCC(O)CCC(O)C(O)C=CCC=CCC=CCC=CCC	5.68181	-0.00203317	1.3331
Compound294	FA 22:4;4O	361.2354 m/z ± 0.005 Da	[M-H-H2O]-	C22H36O5		Fatty Acyls	Fatty acids and conjugates		O=C(O)CCCC(O)CCC(O)C(O)C=CCC=CCC=CCC=CCC	5.68181	-0.00203317	17.7568
Compound295		225.0509 m/z ± 0.005 Da	[M+Cl]-									6.72977
Compound296		189.0744 m/z ± 0.005 Da	[M-H]-									21.7461
Compound297	N2-Oxalylarginine	308.0898 m/z ± 0.005 Da	[M+NO3]-	C8H14N4O5	HMDB0032763	Carboxylic acids and derivatives	Amino acids, peptides, and analogues	Arginine and derivatives	NC(=N)NCCCC(NC(=O)C(O)=O)C(O)=O	163.173	0.000961692	2.33877
Compound298	N2-Oxalylarginine	245.0906 m/z ± 0.005 Da	[M-H]-	C8H14N4O5	HMDB0032763	Carboxylic acids and derivatives	Amino acids, peptides, and analogues	Arginine and derivatives	NC(=N)NCCCC(NC(=O)C(O)=O)C(O)=O	163.173	0.000961692	20.2125
Compound299	N2-Oxalylarginine	281.063 m/z ± 0.005 Da	[M+Cl]-	C8H14N4O5	HMDB0032763	Carboxylic acids and derivatives	Amino acids, peptides, and analogues	Arginine and derivatives	NC(=N)NCCCC(NC(=O)C(O)=O)C(O)=O	163.173	0.000961692	3.99734
Compound300	N2-Oxalylarginine	227.0796 m/z ± 0.005 Da	[M-H-H2O]-	C8H14N4O5	HMDB0032763	Carboxylic acids and derivatives	Amino acids, peptides, and analogues	Arginine and derivatives	NC(=N)NCCCC(NC(=O)C(O)=O)C(O)=O	163.173	0.000961692	10.936
Compound301	Patuletin	313.0328 m/z ± 0.005 Da	[M-H-H2O]-	C16H12O8	HMDB0030802	Flavonoids	Flavones	Flavonols	COC1=C(O)C2=C(OC(=C(O)C2=O)C2=CC(O)=C(O)C=C2)C=C1O	33.5634	-0.0032039	7.3249
Compound302	Patuletin	331.0446 m/z ± 0.005 Da	[M-H]-	C16H12O8	HMDB0030802	Flavonoids	Flavones	Flavonols	COC1=C(O)C2=C(OC(=C(O)C2=O)C2=CC(O)=C(O)C=C2)C=C1O	33.5634	-0.0032039	27.4471
Compound303		196.0551 m/z ± 0.005 Da	[M+Cl]-									9.45298
Compound304		160.0746 m/z ± 0.005 Da	[M-H]-									1.63928
Compound305		223.0703 m/z ± 0.005 Da	[M+NO3]-									2.15265
Compound306	1,2-Dioleoyl-sn-glycero-3-phosphoglycerol	836.5331 m/z ± 0.005 Da	[M+NO3]-	C42H79O10P	HMDB0244089	Glycerophospholipids	Glycerophosphoglycerols	Phosphatidylglycerols	CCCCCCCCC=CCCCCCCCC(=O)OCC(COP(O)(=O)OCC(O)CO)OC(=O)CCCCCCCC=CCCCCCCCC	180.654	0.00360453	35.0148
Compound307	1,2-Dioleoyl-sn-glycero-3-phosphoglycerol	809.514 m/z ± 0.005 Da	[M+Cl]-	C42H79O10P	HMDB0244089	Glycerophospholipids	Glycerophosphoglycerols	Phosphatidylglycerols	CCCCCCCCC=CCCCCCCCC(=O)OCC(COP(O)(=O)OCC(O)CO)OC(=O)CCCCCCCC=CCCCCCCCC	180.654	0.00360453	41.3923
Compound308	2',3,4,4',6'-Peptahydroxychalcone 4'-O-glucoside	485.093 m/z ± 0.005 Da	[M+Cl]-	C21H22O11		Flavonoids	Flavonoid glycosides		C1=CC(=C(C=C1/C=C/C(=O)C2=C(C=C(C=C2O)O[C@H]3[C@@H]([C@H]([C@@H]([C@H](O3)CO)O)O)O)O)O)O	33.0178	0.00298878	9.18344
Compound309	2',3,4,4',6'-Peptahydroxychalcone 4'-O-glucoside	431.101 m/z ± 0.005 Da	[M-H-H2O]-	C21H22O11		Flavonoids	Flavonoid glycosides		C1=CC(=C(C=C1/C=C/C(=O)C2=C(C=C(C=C2O)O[C@H]3[C@@H]([C@H]([C@@H]([C@H](O3)CO)O)O)O)O)O)O	33.0178	0.00298878	20.9373
Compound310	2',3,4,4',6'-Peptahydroxychalcone 4'-O-glucoside	449.111 m/z ± 0.005 Da	[M-H]-	C21H22O11		Flavonoids	Flavonoid glycosides		C1=CC(=C(C=C1/C=C/C(=O)C2=C(C=C(C=C2O)O[C@H]3[C@@H]([C@H]([C@@H]([C@H](O3)CO)O)O)O)O)O)O	33.0178	0.00298878	8.13888
Compound311	Lactobionic acid	393.0827 m/z ± 0.005 Da	[M+Cl]-	C12H22O12		Fatty Acyls	Fatty acyl glycosides	Fatty acyl glycosides of mono- and disaccharides	C(C1C(C(C(C(O1)OC(C(CO)O)C(C(C(=O)O)O)O)O)O)O)O	204.676	0.00143758	3.122
Compound312	Lactobionic acid	357.1042 m/z ± 0.005 Da	[M-H]-	C12H22O12		Fatty Acyls	Fatty acyl glycosides	Fatty acyl glycosides of mono- and disaccharides	C(C1C(C(C(C(O1)OC(C(CO)O)C(C(C(=O)O)O)O)O)O)O)O	204.676	0.00143758	19.1304
Compound313	2-chloro-3-deazaadenosine	362.0474 m/z ± 0.005 Da	[M+NO3]-	C11H13ClN4O4					C1=C2C(=C(N=C1Cl)N)N=CN2C3C(C(C(O3)CO)O)O	175.469	-0.00290793	9.4392
Compound314	2-chloro-3-deazaadenosine	281.0432 m/z ± 0.005 Da	[M-H-H2O]-	C11H13ClN4O4					C1=C2C(=C(N=C1Cl)N)N=CN2C3C(C(C(O3)CO)O)O	175.469	-0.00290793	6.35434
Compound315		300.081 m/z ± 0.005 Da	[M+NO3]-									3.54355
Compound316		237.0851 m/z ± 0.005 Da	[M-H]-									2.89537
Compound317	Iguratimod	373.052 m/z ± 0.005 Da	[M-H]-	C17H14N2O6S	HMDB0253390	Benzopyrans	1-benzopyrans	Chromones	CS(=O)(=O)NC1=C(OC2=CC=CC=C2)C=C2C(=O)C(=COC2=C1)N=CO	43.5663	0.00209771	25.6241
Compound318	Iguratimod	355.0425 m/z ± 0.005 Da	[M-H-H2O]-	C17H14N2O6S	HMDB0253390	Benzopyrans	1-benzopyrans	Chromones	CS(=O)(=O)NC1=C(OC2=CC=CC=C2)C=C2C(=O)C(=COC2=C1)N=CO	43.5663	0.00209771	6.61216
Compound319	Nalpha-FMOC-L-Tryptophan	461.1317 m/z ± 0.005 Da	[M+Cl]-	C26H22N2O4		Fluorenes			C1=CC=C2C(=C1)C(C3=CC=CC=C32)COC(=O)NC(CC4=CNC5=CC=CC=C54)C(=O)O	70.9056	0.0039245	3.03784
Compound320	Nalpha-FMOC-L-Tryptophan	425.1566 m/z ± 0.005 Da	[M-H]-	C26H22N2O4		Fluorenes			C1=CC=C2C(=C1)C(C3=CC=CC=C32)COC(=O)NC(CC4=CNC5=CC=CC=C54)C(=O)O	70.9056	0.0039245	1.90702
Compound321		199.0851 m/z ± 0.005 Da	[M-H-H2O]-									8.45046
Compound322		217.0956 m/z ± 0.005 Da	[M-H]-									20.6659
Compound323		341.0435 m/z ± 0.005 Da	[M+Cl]-									5.61609
Compound324		305.0646 m/z ± 0.005 Da	[M-H]-									15.986
Compound325	1-(4-Methyl-2-pyridinyl)-3-[4-(methylsulfanyl)phenyl]urea	272.0861 m/z ± 0.005 Da	[M-H]-	C14H15N3OS						54.1555	-0.000581435	27.1008
Compound326	1-(4-Methyl-2-pyridinyl)-3-[4-(methylsulfanyl)phenyl]urea	254.076 m/z ± 0.005 Da	[M-H-H2O]-	C14H15N3OS						54.1555	-0.000581435	7.53877
Compound327	Hexsose + C5H10O3, 1phosphate	393.0747 m/z ± 0.005 Da	[M-H]-	C11H23O13P		Fatty Acyls	Fatty acyl glycosides		C(C1C(C(C(C(O1)OC(COP(=O)(O)O)C(C(CO)O)O)O)O)O)O	202.987	-0.000338394	5.6014
Compound328	Hexsose + C5H10O3, 1phosphate	429.0552 m/z ± 0.005 Da	[M+Cl]-	C11H23O13P		Fatty Acyls	Fatty acyl glycosides		C(C1C(C(C(C(O1)OC(COP(=O)(O)O)C(C(CO)O)O)O)O)O)O	202.987	-0.000338394	3.44729
Compound329	Fructose 1,6-bisphosphate (F1,6BP)	320.9751 m/z ± 0.005 Da	[M-H-H2O]-	C6H14O12P2	HMDB0001058	Organooxygen compounds	Carbohydrates and carbohydrate conjugates	Hexose phosphates	C([C@@H]1[C@H]([C@@H]([C@](O1)(COP(=O)(O)O)O)O)O)OP(=O)(O)O	24.1016	-0.0032364	10.9936
Compound330	Fructose 1,6-bisphosphate (F1,6BP)	338.9871 m/z ± 0.005 Da	[M-H]-	C6H14O12P2	HMDB0001058	Organooxygen compounds	Carbohydrates and carbohydrate conjugates	Hexose phosphates	C([C@@H]1[C@H]([C@@H]([C@](O1)(COP(=O)(O)O)O)O)O)OP(=O)(O)O	24.1016	-0.0032364	29.4379
Compound331		200.0331 m/z ± 0.005 Da	[M+Cl]-									11.1017
Compound332		227.0539 m/z ± 0.005 Da	[M+NO3]-									2.41194
Compound333	Methanone, [1-(5-fluoropentyl)-1h-benzimidazol-2-yl]-1-naphthalenyl-	359.1581 m/z ± 0.005 Da	[M-H]-	C23H21FN2O					C1=CC=C2C(=C1)C=CC=C2C(=O)C3=NC4=CC=CC=C4N3CCCCCF	34.0591	0.0028858	13.543
Compound334	Methanone, [1-(5-fluoropentyl)-1h-benzimidazol-2-yl]-1-naphthalenyl-	341.1483 m/z ± 0.005 Da	[M-H-H2O]-	C23H21FN2O					C1=CC=C2C(=C1)C=CC=C2C(=O)C3=NC4=CC=CC=C4N3CCCCCF	34.0591	0.0028858	7.64412
Compound335	Methanone, [1-(5-fluoropentyl)-1h-benzimidazol-2-yl]-1-naphthalenyl-	422.1497 m/z ± 0.005 Da	[M+NO3]-	C23H21FN2O					C1=CC=C2C(=C1)C=CC=C2C(=O)C3=NC4=CC=CC=C4N3CCCCCF	34.0591	0.0028858	2.08582
Compound336	Methanone, [1-(5-fluoropentyl)-1h-benzimidazol-2-yl]-1-naphthalenyl-	395.1317 m/z ± 0.005 Da	[M+Cl]-	C23H21FN2O					C1=CC=C2C(=C1)C=CC=C2C(=O)C3=NC4=CC=CC=C4N3CCCCCF	34.0591	0.0028858	9.59085
Compound337		135.0075 m/z ± 0.005 Da	[M-H-H2O]-									3.05984
Compound338		188.9903 m/z ± 0.005 Da	[M+Cl]-									3.02515
Compound339		287.0782 m/z ± 0.005 Da	[M+Cl]-									3.8466
Compound340		314.0981 m/z ± 0.005 Da	[M+NO3]-									2.51433
Compound341		197.1158 m/z ± 0.005 Da	[M-H]-									1.9244
Compound342		179.1055 m/z ± 0.005 Da	[M-H-H2O]-									0.865293
Compound343	Bikaverin	381.0588 m/z ± 0.005 Da	[M-H]-	C20H14O8		Benzopyrans	1-benzopyrans		CC1=CC(=CC2=C1C(=O)C3=C(O2)C(=O)C4=C(C3=O)C(=CC(=C4O)OC)O)OC	25.7253	-0.0013142	24.6526
Compound344	Bikaverin	417.039 m/z ± 0.005 Da	[M+Cl]-	C20H14O8		Benzopyrans	1-benzopyrans		CC1=CC(=CC2=C1C(=O)C3=C(O2)C(=O)C4=C(C3=O)C(=CC(=C4O)OC)O)OC	25.7253	-0.0013142	1.9555
Compound345	Bikaverin	363.0484 m/z ± 0.005 Da	[M-H-H2O]-	C20H14O8		Benzopyrans	1-benzopyrans		CC1=CC(=CC2=C1C(=O)C3=C(O2)C(=O)C4=C(C3=O)C(=CC(=C4O)OC)O)OC	25.7253	-0.0013142	5.23256
Compound346		105.0329 m/z ± 0.005 Da	[M-H]-									21.7752
Compound347		168.0292 m/z ± 0.005 Da	[M+NO3]-									2.75738
Compound348		385.1172 m/z ± 0.005 Da	[M-H-H2O]-									4.28668
Compound349		403.1281 m/z ± 0.005 Da	[M-H]-									2.29613
Compound350		443.0387 m/z ± 0.005 Da	[M+Cl]-									10.0011
Compound351		389.0516 m/z ± 0.005 Da	[M-H-H2O]-									8.06779
Compound352	Ala-Ser-OH	265.0485 m/z ± 0.005 Da	[M-H-H2O]-	C11H12N2O7						108.42	0.00097634	1.85591
Compound353	Ala-Ser-OH	283.0589 m/z ± 0.005 Da	[M-H]-	C11H12N2O7						108.42	0.00097634	6.15457
Compound354	D-Sedoheptulose 7-phosphate	271.0213 m/z ± 0.005 Da	[M-H-H2O]-	C7H15O10P	HMDB0001068	Organooxygen compounds	Carbohydrates and carbohydrate conjugates	Hexose phosphates	OC[C@]1(O)O[C@H](COP(O)(O)=O)[C@@H](O)[C@@H](O)[C@@H]1O	40.3812	0.000943709	9.66364
Compound355	D-Sedoheptulose 7-phosphate	289.0328 m/z ± 0.005 Da	[M-H]-	C7H15O10P	HMDB0001068	Organooxygen compounds	Carbohydrates and carbohydrate conjugates	Hexose phosphates	OC[C@]1(O)O[C@H](COP(O)(O)=O)[C@@H](O)[C@@H](O)[C@@H]1O	40.3812	0.000943709	18.0687
Compound356		698.4799 m/z ± 0.005 Da	[M+NO3]-									20.9021
Compound357		671.462 m/z ± 0.005 Da	[M+Cl]-									72.5771
Compound358	6-Chloro-N-(1-methylethyl)-1,3,5-triazine-2,4-diamine	186.0536 m/z ± 0.005 Da	[M-H]-	C6H10ClN5	HMDB0033249	Triazines	Aminotriazines	1,3,5-triazine-2,4-diamines	CC(C)NC1=NC(N)=NC(Cl)=N1	138.376	-0.00175008	20.6634
Compound359	6-Chloro-N-(1-methylethyl)-1,3,5-triazine-2,4-diamine	168.0427 m/z ± 0.005 Da	[M-H-H2O]-	C6H10ClN5	HMDB0033249	Triazines	Aminotriazines	1,3,5-triazine-2,4-diamines	CC(C)NC1=NC(N)=NC(Cl)=N1	138.376	-0.00175008	12.4365
Compound360	Myristicanol A	433.1842 m/z ± 0.005 Da	[M-H]-	C23H30O8	HMDB0041311			Lignans, neolignans and related compounds	COC1=CC(\C=C/CO)=CC(OC)=C1OC(C)C(O)C1=CC(OC)=C(OC)C(OC)=C1	45.2363	-0.00331219	17.155
Compound361	Myristicanol A	415.1739 m/z ± 0.005 Da	[M-H-H2O]-	C23H30O8	HMDB0041311			Lignans, neolignans and related compounds	COC1=CC(\C=C/CO)=CC(OC)=C1OC(C)C(O)C1=CC(OC)=C(OC)C(OC)=C1	45.2363	-0.00331219	11.5818
Compound362	2-keto-D-Gluconic acid	175.0231 m/z ± 0.005 Da	[M-H-H2O]-	C6H10O7		Carboxylic acids and derivatives	Amino acids, peptides, and analogues	Alpha amino acids	C([C@H]([C@H]([C@@H](C(=O)C(=O)O)O)O)O)O	12.117	-0.00166432	31.6603
Compound363	2-keto-D-Gluconic acid	193.0344 m/z ± 0.005 Da	[M-H]-	C6H10O7		Carboxylic acids and derivatives	Amino acids, peptides, and analogues	Alpha amino acids	C([C@H]([C@H]([C@@H](C(=O)C(=O)O)O)O)O)O	12.117	-0.00166432	7.5231
Compound364		163.0379 m/z ± 0.005 Da	[M-H]-									14.7972
Compound365		145.0275 m/z ± 0.005 Da	[M-H-H2O]-									32.3894
Compound366		226.0363 m/z ± 0.005 Da	[M+NO3]-									2.974
Compound367		121.0277 m/z ± 0.005 Da	[M-H-H2O]-									26.0592
Compound368		139.038 m/z ± 0.005 Da	[M-H]-									4.09421
Compound369		257.0906 m/z ± 0.005 Da	[M-H]-									15.1465
Compound370		239.075 m/z ± 0.005 Da	[M-H-H2O]-									10.1684
Compound371		293.0637 m/z ± 0.005 Da	[M+Cl]-									2.47791
Compound372	8-Chloroinosine	283.0222 m/z ± 0.005 Da	[M-H-H2O]-	C10H11ClN4O5	HMDB0247428	Purine nucleosides		Purine nucleosides	OCC1OC(C(O)C1O)N1C(Cl)=NC2=C1N=CNC2=O	243.262	-0.00273688	7.15201
Compound373	8-Chloroinosine	337.0114 m/z ± 0.005 Da	[M+Cl]-	C10H11ClN4O5	HMDB0247428	Purine nucleosides		Purine nucleosides	OCC1OC(C(O)C1O)N1C(Cl)=NC2=C1N=CNC2=O	243.262	-0.00273688	1.18491
Compound374	8-Chloroinosine	301.0317 m/z ± 0.005 Da	[M-H]-	C10H11ClN4O5	HMDB0247428	Purine nucleosides		Purine nucleosides	OCC1OC(C(O)C1O)N1C(Cl)=NC2=C1N=CNC2=O	243.262	-0.00273688	21.043
Compound375	1-Methyl-2-nitro-3-((tetrahydrofuran-3-yl)methyl)guanidine	183.0903 m/z ± 0.005 Da	[M-H-H2O]-	C7H14N4O3	HMDB0244741	Organonitrogen compounds	Guanidines	Nitroguanidines	CN=C(NCC1CCOC1)NN(=O)=O	24.0859	0.0015287	2.70672
Compound376	1-Methyl-2-nitro-3-((tetrahydrofuran-3-yl)methyl)guanidine	201.1009 m/z ± 0.005 Da	[M-H]-	Benzene and substituted derivatives	Benzoic acids and derivatives		OC1=CC(CCCCCCCCCCCCCCC)=CC=C1C(O)=O	Nitroguanidines	CN=C(NCC1CCOC1)NN(=O)=O	24.0859	0.0015287	20.1415
Compound377	Tubulin Polymerization Inhibitor	327.1059 m/z ± 0.005 Da	[M-H]-	C22H16O3	HMDB0259320	Anthracenes		Anthracenes	COC1=C(O)C=C(C=C2C3=CC=CC=C3C(=O)C3=CC=CC=C23)C=C1	39.2058	0.00238683	20.7894
Compound378	Tubulin Polymerization Inhibitor	309.0948 m/z ± 0.005 Da	[M-H-H2O]-	C22H16O3	HMDB0259320	Anthracenes		Anthracenes	COC1=C(O)C=C(C=C2C3=CC=CC=C3C(=O)C3=CC=CC=C23)C=C1	39.2058	0.00238683	3.4352
Compound379	2-Hydroxy-6-pentadecylbenzoic acid	347.2551 m/z ± 0.005 Da	[M-H]-	C22H36O3	HMDB0029683	Benzene and substituted derivatives	Benzoic acids and derivatives		CCCCCCCCCCCCCCCC1=CC=CC(O)=C1C(O)=O	10.5026	-0.00298796	24.633
Compound380	2-Hydroxy-4-pentadecylbenzoic acid	329.2465 m/z ± 0.005 Da	[M-H-H2O]-	C22H36O3		Benzene and substituted derivatives	Benzoic acids and derivatives		OC1=CC(CCCCCCCCCCCCCCC)=CC=C1C(O)=O	10.5026	-0.00298796	1.22574
Compound381		189.0174 m/z ± 0.005 Da	[M+Cl]-									23.1791
Compound382		216.0387 m/z ± 0.005 Da	[M+NO3]-									16.8631
Compound383		141.0172 m/z ± 0.005 Da	[M-H-H2O]-									7.88542
Compound384		159.0286 m/z ± 0.005 Da	[M-H]-									22.7213
Compound385		349.0207 m/z ± 0.005 Da	[M-H-H2O]-									15.1271
Compound386		367.0309 m/z ± 0.005 Da	[M-H]-									13.3434
Compound387	Metronidazole	233.0558 m/z ± 0.005 Da	[M+NO3]-	C6H9N3O3	HMDB0015052	Azoles	Imidazoles	Nitroimidazoles	CC1=NC=C(N1CCO)[N+]([O-])=O	29.9154	0.00163332	6.26033
Compound388	Metronidazole	170.0588 m/z ± 0.005 Da	[M-H]-	C6H9N3O3	HMDB0015052	Azoles	Imidazoles	Nitroimidazoles	CC1=NC=C(N1CCO)[N+]([O-])=O	29.9154	0.00163332	18.1458
Compound389		195.1002 m/z ± 0.005 Da	[M-H]-									0.728742
Compound390		177.0903 m/z ± 0.005 Da	[M-H-H2O]-									1.71413
Compound391	D-glycero-L-galacto-Octulose	221.0638 m/z ± 0.005 Da	[M-H-H2O]-	C8H16O8	HMDB0029954	Organooxygen compounds	Carbohydrates and carbohydrate conjugates	C-glycosyl compounds	OCC(O)C1OC(O)(CO)C(O)C(O)C1O	20.1596	-0.00122076	8.08677
Compound392	D-glycero-L-galacto-Octulose	275.0532 m/z ± 0.005 Da	[M+Cl]-	C8H16O8	HMDB0029954	Organooxygen compounds	Carbohydrates and carbohydrate conjugates	C-glycosyl compounds	OCC(O)C1OC(O)(CO)C(O)C(O)C1O	20.1596	-0.00122076	12.6469
Compound393	Methyl 6-O-galloyl-beta-D-glucopyranoside	345.0824 m/z ± 0.005 Da	[M-H]-	C14H18O10	HMDB0039354	Benzene and substituted derivatives	Benzoic acids and derivatives	Galloyl esters	COC1OC(COC(=O)C2=CC(O)=C(O)C(O)=C2)C(O)C(O)C1O	33.5427	0.00191701	6.60208
Compound394	Methyl 6-O-galloyl-beta-D-glucopyranoside	327.07 m/z ± 0.005 Da	[M-H-H2O]-	C14H18O10	HMDB0039354	Benzene and substituted derivatives	Benzoic acids and derivatives	Galloyl esters	COC1OC(COC(=O)C2=CC(O)=C(O)C(O)=C2)C(O)C(O)C1O	33.5427	0.00191701	8.39975
Compound395	Methyl 6-O-galloyl-beta-D-glucopyranoside	408.0786 m/z ± 0.005 Da	[M+NO3]-	C14H18O10	HMDB0039354	Benzene and substituted derivatives	Benzoic acids and derivatives	Galloyl esters	COC1OC(COC(=O)C2=CC(O)=C(O)C(O)=C2)C(O)C(O)C1O	33.5427	0.00191701	3.38211
Compound396	2-Keto-3-deoxy-D-gluconic acid	177.0384 m/z ± 0.005 Da	[M-H]-	C6H10O6	HMDB0001353	Keto acids and derivatives	Medium-chain keto acids and derivatives	Medium-chain keto acids and derivatives	OC[C@@H](O)[C@H](O)CC(=O)C(O)=O	182.715	-0.000834583	8.06947
Compound397	2-Keto-3-deoxy-D-gluconic acid	213.0162 m/z ± 0.005 Da	[M+Cl]-	C6H10O6	HMDB0001353	Keto acids and derivatives	Medium-chain keto acids and derivatives	Medium-chain keto acids and derivatives	OC[C@@H](O)[C@H](O)CC(=O)C(O)=O	182.715	-0.000834583	12.5309
Compound398	8-Azaguanine	151.0377 m/z ± 0.005 Da	[M-H]-	C4H4N6O						41.2975	-7.59e-05	16.0314
Compound399	8-Azaguanine	214.0354 m/z ± 0.005 Da	[M+NO3]-	C4H4N6O						41.2975	-7.59e-05	2.70623
Compound400	8-Azaguanine	133.0273 m/z ± 0.005 Da	[M-H-H2O]-	C4H4N6O						41.2975	-7.59e-05	15.442
Compound401	Artemisinin	317.1123 m/z ± 0.005 Da	[M+Cl]-	C15H22O5		Prenol lipids	Terpene lactones		O=C(O1)[C@H](C)[C@]([H])(C4)[C@](O2)([C@@]([H])3[C@H](C)C4)[C@]([H])1O[C@@](C)(CC3)O2	34.2567	0.00332417	3.77894
Compound402	Artemisinin	344.1367 m/z ± 0.005 Da	[M+NO3]-	C15H22O5		Prenol lipids	Terpene lactones		O=C(O1)[C@H](C)[C@]([H])(C4)[C@](O2)([C@@]([H])3[C@H](C)C4)[C@]([H])1O[C@@](C)(CC3)O2	34.2567	0.00332417	7.17211
Compound403	4-(4-Nitrobenzyl)pyridine	249.0422 m/z ± 0.005 Da	[M+Cl]-	C12H10N2O2	HMDB0246294	Benzene and substituted derivatives	Nitrobenzenes	Nitrobenzenes	O=N(=O)C1=CC=C(CC2=CC=NC=C2)C=C1		0.00137225	3.96337
Compound404	4-(4-Nitrobenzyl)pyridine	276.0646 m/z ± 0.005 Da	[M+NO3]-	C12H10N2O2	HMDB0246294	Benzene and substituted derivatives	Nitrobenzenes	Nitrobenzenes	O=N(=O)C1=CC=C(CC2=CC=NC=C2)C=C1		0.00137225	3.92925
Compound405	Feruloyl O-methyldopamine	378.1067 m/z ± 0.005 Da	[M+Cl]-	C19H21NO5		Cinnamic acids and derivatives	Hydroxycinnamic acids and derivatives		O=C(C=CC1=CC=C(O)C(OC)=C1)NCCC=2C=CC(OC)=C(O)C=2	67.638	-0.000636358	2.29328
Compound406	Feruloyl O-methyldopamine	405.1298 m/z ± 0.005 Da	[M+NO3]-	C19H21NO5		Cinnamic acids and derivatives	Hydroxycinnamic acids and derivatives		O=C(C=CC1=CC=C(O)C(OC)=C1)NCCC=2C=CC(OC)=C(O)C=2	67.638	-0.000636358	6.00311
Compound407	Feruloyl O-methyldopamine	342.1341 m/z ± 0.005 Da	[M-H]-	C19H21NO5		Cinnamic acids and derivatives	Hydroxycinnamic acids and derivatives		O=C(C=CC1=CC=C(O)C(OC)=C1)NCCC=2C=CC(OC)=C(O)C=2	67.638	-0.000636358	28.2326
Compound408	Lactitol	343.1276 m/z ± 0.005 Da	[M-H]-	C12H24O11	HMDB0040937	Fatty Acyls	Fatty acyl glycosides	Fatty acyl glycosides of mono- and disaccharides	OCC(O)C(O)C(OC1OC(CO)C(O)C(O)C1O)C(O)CO	204.742	-1.21e-05	15.4714
Compound409	Lactitol	325.1166 m/z ± 0.005 Da	[M-H-H2O]-	C12H24O11	HMDB0040937	Fatty Acyls	Fatty acyl glycosides	Fatty acyl glycosides of mono- and disaccharides	OCC(O)C(O)C(OC1OC(CO)C(O)C(O)C1O)C(O)CO	204.742	-1.21e-05	8.21503
Compound410	Lactitol	379.101 m/z ± 0.005 Da	[M+Cl]-	C12H24O11	HMDB0040937	Fatty Acyls	Fatty acyl glycosides	Fatty acyl glycosides of mono- and disaccharides	OCC(O)C(O)C(OC1OC(CO)C(O)C(O)C1O)C(O)CO	204.742	-1.21e-05	3.46754
Compound411	Prodiamine	331.1029 m/z ± 0.005 Da	[M-H-H2O]-	C13H17F3N4O4		Benzene and substituted derivatives	Aniline and substituted anilines	Dinitroanilines	CCCN(CCC)C1=C(C=C(C(=C1[N+](=O)[O-])N)C(F)(F)F)[N+](=O)[O-]	110.232	0.00268309	11.2517
Compound412	Prodiamine	349.1156 m/z ± 0.005 Da	[M-H]-	C13H17F3N4O4		Benzene and substituted derivatives	Aniline and substituted anilines	Dinitroanilines	CCCN(CCC)C1=C(C=C(C(=C1[N+](=O)[O-])N)C(F)(F)F)[N+](=O)[O-]	110.232	0.00268309	14.1608
Compound413	N-Methyl-N-nitroso-1H-purin-6-amine	213.0322 m/z ± 0.005 Da	[M+Cl]-	C6H6N6O	HMDB0247094	Imidazopyrimidines	Purines and purine derivatives	6-alkylaminopurines	CN(N=O)C1=NC=NC2=C1NC=N2	40.1677	-0.000172782	4.01473
Compound414	N-Methyl-N-nitroso-1H-purin-6-amine	177.0533 m/z ± 0.005 Da	[M-H]-	C6H6N6O	HMDB0247094	Imidazopyrimidines	Purines and purine derivatives	6-alkylaminopurines	CN(N=O)C1=NC=NC2=C1NC=N2	40.1677	-0.000172782	22.5161
Compound415	N-Methyl-N-nitroso-1H-purin-6-amine	240.046 m/z ± 0.005 Da	[M+NO3]-	C6H6N6O	HMDB0247094	Imidazopyrimidines	Purines and purine derivatives	6-alkylaminopurines	CN(N=O)C1=NC=NC2=C1NC=N2	40.1677	-0.000172782	15.5121
Compound416		435.2478 m/z ± 0.005 Da	[M-H]-									9.64015
Compound417		471.2275 m/z ± 0.005 Da	[M+Cl]-									0.367789
Compound418		417.2373 m/z ± 0.005 Da	[M-H-H2O]-									28.7809
Compound419	Ginkgolide B	459.1033 m/z ± 0.005 Da	[M+Cl]-	C20H24O10	HMDB0036861	Prenol lipids	Terpene lactones	Ginkgolides and bilobalides	CC1C(=O)OC2C(O)C34C5CC(C(C)(C)C)C33C(O)C(=O)OC3OC4(C(=O)O5)C12O	26.8654	-0.00355733	10.2205
Compound420	Ginkgolide B	423.1263 m/z ± 0.005 Da	[M-H]-	C20H24O10	HMDB0036861	Prenol lipids	Terpene lactones	Ginkgolides and bilobalides	CC1C(=O)OC2C(O)C34C5CC(C(C)(C)C)C33C(O)C(=O)OC3OC4(C(=O)O5)C12O	26.8654	-0.00355733	18.3166
Compound421		181.121 m/z ± 0.005 Da	[M-H]-									3.16944
Compound422		163.1106 m/z ± 0.005 Da	[M-H-H2O]-									4.94445
Compound423		449.1177 m/z ± 0.005 Da	[M-H-H2O]-									7.12411
Compound424		503.1036 m/z ± 0.005 Da	[M+Cl]-									4.52591
Compound425		467.1271 m/z ± 0.005 Da	[M-H]-									24.0139
Compound426		489.118 m/z ± 0.005 Da	[M+NO3]-									1.50934
Compound427		408.116 m/z ± 0.005 Da	[M-H-H2O]-									3.72204
Compound428		462.1022 m/z ± 0.005 Da	[M+Cl]-									40.9764
Compound429	fructosyllysine	289.1418 m/z ± 0.005 Da	[M-H-H2O]-	C12H24N2O7						26.5431	0.000674417	2.02576
Compound430	fructosyllysine	307.1526 m/z ± 0.005 Da	[M-H]-	C12H24N2O7						26.5431	0.000674417	11.8438
Compound431		299.0703 m/z ± 0.005 Da	[M+Cl]-									5.29507
Compound432		131.0449 m/z ± 0.005 Da	[M-H-H]2-									50.0861
Compound433	9-Methoxycanthin-6-one	312.0627 m/z ± 0.005 Da	[M+NO3]-	C15H10N2O2		Indolonaphthyridine alkaloids			O=C1C=CC2=NC=CC=3C4=CC=C(OC)C=C4N1C23	78.1979	0.00108769	8.35452
Compound434	9-Methoxycanthin-6-one	231.0541 m/z ± 0.005 Da	[M-H-H2O]-	C15H10N2O2		Indolonaphthyridine alkaloids			O=C1C=CC2=NC=CC=3C4=CC=C(OC)C=C4N1C23	78.1979	0.00108769	3.46399
Compound435	D-erythro-D-galacto-octitol	277.0687 m/z ± 0.005 Da	[M+Cl]-	C8H18O8	HMDB0029953	Organooxygen compounds	Carbohydrates and carbohydrate conjugates	Sugar alcohols	OCC(O)C(O)C(O)C(O)C(O)C(O)CO	14.5583	-0.00147015	6.05128
Compound436	D-erythro-D-galacto-octitol	241.0916 m/z ± 0.005 Da	[M-H]-	C8H18O8	HMDB0029953	Organooxygen compounds	Carbohydrates and carbohydrate conjugates	Sugar alcohols	OCC(O)C(O)C(O)C(O)C(O)C(O)CO	14.5583	-0.00147015	18.0044
Compound437	N-Acetylimidazole	109.0387 m/z ± 0.005 Da	[M-H]-	C5H6N2O		Azoles	Imidazoles	Carbonylimidazoles	O=C(N1C=NC=C1)C		0.0016778	3.32321
Compound438	N-Acetylimidazole	172.038 m/z ± 0.005 Da	[M+NO3]-	C5H6N2O		Azoles	Imidazoles	Carbonylimidazoles	O=C(N1C=NC=C1)C		0.0016778	39.1919
Compound439		113.023 m/z ± 0.005 Da	[M-H-H2O]-									18.0331
Compound440		131.034 m/z ± 0.005 Da	[M-H]-									9.604
Compound441		165.0536 m/z ± 0.005 Da	[M+NO3]-									7.17538
Compound442		102.0544 m/z ± 0.005 Da	[M-H]-									16.3262
Compound443		123.0432 m/z ± 0.005 Da	[M-H]-									4.18217
Compound444		186.0414 m/z ± 0.005 Da	[M+NO3]-									8.46151
Compound445		419.0966 m/z ± 0.005 Da	[M+Cl]-									8.5283
Compound446		365.11 m/z ± 0.005 Da	[M-H-H2O]-									7.71538
Compound447		383.1174 m/z ± 0.005 Da	[M-H]-									9.43146
Compound448		383.1002 m/z ± 0.005 Da	[M-H]-									3.36862
Compound449		419.0748 m/z ± 0.005 Da	[M+Cl]-									3.08052
Compound450		446.0955 m/z ± 0.005 Da	[M+NO3]-									3.81175
Compound451	2-Acetylaminophenoxazin-3-one	235.0476 m/z ± 0.005 Da	[M-H-H2O]-	C14H10N2O3	HMDB0240369	Benzoxazines	Phenoxazines	Phenoxazines	CC(=O)NC1=CC2=NC3=CC=CC=C3OC2=CC1=O	91.7016	-0.00179789	5.7618
Compound452	2-Acetylaminophenoxazin-3-one	253.0588 m/z ± 0.005 Da	[M-H]-	C14H10N2O3	HMDB0240369	Benzoxazines	Phenoxazines	Phenoxazines	CC(=O)NC1=CC2=NC3=CC=CC=C3OC2=CC1=O	91.7016	-0.00179789	7.0837
Compound453	2-Acetylaminophenoxazin-3-one	316.0563 m/z ± 0.005 Da	[M+NO3]-	C14H10N2O3	HMDB0240369	Benzoxazines	Phenoxazines	Phenoxazines	CC(=O)NC1=CC2=NC3=CC=CC=C3OC2=CC1=O	91.7016	-0.00179789	76.9477
Compound454		216.8689 m/z ± 0.005 Da	[M-H-H2O]-									6.63707
Compound455		234.8786 m/z ± 0.005 Da	[M-H]-									18.597
Compound456		209.1158 m/z ± 0.005 Da	[M-H]-									6.09252
Compound457		191.106 m/z ± 0.005 Da	[M-H-H2O]-									1.55028
Compound458		201.0398 m/z ± 0.005 Da	[M-H-H2O]-									8.72461
Compound459		219.0489 m/z ± 0.005 Da	[M-H]-									11.881
Compound460		282.0494 m/z ± 0.005 Da	[M+NO3]-									3.18212
Compound461	ethyl beta-glucopyranoside	270.0764 m/z ± 0.005 Da	[M+NO3]-	C8H16O6						110.126	-0.00126622	1.69915
Compound462	ethyl beta-glucopyranoside	243.0621 m/z ± 0.005 Da	[M+Cl]-	C8H16O6						110.126	-0.00126622	8.86
Compound463	Theaflagallin	462.0678 m/z ± 0.005 Da	[M+NO3]-	C20H16O9	HMDB0033287	Benzopyrans	1-benzopyrans	1-benzopyrans	OC1CC2=C(O)C=C(O)C=C2OC1C1=CC(=O)C(O)=C2C(O)=C(O)C(O)=CC2=C1	38.8315	-0.000364692	6.62174
Compound464	Theaflagallin	399.0677 m/z ± 0.005 Da	[M-H]-	C20H16O9	HMDB0033287	Benzopyrans	1-benzopyrans	1-benzopyrans	OC1CC2=C(O)C=C(O)C=C2OC1C1=CC(=O)C(O)=C2C(O)=C(O)C(O)=CC2=C1	38.8315	-0.000364692	1.85992
Compound465	4-Hydroxy-3-prenylbenzoic acid glucoside	367.136 m/z ± 0.005 Da	[M-H]-	C18H24O8	HMDB0039891	Organooxygen compounds	Carbohydrates and carbohydrate conjugates	Phenolic glycosides	CC(C)=CCC1=CC(=CC=C1OC1OC(CO)C(O)C(O)C1O)C(O)=O	7.60614	-0.00361487	19.5382
Compound466	4-Hydroxy-3-prenylbenzoic acid glucoside	349.1265 m/z ± 0.005 Da	[M-H-H2O]-	C18H24O8	HMDB0039891	Organooxygen compounds	Carbohydrates and carbohydrate conjugates	Phenolic glycosides	CC(C)=CCC1=CC(=CC=C1OC1OC(CO)C(O)C(O)C1O)C(O)=O	7.60614	-0.00361487	1.78236
Compound467	4-Hydroxy-3-prenylbenzoic acid glucoside	403.1126 m/z ± 0.005 Da	[M+Cl]-	C18H24O8	HMDB0039891	Organooxygen compounds	Carbohydrates and carbohydrate conjugates	Phenolic glycosides	CC(C)=CCC1=CC(=CC=C1OC1OC(CO)C(O)C(O)C1O)C(O)=O	7.60614	-0.00361487	4.47383
Compound468	4-Hydroxy-3-prenylbenzoic acid glucoside	430.1353 m/z ± 0.005 Da	[M+NO3]-	C18H24O8	HMDB0039891	Organooxygen compounds	Carbohydrates and carbohydrate conjugates	Phenolic glycosides	CC(C)=CCC1=CC(=CC=C1OC1OC(CO)C(O)C(O)C1O)C(O)=O	7.60614	-0.00361487	3.14653
Compound469		389.0638 m/z ± 0.005 Da	[M+Cl]-									2.59252
Compound470		353.0895 m/z ± 0.005 Da	[M-H]-									7.96992
Compound471		142.9965 m/z ± 0.005 Da	[M-H]-									15.4396
Compound472		124.9869 m/z ± 0.005 Da	[M-H-H2O]-									2.21855
Compound473		258.0129 m/z ± 0.005 Da	[M+Cl]-									2.31955
Compound474		204.0279 m/z ± 0.005 Da	[M-H-H2O]-									9.57856
Compound475	Clobenpropit	343.0582 m/z ± 0.005 Da	[M+Cl]-	C14H17ClN4S		Benzene and substituted derivatives	Halobenzenes	Chlorobenzenes	C1=CC(=CC=C1CN=C(N)SCCCC2=CN=CN2)Cl	103.51	-0.000178523	7.64239
Compound476	Clobenpropit	307.0782 m/z ± 0.005 Da	[M-H]-	C14H17ClN4S		Benzene and substituted derivatives	Halobenzenes	Chlorobenzenes	C1=CC(=CC=C1CN=C(N)SCCCC2=CN=CN2)Cl	103.51	-0.000178523	12.8968
Compound477	PG(33:3e)	715.4864 m/z ± 0.005 Da	[M-H]-	C39H73O9P						60.9855	-0.00474011	1.2298
Compound478	PG(33:3e)	697.4772 m/z ± 0.005 Da	[M-H-H2O]-	C39H73O9P						60.9855	-0.00474011	37.4547
Compound479	5-(galactosylhydroxy)-L-lysine	305.1367 m/z ± 0.005 Da	[M-H-H2O]-	C12H24N2O8						25.3873	0.000804728	1.8412
Compound480	5-(galactosylhydroxy)-L-lysine	386.1465 m/z ± 0.005 Da	[M+NO3]-	C12H24N2O8						25.3873	0.000804728	3.14574
Compound481	5-(galactosylhydroxy)-L-lysine	323.1468 m/z ± 0.005 Da	[M-H]-	C12H24N2O8						25.3873	0.000804728	2.15551
Compound482		833.5139 m/z ± 0.005 Da	[M-H-H2O]-									92.6137
Compound483		851.5229 m/z ± 0.005 Da	[M-H]-									2.67905
Compound484	N-Cbz-D-Asparagine	328.0802 m/z ± 0.005 Da	[M+NO3]-	C12H14N2O5		Carboxylic acids and derivatives	Amino acids, peptides, and analogues		C1=CC=C(C=C1)COC(=O)N[C@H](CC(=O)N)C(=O)O	128.723	0.000698961	14.8627
Compound485	N-Cbz-D-Asparagine	265.0816 m/z ± 0.005 Da	[M-H]-	C12H14N2O5		Carboxylic acids and derivatives	Amino acids, peptides, and analogues		C1=CC=C(C=C1)COC(=O)N[C@H](CC(=O)N)C(=O)O	128.723	0.000698961	3.4636
Compound486	Riboflavin-5'-monophosphate	455.0977 m/z ± 0.005 Da	[M-H]-	C17H21N4O9P						8.94675	-0.000502059	15.2865
Compound487	Riboflavin-5'-monophosphate	437.0848 m/z ± 0.005 Da	[M-H-H2O]-	C17H21N4O9P						8.94675	-0.000502059	3.89749
Compound488	Allithiamine	335.1001 m/z ± 0.005 Da	[M-H-H2O]-	C15H22N4O2S2	HMDB0031758	Diazines	Pyrimidines and pyrimidine derivatives	Aminopyrimidines and derivatives	C\C(N(CC1=C(N)N=C(C)N=C1)C=O)=C(\CCO)SSCC=C	229.585	-0.00185864	9.73548
Compound489	Allithiamine	389.0867 m/z ± 0.005 Da	[M+Cl]-	C15H22N4O2S2	HMDB0031758	Diazines	Pyrimidines and pyrimidine derivatives	Aminopyrimidines and derivatives	C\C(N(CC1=C(N)N=C(C)N=C1)C=O)=C(\CCO)SSCC=C	229.585	-0.00185864	45.5534
Compound490	Allithiamine	353.1067 m/z ± 0.005 Da	[M-H]-	C15H22N4O2S2	HMDB0031758	Diazines	Pyrimidines and pyrimidine derivatives	Aminopyrimidines and derivatives	C\C(N(CC1=C(N)N=C(C)N=C1)C=O)=C(\CCO)SSCC=C	229.585	-0.00185864	11.1786
Compound491		205.0488 m/z ± 0.005 Da	[M-H]-									4.15807
Compound492		187.0378 m/z ± 0.005 Da	[M-H-H2O]-									20.0801
Compound493		198.0304 m/z ± 0.005 Da	[M+Cl]-									8.89986
Compound494		144.0434 m/z ± 0.005 Da	[M-H-H2O]-									25.1413
Compound495	Asteltoxin	417.189 m/z ± 0.005 Da	[M-H]-	C23H30O7		Furofurans		Furofurans	CC[C@H]1O[C@@H]2O[C@H](\\C=C\\C=C\\C=C\\C3=C(C)C(OC)=CC(=O)O3)[C@H](O)[C@]2(C)[C@@]1(C)O	122.387	-0.0034633	14.94
Compound496	Asteltoxin	399.1787 m/z ± 0.005 Da	[M-H-H2O]-	C23H30O7		Furofurans		Furofurans	CC[C@H]1O[C@@H]2O[C@H](\\C=C\\C=C\\C=C\\C3=C(C)C(OC)=CC(=O)O3)[C@H](O)[C@]2(C)[C@@]1(C)O	122.387	-0.0034633	4.36433
Compound497		480.9072 m/z ± 0.005 Da	[M-H]-									19.6915
Compound498		462.8965 m/z ± 0.005 Da	[M-H-H2O]-									9.40252
Compound499	Nigakilactone A	359.1841 m/z ± 0.005 Da	[M-H-H2O]-	C21H30O6		Prenol lipids	Terpene lactones		C[C@@H]1C=C(C(=O)[C@]2([C@H]1C[C@@H]3[C@@]4([C@@H]2[C@@H]([C@H]([C@@H]([C@@H]4CC(=O)O3)C)O)O)C)C)OC	117.376	0.00307695	0.682222
Compound500	Nigakilactone A	377.1981 m/z ± 0.005 Da	[M-H]-	C21H30O6		Prenol lipids	Terpene lactones		C[C@@H]1C=C(C(=O)[C@]2([C@H]1C[C@@H]3[C@@]4([C@@H]2[C@@H]([C@H]([C@@H]([C@@H]4CC(=O)O3)C)O)O)C)C)OC	117.376	0.00307695	24.6045
Compound501		525.0648 m/z ± 0.005 Da	[M-H-H2O]-									20.7409
Compound502		606.071 m/z ± 0.005 Da	[M+NO3]-									9.17887
Compound503	Mmv676050	449.1789 m/z ± 0.005 Da	[M-H]-	C23H26N6O2S					O=S(=O)(N1CCC(CN2N=C(C=3C(=NC=NC32)N)CC4=CC=CC=5C=CC=CC54)CC1)C	117.552	0.00215262	7.46538
Compound504	Mmv676050	431.1689 m/z ± 0.005 Da	[M-H-H2O]-	C23H26N6O2S					O=S(=O)(N1CCC(CN2N=C(C=3C(=NC=NC32)N)CC4=CC=CC=5C=CC=CC54)CC1)C	117.552	0.00215262	12.112
Compound505	2,3-Epoxyjuanislamin	447.1636 m/z ± 0.005 Da	[M-H]-	C23H28O9		Prenol lipids	Terpene lactones		O=C(OC1C(OC(=O)C(=C)C)C(O)(C(=O)C2OC2C(C)CC3OC(=O)C(=C)C31)C)C(=C)C	68.4967	-0.00281779	12.3584
Compound506	2,3-Epoxyjuanislamin	429.153 m/z ± 0.005 Da	[M-H-H2O]-	C23H28O9		Prenol lipids	Terpene lactones		O=C(OC1C(OC(=O)C(=C)C)C(O)(C(=O)C2OC2C(C)CC3OC(=O)C(=C)C31)C)C(=C)C	68.4967	-0.00281779	7.53587
Compound507	Lysicamine	290.0794 m/z ± 0.005 Da	[M-H]-	C18H13NO3		Aporphines			COC1=C(C2=C3C(=C1)C=CN=C3C(=O)C4=CC=CC=C42)OC		-0.0022484	6.27388
Compound508	Lysicamine	272.0696 m/z ± 0.005 Da	[M-H-H2O]-	C18H13NO3		Aporphines			COC1=C(C2=C3C(=C1)C=CN=C3C(=O)C4=CC=CC=C42)OC		-0.0022484	8.50859
Compound509	Lysicamine	326.0555 m/z ± 0.005 Da	[M+Cl]-	C18H13NO3		Aporphines			COC1=C(C2=C3C(=C1)C=CN=C3C(=O)C4=CC=CC=C42)OC		-0.0022484	2.87859
Compound510	6-[2,3-Dihydroxy-1-(hydroxymethyl)propyl]-1,2-dihydro-7-hydroxy-9-methoxy-cyclopenta[c][1]benzopyran-3,4-dione	349.0909 m/z ± 0.005 Da	[M-H]-	C17H18O8	HMDB0062427	Coumarins and derivatives		Coumarins and derivatives	COC1=C2C3=C(C(=O)CC3)C(=O)OC2=C(C(CO)C(O)CO)C(O)=C1	42.9113	-0.00299079	17.3615
Compound511	6-[2,3-Dihydroxy-1-(hydroxymethyl)propyl]-1,2-dihydro-7-hydroxy-9-methoxy-cyclopenta[c][1]benzopyran-3,4-dione	331.0825 m/z ± 0.005 Da	[M-H-H2O]-	C17H18O8	HMDB0062427	Coumarins and derivatives		Coumarins and derivatives	COC1=C2C3=C(C(=O)CC3)C(=O)OC2=C(C(CO)C(O)CO)C(O)=C1	42.9113	-0.00299079	6.56026
Compound512	Triflusal	123.007 m/z ± 0.005 Da	[M-H-H]2-	C10H7F3O4	HMDB0259212	Benzene and substituted derivatives	Benzoic acids and derivatives	Acylsalicylic acids	CC(=O)OC1=C(C=CC(=C1)C(F)(F)F)C(O)=O	13.8096	-0.00193703	3.40423
Compound513	Triflusal	247.021 m/z ± 0.005 Da	[M-H]-	C10H7F3O4	HMDB0259212	Benzene and substituted derivatives	Benzoic acids and derivatives	Acylsalicylic acids	CC(=O)OC1=C(C=CC(=C1)C(F)(F)F)C(O)=O	13.8096	-0.00193703	4.64178
Compound514	Guanosine diphosphate	424.0027 m/z ± 0.005 Da	[M-H-H2O]-	C10H15N5O11P2	HMDB0001201	Purine nucleotides	Purine ribonucleotides	Purine ribonucleoside diphosphates	C1=NC2=C(N1[C@H]3[C@@H]([C@@H]([C@H](O3)COP(=O)(O)OP(=O)(O)O)O)O)N=C(NC2=O)N	11.9807	-0.00390791	2.96488
Compound515	Guanosine diphosphate	442.0135 m/z ± 0.005 Da	[M-H]-	C10H15N5O11P2	HMDB0001201	Purine nucleotides	Purine ribonucleotides	Purine ribonucleoside diphosphates	C1=NC2=C(N1[C@H]3[C@@H]([C@@H]([C@H](O3)COP(=O)(O)OP(=O)(O)O)O)O)N=C(NC2=O)N	11.9807	-0.00390791	18.0257
Compound516	L-Canavanine	175.0855 m/z ± 0.005 Da	[M-H]-	C5H12N4O3	HMDB0002706	Carboxylic acids and derivatives	Amino acids, peptides, and analogues		O=C(O)C(N)CCONC(=N)N	19.0684	0.00143299	13.735
Compound517	L-Canavanine	211.0589 m/z ± 0.005 Da	[M+Cl]-	C5H12N4O3	HMDB0002706	Carboxylic acids and derivatives	Amino acids, peptides, and analogues		O=C(O)C(N)CCONC(=N)N	19.0684	0.00143299	1.85942
Compound518	floctafenine	387.0958 m/z ± 0.005 Da	[M-H-H2O]-	C20H17F3N2O4						105.422	-0.000882344	13.99
Compound519	floctafenine	441.079 m/z ± 0.005 Da	[M+Cl]-	C20H17F3N2O4						105.422	-0.000882344	4.30597
Compound520	floctafenine	405.1046 m/z ± 0.005 Da	[M-H]-	C20H17F3N2O4						105.422	-0.000882344	8.80747
Compound521		148.9476 m/z ± 0.005 Da	[M-H-H2O]-									16.0405
Compound522		202.9391 m/z ± 0.005 Da	[M+Cl]-									6.27069
Compound523		170.8822 m/z ± 0.005 Da	[M-H]-									15.5948
Compound524		206.8604 m/z ± 0.005 Da	[M+Cl]-									2.38636
Compound525	Azinphos-ethyl	344.03 m/z ± 0.005 Da	[M-H]-	C12H16N3O3PS2		Benzo-1,2,3-triazines	Benzotriazine organothiophosphates	Benzotriazine organothiophosphates	CCOP(=S)(OCC)SCN1C(=O)C2=CC=CC=C2N=N1	42.2344	-0.000355142	11.6695
Compound526	Azinphos-ethyl	407.0259 m/z ± 0.005 Da	[M+NO3]-	C12H16N3O3PS2		Benzo-1,2,3-triazines	Benzotriazine organothiophosphates	Benzotriazine organothiophosphates	CCOP(=S)(OCC)SCN1C(=O)C2=CC=CC=C2N=N1	42.2344	-0.000355142	10.9929
Compound527	Benzo[a]pyrene-7,8-oxide	267.0773 m/z ± 0.005 Da	[M-H]-	C20H12O	HMDB0060439	Pyrenes		Pyrenes	O1C2C=CC3=C4C=CC5=CC=CC6=C5C4=C(C=C6)C=C3C12	136.461	-0.00291883	8.02926
Compound528	Benzo[a]pyrene-7,8-oxide	330.0738 m/z ± 0.005 Da	[M+NO3]-	C20H12O	HMDB0060439	Pyrenes		Pyrenes	O1C2C=CC3=C4C=CC5=CC=CC6=C5C4=C(C=C6)C=C3C12	136.461	-0.00291883	8.03208
Compound529	Semilepidinoside A	371.0994 m/z ± 0.005 Da	[M+Cl]-	C16H20N2O6	HMDB0033107	Organooxygen compounds	Carbohydrates and carbohydrate conjugates	Phenolic glycosides	OCC1OC(OC2=CC=C(CC3=NC=CN3)C=C2)C(O)C(O)C1O	10.0621	-0.00206525	13.2149
Compound530	Semilepidinoside A	335.1224 m/z ± 0.005 Da	[M-H]-	C16H20N2O6	HMDB0033107	Organooxygen compounds	Carbohydrates and carbohydrate conjugates	Phenolic glycosides	OCC1OC(OC2=CC=C(CC3=NC=CN3)C=C2)C(O)C(O)C1O	10.0621	-0.00206525	12.4556
Compound531	Bartsioside	311.1108 m/z ± 0.005 Da	[M-H-H2O]-	C15H22O8		Prenol lipids	Terpene glycosides		OCC1=CCC2C=COC(OC3OC(CO)C(O)C(O)C3O)C12	65.8434	-0.00201106	9.37998
Compound532	Bartsioside	329.1228 m/z ± 0.005 Da	[M-H]-	C15H22O8		Prenol lipids	Terpene glycosides		OCC1=CCC2C=COC(OC3OC(CO)C(O)C(O)C3O)C12	65.8434	-0.00201106	11.2933
Compound533		209.0462 m/z ± 0.005 Da	[M+Cl]-									6.17666
Compound534		173.0697 m/z ± 0.005 Da	[M-H]-									19.5876
Compound535	Histidine-betaxanthin	383.0734 m/z ± 0.005 Da	[M+Cl]-	C15H16N4O6					C1[C@H](N=C(C=C1C=C[N+]2=CNC(=C2)C[C@@H](C(=O)[O-])N)C(=O)O)C(=O)O	94.0894	0.000445841	3.58353
Compound536	Histidine-betaxanthin	329.0864 m/z ± 0.005 Da	[M-H-H2O]-	C15H16N4O6					C1[C@H](N=C(C=C1C=C[N+]2=CNC(=C2)C[C@@H](C(=O)[O-])N)C(=O)O)C(=O)O	94.0894	0.000445841	13.496
Compound537	Histidine-betaxanthin	347.1 m/z ± 0.005 Da	[M-H]-	C15H16N4O6					C1[C@H](N=C(C=C1C=C[N+]2=CNC(=C2)C[C@@H](C(=O)[O-])N)C(=O)O)C(=O)O	94.0894	0.000445841	12.268
Compound538	Met(o)-Asp-Arg	417.1528 m/z ± 0.005 Da	[M-H-H2O]-	C15H28N6O7S					CS(=O)CCC(C(=O)NC(CC(=O)O)C(=O)NC(CCCN=C(N)N)C(=O)O)N	72.5624	-0.00402307	6.70821
Compound539	Met(o)-Asp-Arg	435.1637 m/z ± 0.005 Da	[M-H]-	C15H28N6O7S					CS(=O)CCC(C(=O)NC(CC(=O)O)C(=O)NC(CCCN=C(N)N)C(=O)O)N	72.5624	-0.00402307	12.4813
Compound540	Enhydrin	463.1588 m/z ± 0.005 Da	[M-H]-	C23H28O10		Prenol lipids	Terpene lactones	Germacranolides and derivatives	O=C([C@@]1([C@@H](O1)C)C)O[C@H]2[C@@H]3[C@H](OC(C3=C)=O)[C@H]4[C@](C)(O4)CCC=C(C(OC)=O)[C@@H]2OC(C)=O	51.7651	-0.00263629	12.8012
Compound541	Enhydrin	445.1458 m/z ± 0.005 Da	[M-H-H2O]-	C23H28O10		Prenol lipids	Terpene lactones	Germacranolides and derivatives	O=C([C@@]1([C@@H](O1)C)C)O[C@H]2[C@@H]3[C@H](OC(C3=C)=O)[C@H]4[C@](C)(O4)CCC=C(C(OC)=O)[C@@H]2OC(C)=O	51.7651	-0.00263629	5.38829
Compound542		210.0412 m/z ± 0.005 Da	[M-H]-									6.04415
Compound543		192.0303 m/z ± 0.005 Da	[M-H-H2O]-									2.94397
Compound544	Salvinorin A	413.1573 m/z ± 0.005 Da	[M-H-H2O]-	C23H28O8		Prenol lipids	Terpene lactones		O=C(OC1C(=O)C2C(C)(CCC3C(=O)OC(C4=COC=C4)CC32C)C(C(=O)OC)C1)C	141.672	-0.00321603	7.238
Compound545	Salvinorin A	467.1431 m/z ± 0.005 Da	[M+Cl]-	C23H28O8		Prenol lipids	Terpene lactones		O=C(OC1C(=O)C2C(C)(CCC3C(=O)OC(C4=COC=C4)CC32C)C(C(=O)OC)C1)C	141.672	-0.00321603	1.51785
Compound546		449.0492 m/z ± 0.005 Da	[M+Cl]-									4.50071
Compound547		413.0721 m/z ± 0.005 Da	[M-H]-									10.5294
Compound548		395.06 m/z ± 0.005 Da	[M-H-H2O]-									2.96799
Compound549	TRIPHENYLPHOSPHINE	261.0856 m/z ± 0.005 Da	[M-H]-	C18H15P						109.826	0.00129665	9.17781
Compound550	TRIPHENYLPHOSPHINE	297.0664 m/z ± 0.005 Da	[M+Cl]-	C18H15P						109.826	0.00129665	2.8366
Compound551		723.3684 m/z ± 0.005 Da	[M-H-H2O]-									1.10269
Compound552		741.3789 m/z ± 0.005 Da	[M-H]-									24.6874
Compound553	Coriandrone D	387.1174 m/z ± 0.005 Da	[M+Cl]-	C18H24O7	HMDB0029972	Benzopyrans	2-benzopyrans	2-benzopyrans	COC1=C(CC(OC(C)=O)C(C)(C)O)C(O)=C2C(=O)OC(C)CC2=C1	5.34742	-0.00325914	4.93284
Compound554	Coriandrone D	333.1316 m/z ± 0.005 Da	[M-H-H2O]-	C18H24O7	HMDB0029972	Benzopyrans	2-benzopyrans	2-benzopyrans	COC1=C(CC(OC(C)=O)C(C)(C)O)C(O)=C2C(=O)OC(C)CC2=C1	5.34742	-0.00325914	1.58738
Compound555	Coriandrone D	414.1418 m/z ± 0.005 Da	[M+NO3]-	C18H24O7	HMDB0029972	Benzopyrans	2-benzopyrans	2-benzopyrans	COC1=C(CC(OC(C)=O)C(C)(C)O)C(O)=C2C(=O)OC(C)CC2=C1	5.34742	-0.00325914	6.67731
Compound556	Coriandrone D	351.1385 m/z ± 0.005 Da	[M-H]-	C18H24O7	HMDB0029972	Benzopyrans	2-benzopyrans	2-benzopyrans	COC1=C(CC(OC(C)=O)C(C)(C)O)C(O)=C2C(=O)OC(C)CC2=C1	5.34742	-0.00325914	10.7863
Compound557	Swertiamarin	409.0901 m/z ± 0.005 Da	[M+Cl]-	C16H22O10		Organooxygen compounds	Carbohydrates and carbohydrate conjugates	O-glycosyl compounds	OCC(C(O)1)OC([H])(OC(O3)C(C=C)C(O)(C2)C(=C3)C(=O)OC2)C(O)C(O)1	121.17	0.00160409	2.7641
Compound558	Swertiamarin	373.1158 m/z ± 0.005 Da	[M-H]-	C16H22O10		Organooxygen compounds	Carbohydrates and carbohydrate conjugates	O-glycosyl compounds	OCC(C(O)1)OC([H])(OC(O3)C(C=C)C(O)(C2)C(=C3)C(=O)OC2)C(O)C(O)1	121.17	0.00160409	17.8442
Compound559	Swertiamarin	355.1055 m/z ± 0.005 Da	[M-H-H2O]-	C16H22O10		Organooxygen compounds	Carbohydrates and carbohydrate conjugates	O-glycosyl compounds	OCC(C(O)1)OC([H])(OC(O3)C(C=C)C(O)(C2)C(=C3)C(=O)OC2)C(O)C(O)1	121.17	0.00160409	6.06151
Compound560	Ixoside	369.0837 m/z ± 0.005 Da	[M-H-H2O]-	C16H20O11					O=C(O)C1=COC(OC2OC(CO)C(O)C(O)C2O)C3C(=CCC13)C(=O)O	215.068	-0.00202301	8.2703
Compound561	Ixoside	423.0678 m/z ± 0.005 Da	[M+Cl]-	C16H20O11					O=C(O)C1=COC(OC2OC(CO)C(O)C(O)C2O)C3C(=CCC13)C(=O)O	215.068	-0.00202301	14.5624
Compound562		207.0752 m/z ± 0.005 Da	[M-H]-									10.7333
Compound563		189.0648 m/z ± 0.005 Da	[M-H-H2O]-									7.34557
Compound564		270.0699 m/z ± 0.005 Da	[M+NO3]-									1.76917
Compound565	Xanthosine monophosphate	345.0207 m/z ± 0.005 Da	[M-H-H2O]-	C10H13N4O9P	HMDB0001554	Purine nucleotides	Purine ribonucleotides	Purine ribonucleoside monophosphates	C1=NC2=C(N1C3C(C(C(O3)COP(=O)(O)O)O)O)NC(=O)NC2=O	64.5945	-0.00337075	4.20925
Compound566	Xanthosine monophosphate	363.0307 m/z ± 0.005 Da	[M-H]-	C10H13N4O9P	HMDB0001554	Purine nucleotides	Purine ribonucleotides	Purine ribonucleoside monophosphates	C1=NC2=C(N1C3C(C(C(O3)COP(=O)(O)O)O)O)NC(=O)NC2=O	64.5945	-0.00337075	11.6043
Compound567		598.8289 m/z ± 0.005 Da	[M-H-H2O]-									18.5159
Compound568		616.8396 m/z ± 0.005 Da	[M-H]-									11.6527
Compound569	1-palmitoyl-GPI (16:0)	553.2748 m/z ± 0.005 Da	[M-H-H2O]-	C25H49O12P						10.4318	-0.00334179	16.7349
Compound570	1-palmitoyl-GPI (16:0)	571.2855 m/z ± 0.005 Da	[M-H]-	C25H49O12P						10.4318	-0.00334179	10.7802
Compound571	Isopetasoside	458.201 m/z ± 0.005 Da	[M+NO3]-	C21H32O7	HMDB0029622	Prenol lipids	Terpene glycosides	Terpene glycosides	CC1C(CCC2=CC(=O)C(CC12C)=C(C)C)OC1OC(CO)C(O)C(O)C1O	100.377	-0.00058937	5.00057
Compound572	Isopetasoside	395.2075 m/z ± 0.005 Da	[M-H]-	C21H32O7	HMDB0029622	Prenol lipids	Terpene glycosides	Terpene glycosides	CC1C(CCC2=CC(=O)C(CC12C)=C(C)C)OC1OC(CO)C(O)C(O)C1O	100.377	-0.00058937	2.23008
Compound573	Indole-3-methyl acetate	251.0672 m/z ± 0.005 Da	[M+NO3]-	C11H11NO2	HMDB0029738	Indoles and derivatives	Indolyl carboxylic acids and derivatives	Indole-3-acetic acid derivatives	COC(=O)CC1=CNC2=C1C=CC=C2	95.0774	-0.000456434	3.47724
Compound574	Indole-3-methyl acetate	224.0445 m/z ± 0.005 Da	[M+Cl]-	C11H11NO2	HMDB0029738	Indoles and derivatives	Indolyl carboxylic acids and derivatives	Indole-3-acetic acid derivatives	COC(=O)CC1=CNC2=C1C=CC=C2	95.0774	-0.000456434	3.31554
Compound575	BL V	459.0478 m/z ± 0.005 Da	[M+Cl]-	C22H16O9	HMDB0039567	Prenol lipids	Terpene glycosides	Triterpene saponins	CC(=O)OC1=C(OC(C)=O)C(=C(O)C2=C1C1=C(O2)C=C(O)C(O)=C1)C1=CC=C(O)C=C1	73.3853	-0.00403873	0.913007
Compound576	BL V	405.0582 m/z ± 0.005 Da	[M-H-H2O]-	C22H16O9	HMDB0039567	Prenol lipids	Terpene glycosides	Triterpene saponins	CC(=O)OC1=C(OC(C)=O)C(=C(O)C2=C1C1=C(O2)C=C(O)C(O)=C1)C1=CC=C(O)C=C1	73.3853	-0.00403873	8.9116
Compound577		102.0543 m/z ± 0.005 Da	[M-H-H]2-									16.3314
Compound578		268.1073 m/z ± 0.005 Da	[M+NO3]-									2.18438
Compound579		171.043 m/z ± 0.005 Da	[M-H-H2O]-									15.9853
Compound580		189.0539 m/z ± 0.005 Da	[M-H]-									4.22534
Compound581		217.1208 m/z ± 0.005 Da	[M-H-H2O]-									1.48924
Compound582		235.1315 m/z ± 0.005 Da	[M-H]-									8.79239
Compound583		271.1058 m/z ± 0.005 Da	[M+Cl]-									8.62395
Compound584	1,10-Bis(carboxymethylthio)decane	321.1217 m/z ± 0.005 Da	[M-H]-	C14H26O4S2	HMDB0244052	Carboxylic acids and derivatives	Dicarboxylic acids and derivatives	Dicarboxylic acids and derivatives	OC(=O)CSCCCCCCCCCCSCC(O)=O	91.0863	0.000840577	10.0333
Compound585	1,10-Bis(carboxymethylthio)decane	357.098 m/z ± 0.005 Da	[M+Cl]-	C14H26O4S2	HMDB0244052	Carboxylic acids and derivatives	Dicarboxylic acids and derivatives	Dicarboxylic acids and derivatives	OC(=O)CSCCCCCCCCCCSCC(O)=O	91.0863	0.000840577	7.38723
Compound586		325.0909 m/z ± 0.005 Da	[M-H]-									13.4239
Compound587		361.0663 m/z ± 0.005 Da	[M+Cl]-									7.65856
Compound588	N-lactoyl-Tryptophan	275.101 m/z ± 0.005 Da	[M-H]-	C14H16N2O4	HMDB0062178	Carboxylic acids and derivatives	Amino acids, peptides, and analogues	N-acyl-alpha amino acids	C[C@H](O)C(=O)N[C@@H](CC1=CNC2=CC=CC=C12)C(O)=O	184.076	-0.000563444	3.89369
Compound589	N-lactoyl-Tryptophan	311.0765 m/z ± 0.005 Da	[M+Cl]-	C14H16N2O4	HMDB0062178	Carboxylic acids and derivatives	Amino acids, peptides, and analogues	N-acyl-alpha amino acids	C[C@H](O)C(=O)N[C@@H](CC1=CNC2=CC=CC=C12)C(O)=O	184.076	-0.000563444	5.95967
Compound590	1-hexadecyl-glycero-3-phosphate	377.2446 m/z ± 0.005 Da	[M-H-H2O]-	C19H41O6P	HMDB0062325	Glycerophospholipids	Glycerophosphates	Monoalkylglycerophosphates	[H][C@@](O)(COCCCCCCCCCCCCCCCC)COP(O)(O)=O	182.18	-0.00220322	7.81621
Compound591	1-hexadecyl-glycero-3-phosphate	431.2303 m/z ± 0.005 Da	[M+Cl]-	C19H41O6P	HMDB0062325	Glycerophospholipids	Glycerophosphates	Monoalkylglycerophosphates	[H][C@@](O)(COCCCCCCCCCCCCCCCC)COP(O)(O)=O	182.18	-0.00220322	11.357
Compound592	1-hexadecyl-glycero-3-phosphate	395.2564 m/z ± 0.005 Da	[M-H]-	C19H41O6P	HMDB0062325	Glycerophospholipids	Glycerophosphates	Monoalkylglycerophosphates	[H][C@@](O)(COCCCCCCCCCCCCCCCC)COP(O)(O)=O	182.18	-0.00220322	0.155233
Compound593	Vomitoxin	295.1197 m/z ± 0.005 Da	[M-H]-	C15H20O6	HMDB0036156	Prenol lipids	Sesquiterpenoids		CC1=CC2C(C(C1=O)O)(C3(CC(C(C34CO4)O2)O)C)CO	16.4331	-0.0026014	11.0824
Compound594	Vomitoxin	331.0905 m/z ± 0.005 Da	[M+Cl]-	C15H20O6	HMDB0036156	Prenol lipids	Sesquiterpenoids		CC1=CC2C(C(C1=O)O)(C3(CC(C(C34CO4)O2)O)C)CO	16.4331	-0.0026014	6.04903
Compound595	Vomitoxin	277.1054 m/z ± 0.005 Da	[M-H-H2O]-	C15H20O6	HMDB0036156	Prenol lipids	Sesquiterpenoids		CC1=CC2C(C(C1=O)O)(C3(CC(C(C34CO4)O2)O)C)CO	16.4331	-0.0026014	2.66125
Compound596	1,2-Di-(9Z,12Z-octadecadienoyl)-sn-glycero-3-phosphate	731.4368 m/z ± 0.005 Da	[M+Cl]-	C39H69O8P	HMDB0031092	Glycerophospholipids	Glycerophosphates	1,2-diacylglycerol-3-phosphates	CCCCC\C=C\C\C=C\CCCCCCCC(=O)OCC(COP(O)(O)=O)OC(=O)CCCCCCC\C=C\C\C=C\CCCCC	59.5697	-0.00460669	1.86484
Compound597	1,2-Di-(9Z,12Z-octadecadienoyl)-sn-glycero-3-phosphate	695.4617 m/z ± 0.005 Da	[M-H]-	C39H69O8P	HMDB0031092	Glycerophospholipids	Glycerophosphates	1,2-diacylglycerol-3-phosphates	CCCCC\C=C\C\C=C\CCCCCCCC(=O)OCC(COP(O)(O)=O)OC(=O)CCCCCCC\C=C\C\C=C\CCCCC	59.5697	-0.00460669	24.6728
Compound598	2,6-Diaminopurine	149.0587 m/z ± 0.005 Da	[M-H]-	C5H6N6	HMDB0245509	Imidazopyrimidines	Purines and purine derivatives	6-aminopurines	NC1=NC2=C(NC=N2)C(N)=N1	13.4143	0.000577702	13.5812
Compound599	2,6-Diaminopurine	212.0562 m/z ± 0.005 Da	[M+NO3]-	C5H6N6	HMDB0245509	Imidazopyrimidines	Purines and purine derivatives	6-aminopurines	NC1=NC2=C(NC=N2)C(N)=N1	13.4143	0.000577702	4.05496
Compound600		163.0016 m/z ± 0.005 Da	[M+Cl]-									12.3637
Compound601		190.0245 m/z ± 0.005 Da	[M+NO3]-									13.9332
Compound602		243.1114 m/z ± 0.005 Da	[M-H]-									10.9074
Compound603		279.085 m/z ± 0.005 Da	[M+Cl]-									4.44033
Compound604	2-amino-3,7-dideoxy-D-threo-hept-6-ulosonate	169.0386 m/z ± 0.005 Da	[M-H-H2O]-	C7H10NO5	HMDB0304057	Carboxylic acids and derivatives	Amino acids, peptides, and analogues	Alpha amino acids and derivatives	CC(=O)C(O)C(O)CC([N+])C([O-])=O	111.427	0.000478337	7.41074
Compound605	2-amino-3,7-dideoxy-D-threo-hept-6-ulosonate	187.0492 m/z ± 0.005 Da	[M-H]-	C7H10NO5	HMDB0304057	Carboxylic acids and derivatives	Amino acids, peptides, and analogues	Alpha amino acids and derivatives	CC(=O)C(O)C(O)CC([N+])C([O-])=O	111.427	0.000478337	9.55282
Compound606	Melampodin A sesqui	419.1216 m/z ± 0.005 Da	[M-H]-	C21H24O9		Prenol lipids	Terpene lactones		C[C@@H]1[C@](O1)(C)C(=O)O[C@H]2[C@@H]3[C@@H](/C=C(/[C@H]4[C@H](O4)/C=C(\\[C@@H]2O)/C(=O)OC)\\C)OC(=O)C3=C	105.899	-0.00386137	2.93642
Compound607	Melampodin A sesqui	401.1135 m/z ± 0.005 Da	[M-H-H2O]-	C21H24O9		Prenol lipids	Terpene lactones		C[C@@H]1[C@](O1)(C)C(=O)O[C@H]2[C@@H]3[C@@H](/C=C(/[C@H]4[C@H](O4)/C=C(\\[C@@H]2O)/C(=O)OC)\\C)OC(=O)C3=C	105.899	-0.00386137	4.14505
Compound608	Placodiolic acid	375.1194 m/z ± 0.005 Da	[M-H]-	C19H20O8		Benzene and substituted derivatives	Acetophenones		CC1=C(C(C(C)=O)=C(C2=C1OC(OC)(C2(C3=O)C)CC(O)=C3C(C)=O)O)O	89.8758	0.00320981	4.31617
Compound609	Placodiolic acid	438.1084 m/z ± 0.005 Da	[M+NO3]-	C19H20O8		Benzene and substituted derivatives	Acetophenones		CC1=C(C(C(C)=O)=C(C2=C1OC(OC)(C2(C3=O)C)CC(O)=C3C(C)=O)O)O	89.8758	0.00320981	10.9409
Compound610	Mmv019993	397.1153 m/z ± 0.005 Da	[M+Cl]-	C17H17F3N6					FC(F)(F)C=1C=CC(=CC1)C2=CN=NC(=NC(C3=CN(N=C3C)C)C)N2	53.0458	-0.0018743	6.3163
Compound611	Mmv019993	361.1374 m/z ± 0.005 Da	[M-H]-	C17H17F3N6					FC(F)(F)C=1C=CC(=CC1)C2=CN=NC(=NC(C3=CN(N=C3C)C)C)N2	53.0458	-0.0018743	3.46801
Compound612	Ascofuranone	401.1582 m/z ± 0.005 Da	[M-H-H2O]-	C23H29ClO5	HMDB0248651				CC(CCC=C(C)C1CC(=O)C(C)(C)O1)=CCC1=C(O)C(Cl)=C(C)C(C=O)=C1O	8.00403	-0.000197099	4.51761
Compound613	Ascofuranone	419.1693 m/z ± 0.005 Da	[M-H]-	C23H29ClO5	HMDB0248651				CC(CCC=C(C)C1CC(=O)C(C)(C)O1)=CCC1=C(O)C(Cl)=C(C)C(C=O)=C1O	8.00403	-0.000197099	11.2044
Compound614	Ascofuranone	455.1416 m/z ± 0.005 Da	[M+Cl]-	C23H29ClO5	HMDB0248651				CC(CCC=C(C)C1CC(=O)C(C)(C)O1)=CCC1=C(O)C(Cl)=C(C)C(C=O)=C1O	8.00403	-0.000197099	3.53151
Compound615		298.067 m/z ± 0.005 Da	[M+NO3]-									2.77018
Compound616		235.0701 m/z ± 0.005 Da	[M-H]-									10.0981
Compound617		271.0466 m/z ± 0.005 Da	[M+Cl]-									2.90272
Compound618		400.9409 m/z ± 0.005 Da	[M-H]-									13.0261
Compound619		382.9303 m/z ± 0.005 Da	[M-H-H2O]-									9.41829
Compound620		207.0282 m/z ± 0.005 Da	[M+Cl]-									4.80425
Compound621		171.0544 m/z ± 0.005 Da	[M-H]-									9.81324
Compound622		595.1874 m/z ± 0.005 Da	[M-H]-									10.3689
Compound623		577.1779 m/z ± 0.005 Da	[M-H-H2O]-									3.22269
Compound624	4-(8-Methyl-9H-1,3-dioxolo(4,5-h)(2,3)benzodiazepin-5-yl)benzenamine	274.1017 m/z ± 0.005 Da	[M-H-H2O]-	C17H15N3O2	HMDB0252997	Benzodiazepines		Benzodiazepines	CC1=NN=C(C2=CC=C(N)C=C2)C2=CC3=C(OCO3)C=C2C1	59.6216	0.0024379	9.38104
Compound625	4-(8-Methyl-9H-1,3-dioxolo(4,5-h)(2,3)benzodiazepin-5-yl)benzenamine	292.1162 m/z ± 0.005 Da	[M-H]-	C17H15N3O2	HMDB0252997	Benzodiazepines		Benzodiazepines	CC1=NN=C(C2=CC=C(N)C=C2)C2=CC3=C(OCO3)C=C2C1	59.6216	0.0024379	5.45114
Compound626	7-Ketolithocholic acid (7-KLCA)	425.2431 m/z ± 0.005 Da	[M+Cl]-	C24H38O4	HMDB0000467	Steroids and steroid derivatives	Bile acids, alcohols and derivatives	Monohydroxy bile acids, alcohols and derivatives	C[C@H](CCC(=O)O)[C@H]1CC[C@@H]2[C@@]1(CC[C@H]3[C@H]2C(=O)C[C@H]4[C@@]3(CC[C@H](C4)O)C)C	23.0965	-0.00292492	0.662494
Compound627	7-Ketolithocholic acid (7-KLCA)	371.2561 m/z ± 0.005 Da	[M-H-H2O]-	C24H38O4	HMDB0000467	Steroids and steroid derivatives	Bile acids, alcohols and derivatives	Monohydroxy bile acids, alcohols and derivatives	C[C@H](CCC(=O)O)[C@H]1CC[C@@H]2[C@@]1(CC[C@H]3[C@H]2C(=O)C[C@H]4[C@@]3(CC[C@H](C4)O)C)C	23.0965	-0.00292492	15.1477
Compound628	7-Ketolithocholic acid (7-KLCA)	389.2662 m/z ± 0.005 Da	[M-H]-	C24H38O4	HMDB0000467	Steroids and steroid derivatives	Bile acids, alcohols and derivatives	Monohydroxy bile acids, alcohols and derivatives	C[C@H](CCC(=O)O)[C@H]1CC[C@@H]2[C@@]1(CC[C@H]3[C@H]2C(=O)C[C@H]4[C@@]3(CC[C@H](C4)O)C)C	23.0965	-0.00292492	2.08015
Compound629	1,9-Dideoxyforskolin	359.2198 m/z ± 0.005 Da	[M-H-H2O]-	C22H34O5		Prenol lipids	Triterpenoids	Triterpenoids	CC(=O)O[C@H]1[C@H]([C@@H]2[C@](CCCC2(C)C)([C@@H]3[C@@]1(O[C@@](CC3=O)(C)C=C)C)C)O	115.558	-0.00154571	1.28072
Compound630	1,9-Dideoxyforskolin	413.2057 m/z ± 0.005 Da	[M+Cl]-	C22H34O5		Prenol lipids	Triterpenoids	Triterpenoids	CC(=O)O[C@H]1[C@H]([C@@H]2[C@](CCCC2(C)C)([C@@H]3[C@@]1(O[C@@](CC3=O)(C)C=C)C)C)O	115.558	-0.00154571	6.50021
Compound631	1,9-Dideoxyforskolin	377.2309 m/z ± 0.005 Da	[M-H]-	C22H34O5		Prenol lipids	Triterpenoids	Triterpenoids	CC(=O)O[C@H]1[C@H]([C@@H]2[C@](CCCC2(C)C)([C@@H]3[C@@]1(O[C@@](CC3=O)(C)C=C)C)C)O	115.558	-0.00154571	7.18297
Compound632		253.0096 m/z ± 0.005 Da	[M-H-H2O]-									1.879
Compound633		135.0071 m/z ± 0.005 Da	[M-H-H]2-									3.05325
Compound634		256.8994 m/z ± 0.005 Da	[M-H-H2]3-									4.54061
Compound635		772.7164 m/z ± 0.005 Da	[M-H]-									16.5718
Compound636	Lancerin	405.0786 m/z ± 0.005 Da	[M-H]-	C19H18O10		Benzopyrans	1-benzopyrans		C1=CC2=C(C=C1O)C(=O)C3=C(O2)C(=C(C=C3O)O)[C@H]4[C@@H]([C@H]([C@@H]([C@H](O4)CO)O)O)O	30.1365	-0.00278757	10.0182
Compound637	Lancerin	387.0721 m/z ± 0.005 Da	[M-H-H2O]-	C19H18O10		Benzopyrans	1-benzopyrans		C1=CC2=C(C=C1O)C(=O)C3=C(O2)C(=C(C=C3O)O)[C@H]4[C@@H]([C@H]([C@@H]([C@H](O4)CO)O)O)O	30.1365	-0.00278757	3.11776
Compound638	Lancerin	441.0626 m/z ± 0.005 Da	[M+Cl]-	C19H18O10		Benzopyrans	1-benzopyrans		C1=CC2=C(C=C1O)C(=O)C3=C(O2)C(=C(C=C3O)O)[C@H]4[C@@H]([C@H]([C@@H]([C@H](O4)CO)O)O)O	30.1365	-0.00278757	4.02835
Compound639	8-Hydroxypurine	173.0223 m/z ± 0.005 Da	[M+Cl]-	C5H6N4O	HMDB0012182	Imidazopyrimidines	Purines and purine derivatives	Purinones	OC1=NC2N=CN=CC2N1		-0.00162092	57.0444
Compound640	8-Hydroxypurine	119.0333 m/z ± 0.005 Da	[M-H-H2O]-	C5H6N4O	HMDB0012182	Imidazopyrimidines	Purines and purine derivatives	Purinones	OC1=NC2N=CN=CC2N1		-0.00162092	8.05305
Compound641	Almecillin	329.0648 m/z ± 0.005 Da	[M-H]-	C13H18N2O4S2	HMDB0248169	Carboxylic acids and derivatives	Amino acids, peptides, and analogues	Dipeptides	CC1(C)SC2C(NC(=O)CSCC=C)C(=O)N2C1C(O)=O	103.603	-0.00018388	10.7569
Compound642	Almecillin	311.0538 m/z ± 0.005 Da	[M-H-H2O]-	C13H18N2O4S2	HMDB0248169	Carboxylic acids and derivatives	Amino acids, peptides, and analogues	Dipeptides	CC1(C)SC2C(NC(=O)CSCC=C)C(=O)N2C1C(O)=O	103.603	-0.00018388	8.55872
Compound643		174.0294 m/z ± 0.005 Da	[M+Cl]-									30.2537
Compound644		120.0435 m/z ± 0.005 Da	[M-H-H2O]-									2.43937
Compound645		201.0536 m/z ± 0.005 Da	[M+NO3]-									8.52553
Compound646	Disaccharide(Hex-Pen) + C4H5N3O2	436.1191 m/z ± 0.005 Da	[M-H]-	C15H23N3O12		Organooxygen compounds	Carbohydrates and carbohydrate conjugates		NC1=C(OC2OC(CO)C(O)C(O)C2OC2OC(CO)C(O)C2O)C(=O)NC(=O)N1	23.1959	-0.00108815	10.6911
Compound647	Disaccharide(Hex-Pen) + C4H5N3O2	472.0925 m/z ± 0.005 Da	[M+Cl]-	C15H23N3O12		Organooxygen compounds	Carbohydrates and carbohydrate conjugates		NC1=C(OC2OC(CO)C(O)C(O)C2OC2OC(CO)C(O)C2O)C(=O)NC(=O)N1	23.1959	-0.00108815	1.1007
Compound648	Disaccharide(Hex-Pen) + C4H5N3O2	499.1111 m/z ± 0.005 Da	[M+NO3]-	C15H23N3O12		Organooxygen compounds	Carbohydrates and carbohydrate conjugates		NC1=C(OC2OC(CO)C(O)C(O)C2OC2OC(CO)C(O)C2O)C(=O)NC(=O)N1	23.1959	-0.00108815	3.60155
Compound649	13-HODE + 9-HODE	295.2251 m/z ± 0.005 Da	[M-H]-	C18H32O3						14.9252	-0.00248346	4.19535
Compound650	13-HODE + 9-HODE	277.2146 m/z ± 0.005 Da	[M-H-H2O]-	C18H32O3						14.9252	-0.00248346	13.5287
Compound651	Salidroside	281.1011 m/z ± 0.005 Da	[M-H-H2O]-	C14H20O7		Organooxygen compounds	Carbohydrates and carbohydrate conjugates	O-glycosyl compounds	OC1=CC=C(C=C1)CCOC2OC(CO)C(O)C(O)C2O	58.8366	-0.002657	4.95035
Compound652	Salidroside	299.1108 m/z ± 0.005 Da	[M-H]-	C14H20O7		Organooxygen compounds	Carbohydrates and carbohydrate conjugates	O-glycosyl compounds	OC1=CC=C(C=C1)CCOC2OC(CO)C(O)C(O)C2O	58.8366	-0.002657	9.94387
Compound653	Sachaliside	293.1025 m/z ± 0.005 Da	[M-H-H2O]-	C15H20O7		Fatty Acyls	Fatty acyl glycosides		OC1=CC=C(C=C1)C=CCOC2OC(CO)C(O)C(O)C2O	111.141	-0.00275963	6.04404
Compound654	Sachaliside	374.1117 m/z ± 0.005 Da	[M+NO3]-	C15H20O7		Fatty Acyls	Fatty acyl glycosides		OC1=CC=C(C=C1)C=CCOC2OC(CO)C(O)C(O)C2O	111.141	-0.00275963	4.22138
Compound655		421.057 m/z ± 0.005 Da	[M-H-H2O]-									4.37443
Compound656		439.0685 m/z ± 0.005 Da	[M-H]-									10.5078
Compound657	1,3-Dimethoxymethyl-5,5-diphenylbarbituric acid	367.1269 m/z ± 0.005 Da	[M-H]-	C20H20N2O5	HMDB0258661	Benzene and substituted derivatives	Diphenylmethanes	Diphenylmethanes	COCN1C(=O)N(COC)C(=O)C(C1=O)(C1=CC=CC=C1)C1=CC=CC=C1	88.086	-0.00138394	2.30209
Compound658	1,3-Dimethoxymethyl-5,5-diphenylbarbituric acid	430.1246 m/z ± 0.005 Da	[M+NO3]-	C20H20N2O5	HMDB0258661	Benzene and substituted derivatives	Diphenylmethanes	Diphenylmethanes	COCN1C(=O)N(COC)C(=O)C(C1=O)(C1=CC=CC=C1)C1=CC=CC=C1	88.086	-0.00138394	1.82672
Compound659	Azetirelin	347.1369 m/z ± 0.005 Da	[M-H]-	C15H20N6O4	HMDB0248799	Carboxylic acids and derivatives	Amino acids, peptides, and analogues	Oligopeptides	NC(=O)C1CCCN1C(=O)C(CC1=CN=CN1)NC(=O)C1CC(=O)N1	45.5119	-0.000896404	6.01024
Compound660	Azetirelin	410.1317 m/z ± 0.005 Da	[M+NO3]-	C15H20N6O4	HMDB0248799	Carboxylic acids and derivatives	Amino acids, peptides, and analogues	Oligopeptides	NC(=O)C1CCCN1C(=O)C(CC1=CN=CN1)NC(=O)C1CC(=O)N1	45.5119	-0.000896404	3.19762
Compound661	Catalpol	361.1146 m/z ± 0.005 Da	[M-H]-	C15H22O10		Organooxygen compounds	Carbohydrates and carbohydrate conjugates		OCC(C(O)4)OC([H])(C(O)C(O)4)OC(O3)C([H])(C([H])(C=C3)2)C(CO)(O1)C1C(O)2	139.033	0.000638616	18.2597
Compound662	Catalpol	397.0902 m/z ± 0.005 Da	[M+Cl]-	C15H22O10		Organooxygen compounds	Carbohydrates and carbohydrate conjugates		OCC(C(O)4)OC([H])(C(O)C(O)4)OC(O3)C([H])(C([H])(C=C3)2)C(CO)(O1)C1C(O)2	139.033	0.000638616	2.69325
Compound663	Catalpol	343.1005 m/z ± 0.005 Da	[M-H-H2O]-	C15H22O10		Organooxygen compounds	Carbohydrates and carbohydrate conjugates		OCC(C(O)4)OC([H])(C(O)C(O)4)OC(O3)C([H])(C([H])(C=C3)2)C(CO)(O1)C1C(O)2	139.033	0.000638616	55.8767
Compound664	6,7-Dimethyl-8-(1-D-ribityl)lumazine	361.094 m/z ± 0.005 Da	[M+Cl]-	C13H18N4O6	HMDB0003826	Pteridines and derivatives		Pteridines and derivatives	CC1=C(C)N(C[C@H](O)[C@H](O)[C@H](O)CO)C2=NC(=O)NC(=O)C2=N1	90.3728	0.00227452	3.7214
Compound665	6,7-Dimethyl-8-(1-D-ribityl)lumazine	307.108 m/z ± 0.005 Da	[M-H-H2O]-	C13H18N4O6	HMDB0003826	Pteridines and derivatives		Pteridines and derivatives	CC1=C(C)N(C[C@H](O)[C@H](O)[C@H](O)CO)C2=NC(=O)NC(=O)C2=N1	90.3728	0.00227452	4.87081
Compound666	Chitobiose	425.1415 m/z ± 0.005 Da	[M-H]-	C15H26N2O12	HMDB0003556	Organooxygen compounds	Carbohydrates and carbohydrate conjugates	Acylaminosugars	CC(=O)N[C@H]1[C@H](O)O[C@H](CO)[C@@H](O[C@@H]2O[C@H](CO)[C@@H](O)[C@H](O)[C@H]2NC(O)=O)[C@@H]1O	48.9332	0.00108006	10.4182
Compound667	Chitobiose	407.1299 m/z ± 0.005 Da	[M-H-H2O]-	C15H26N2O12	HMDB0003556	Organooxygen compounds	Carbohydrates and carbohydrate conjugates	Acylaminosugars	CC(=O)N[C@H]1[C@H](O)O[C@H](CO)[C@@H](O[C@@H]2O[C@H](CO)[C@@H](O)[C@H](O)[C@H]2NC(O)=O)[C@@H]1O	48.9332	0.00108006	3.15911
Compound668	Musk ambrette	267.0956 m/z ± 0.005 Da	[M-H]-	C12H16N2O5	HMDB0254956	Benzene and substituted derivatives	Toluenes	Dinitrotoluenes	COC1=C(C(C)=C(C=C1C(C)(C)C)[N+]([O-])=O)[N+]([O-])=O	60.5055	-0.00258788	3.90839
Compound669	Musk ambrette	330.0955 m/z ± 0.005 Da	[M+NO3]-	C12H16N2O5	HMDB0254956	Benzene and substituted derivatives	Toluenes	Dinitrotoluenes	COC1=C(C(C)=C(C=C1C(C)(C)C)[N+]([O-])=O)[N+]([O-])=O	60.5055	-0.00258788	4.17757
Compound670		279.0275 m/z ± 0.005 Da	[M-H-H2O]-									2.736
Compound671		333.0112 m/z ± 0.005 Da	[M+Cl]-									3.04586
Compound672	Elafibranor	365.1204 m/z ± 0.005 Da	[M-H-H2O]-	C22H24O4S	HMDB0251730	Linear 1,3-diarylpropanoids	Chalcones and dihydrochalcones	Retrochalcones	CSC1=CC=C(C=C1)C(=O)C=CC1=CC(C)=C(OC(C)(C)C(O)=O)C(C)=C1	12.0999	-0.000993199	1.45045
Compound673	Elafibranor	383.1326 m/z ± 0.005 Da	[M-H]-	C22H24O4S	HMDB0251730	Linear 1,3-diarylpropanoids	Chalcones and dihydrochalcones	Retrochalcones	CSC1=CC=C(C=C1)C(=O)C=CC1=CC(C)=C(OC(C)(C)C(O)=O)C(C)=C1	12.0999	-0.000993199	11.9811
Compound674		140.0341 m/z ± 0.005 Da	[M-H]-									4.9778
Compound675		176.0093 m/z ± 0.005 Da	[M+Cl]-									8.46039
Compound676		189.0903 m/z ± 0.005 Da	[M-H-H2O]-									2.19571
Compound677		207.1002 m/z ± 0.005 Da	[M-H]-									3.01196
Compound678	2',3',5'-triacetyl-5-azacytidine	369.1055 m/z ± 0.005 Da	[M-H]-	C14H18N4O8					CC(=O)OCC1C(C(C(O1)N2C=NC(=NC2=O)N)OC(=O)C)OC(=O)C	39.2747	0.000905091	4.2077
Compound679	2',3',5'-triacetyl-5-azacytidine	351.0952 m/z ± 0.005 Da	[M-H-H2O]-	C14H18N4O8					CC(=O)OCC1C(C(C(O1)N2C=NC(=NC2=O)N)OC(=O)C)OC(=O)C	39.2747	0.000905091	6.92143
Compound680		315.0691 m/z ± 0.005 Da	[M+Cl]-									8.8064
Compound681		342.0881 m/z ± 0.005 Da	[M+NO3]-									5.29477
Compound682	Tetrathiafulvalene	238.889 m/z ± 0.005 Da	[M+Cl]-	C6H4S4	HMDB0258933	Dithioles	1,3-dithioles	1,3-dithioles	S1C=CSC1=C1SC=CS1		-2.22e-05	11.3221
Compound683	Tetrathiafulvalene	184.8974 m/z ± 0.005 Da	[M-H-H2O]-	C6H4S4	HMDB0258933	Dithioles	1,3-dithioles	1,3-dithioles	S1C=CSC1=C1SC=CS1		-2.22e-05	7.74145
Compound684	Apotoxicarol	323.0531 m/z ± 0.005 Da	[M-H-H2O]-	C18H14O7		Isoflavonoids	Rotenoids		O=C1C=2C(O)=CC(O)=CC2OC3=C1C=4C=C(OC)C(OC)=CC4OC3	27.5102	-0.00143414	6.08774
Compound685	Apotoxicarol	404.0611 m/z ± 0.005 Da	[M+NO3]-	C18H14O7		Isoflavonoids	Rotenoids		O=C1C=2C(O)=CC(O)=CC2OC3=C1C=4C=C(OC)C(OC)=CC4OC3	27.5102	-0.00143414	9.48041
Compound686	Apotoxicarol	341.064 m/z ± 0.005 Da	[M-H]-	C18H14O7		Isoflavonoids	Rotenoids		O=C1C=2C(O)=CC(O)=CC2OC3=C1C=4C=C(OC)C(OC)=CC4OC3	27.5102	-0.00143414	8.40667
Compound687		285.051 m/z ± 0.005 Da	[M-H-H2O]-									2.39588
Compound688		303.0633 m/z ± 0.005 Da	[M-H]-									13.6603
Compound689		342.0622 m/z ± 0.005 Da	[M-H]-									6.82863
Compound690		378.0343 m/z ± 0.005 Da	[M+Cl]-									3.09243
Compound691	Zopiclone N-oxide	385.0794 m/z ± 0.005 Da	[M-H-H2O]-	C17H17ClN6O4	HMDB0060913	Pyrrolopyrazines	Cyclopyrrolones	Cyclopyrrolones	CN1(=O)CCN(CC1)C(=O)OC1N(C(=O)C2=C1N=CC=N2)C1=NC=C(Cl)C=C1	132.288	-0.00225872	4.46866
Compound692	Zopiclone N-oxide	466.0834 m/z ± 0.005 Da	[M+NO3]-	C17H17ClN6O4	HMDB0060913	Pyrrolopyrazines	Cyclopyrrolones	Cyclopyrrolones	CN1(=O)CCN(CC1)C(=O)OC1N(C(=O)C2=C1N=CC=N2)C1=NC=C(Cl)C=C1	132.288	-0.00225872	2.40204
Compound693	Zopiclone N-oxide	403.0893 m/z ± 0.005 Da	[M-H]-	C17H17ClN6O4	HMDB0060913	Pyrrolopyrazines	Cyclopyrrolones	Cyclopyrrolones	CN1(=O)CCN(CC1)C(=O)OC1N(C(=O)C2=C1N=CC=N2)C1=NC=C(Cl)C=C1	132.288	-0.00225872	6.91243
Compound694		332.0648 m/z ± 0.005 Da	[M-H-H2O]-									109.136
Compound695		350.0775 m/z ± 0.005 Da	[M-H]-									3.3268
Compound696	Ncgc00381146-01!2-[5-[2-[2-[5-(2-oxopropyl)oxolan-2-yl]propanoyloxy]butyl]oxolan-2-yl]propanoic acid	397.2225 m/z ± 0.005 Da	[M-H]-	C21H34O7					CCC(CC1CCC(O1)C(C)C(O)=O)OC(=O)C(C)C2CCC(CC(C)=O)O2	37.9795	-0.000321069	0.251779
Compound697	Ncgc00381146-01!2-[5-[2-[2-[5-(2-oxopropyl)oxolan-2-yl]propanoyloxy]butyl]oxolan-2-yl]propanoic acid	379.2127 m/z ± 0.005 Da	[M-H-H2O]-	C21H34O7					CCC(CC1CCC(O1)C(C)C(O)=O)OC(=O)C(C)C2CCC(CC(C)=O)O2	37.9795	-0.000321069	9.50059
Compound698	Cotinine glucuronide	414.1101 m/z ± 0.005 Da	[M+NO3]-	C16H20N2O7	HMDB0001013	Pyrimidine nucleotides	Pyrimidine ribonucleotides	Pyrimidine ribonucleoside diphosphates	CN1C(CCC1=O)C1=C[N+](=CC=C1)C1OC(C(O)C(O)C1O)C([O-])=O	35.7946	-0.0017177	2.72524
Compound699	Cotinine glucuronide	351.1181 m/z ± 0.005 Da	[M-H]-	C16H20N2O7	HMDB0001013	Pyrimidine nucleotides	Pyrimidine ribonucleotides	Pyrimidine ribonucleoside diphosphates	CN1C(CCC1=O)C1=C[N+](=CC=C1)C1OC(C(O)C(O)C1O)C([O-])=O	35.7946	-0.0017177	6.56387
Compound700	Mmv688958	370.0907 m/z ± 0.005 Da	[M+NO3]-	C18H16N2OS					OC(=NCCC=1N=C(SC1)C=2C=CC=CC2)C=3C=CC=CC3	36.5834	-0.000529466	8.22603
Compound701	Mmv688958	343.0652 m/z ± 0.005 Da	[M+Cl]-	C18H16N2OS					OC(=NCCC=1N=C(SC1)C=2C=CC=CC2)C=3C=CC=CC3	36.5834	-0.000529466	9.09207
Compound702	Mmv688958	307.0923 m/z ± 0.005 Da	[M-H]-	C18H16N2OS					OC(=NCCC=1N=C(SC1)C=2C=CC=CC2)C=3C=CC=CC3	36.5834	-0.000529466	4.52429
Compound703	Mmv688958	289.0797 m/z ± 0.005 Da	[M-H-H2O]-	C18H16N2OS					OC(=NCCC=1N=C(SC1)C=2C=CC=CC2)C=3C=CC=CC3	36.5834	-0.000529466	6.81409
Compound704	4-Hydroxyhomopterocarpin	362.0863 m/z ± 0.005 Da	[M+NO3]-	C17H16O5		Isoflavonoids	Furanoisoflavonoids		COC1=CC2=C(C=C1)[C@@H]3COC4=C([C@@H]3O2)C=CC(=C4O)OC	149.196	-0.000166402	2.83721
Compound705	4-Hydroxyhomopterocarpin	281.0815 m/z ± 0.005 Da	[M-H-H2O]-	C17H16O5		Isoflavonoids	Furanoisoflavonoids		COC1=CC2=C(C=C1)[C@@H]3COC4=C([C@@H]3O2)C=CC(=C4O)OC	149.196	-0.000166402	4.99759
Compound706	Butyl phthalyl butylglycolate	335.1427 m/z ± 0.005 Da	[M-H]-	C18H24O6					CCCCOC(=O)COC(=O)C1=CC=CC=C1C(=O)OCCCC	12.4604	-0.00311128	7.30276
Compound707	Butyl phthalyl butylglycolate	371.1226 m/z ± 0.005 Da	[M+Cl]-	C18H24O6					CCCCOC(=O)COC(=O)C1=CC=CC=C1C(=O)OCCCC	12.4604	-0.00311128	5.14055
Compound708		273.0836 m/z ± 0.005 Da	[M+Cl]-									11.074
Compound709		219.1002 m/z ± 0.005 Da	[M-H-H2O]-									4.85734
Compound710		237.1106 m/z ± 0.005 Da	[M-H]-									5.11153
Compound711	Bis(carboxyethyl)carboxyfluorescein acetoxymethyl ester	591.1111 m/z ± 0.005 Da	[M-H]-	C30H24O13	HMDB0249256	Carboxylic acids and derivatives	Pentacarboxylic acids and derivatives	Pentacarboxylic acids and derivatives	CC(C(O)=O)C1=C2OC3=C(C=CC(O)=C3COC(C)=O)C3(OC(=O)C4=CC=CC=C34)C2=C(C(O)=O)C(C(C)C(O)=O)=C1O	56.656	-0.00437528	5.60692
Compound712	Bis(carboxyethyl)carboxyfluorescein acetoxymethyl ester	573.1007 m/z ± 0.005 Da	[M-H-H2O]-	C30H24O13	HMDB0249256	Carboxylic acids and derivatives	Pentacarboxylic acids and derivatives	Pentacarboxylic acids and derivatives	CC(C(O)=O)C1=C2OC3=C(C=CC(O)=C3COC(C)=O)C3(OC(=O)C4=CC=CC=C34)C2=C(C(O)=O)C(C(C)C(O)=O)=C1O	56.656	-0.00437528	2.94601
Compound713	Ncgc00385695-01_c21h28o13_alpha-d-glucopyranoside, beta-l-fructofuranosyl 6-o-[(2e)-3-(4-hydroxyphenyl)-1-oxo-2-propen-1-yl]-	469.1373 m/z ± 0.005 Da	[M-H-H2O]-	C21H28O13					OC[C@@H]1O[C@](CO)(O[C@H]2O[C@H](COC(=O)\C=C\C3=CC=C(O)C=C3)[C@@H](O)[C@H](O)[C@H]2O)[C@H](O)[C@H]1O	80.4599	0.00130558	5.03808
Compound714	Ncgc00385695-01_c21h28o13_alpha-d-glucopyranoside, beta-l-fructofuranosyl 6-o-[(2e)-3-(4-hydroxyphenyl)-1-oxo-2-propen-1-yl]-	487.1479 m/z ± 0.005 Da	[M-H]-	C21H28O13					OC[C@@H]1O[C@](CO)(O[C@H]2O[C@H](COC(=O)\C=C\C3=CC=C(O)C=C3)[C@@H](O)[C@H](O)[C@H]2O)[C@H](O)[C@H]1O	80.4599	0.00130558	7.33783
Compound715	10,10-Bis(pyridin-4-ylmethyl)anthracen-9-one	438.1448 m/z ± 0.005 Da	[M+NO3]-	C26H20N2O	HMDB0259926	Anthracenes		Anthracenes	O=C1C2=CC=CC=C2C(CC2=CC=NC=C2)(CC2=CC=NC=C2)C2=CC=CC=C12	165.642	-0.000798249	1.60256
Compound716	10,10-Bis(pyridin-4-ylmethyl)anthracen-9-one	375.1526 m/z ± 0.005 Da	[M-H]-	C26H20N2O	HMDB0259926	Anthracenes		Anthracenes	O=C1C2=CC=CC=C2C(CC2=CC=NC=C2)(CC2=CC=NC=C2)C2=CC=CC=C12	165.642	-0.000798249	4.33049
Compound717	10,10-Bis(pyridin-4-ylmethyl)anthracen-9-one	411.1259 m/z ± 0.005 Da	[M+Cl]-	C26H20N2O	HMDB0259926	Anthracenes		Anthracenes	O=C1C2=CC=CC=C2C(CC2=CC=NC=C2)(CC2=CC=NC=C2)C2=CC=CC=C12	165.642	-0.000798249	5.03734
Compound718	10,10-Bis(pyridin-4-ylmethyl)anthracen-9-one	357.1424 m/z ± 0.005 Da	[M-H-H2O]-	C26H20N2O	HMDB0259926	Anthracenes		Anthracenes	O=C1C2=CC=CC=C2C(CC2=CC=NC=C2)(CC2=CC=NC=C2)C2=CC=CC=C12	165.642	-0.000798249	6.94613
Compound719	Trichoverrol A	401.1944 m/z ± 0.005 Da	[M-H-H2O]-	C23H32O7		Prenol lipids	Sesquiterpenoids		CC1=C[C@@H]2[C@](CC1)([C@]3([C@@H](C[C@H]([C@@]34CO4)O2)OC(=O)/C=C\\C=C\\[C@@H]([C@H](C)O)O)C)CO	17.765	-0.00378536	4.83559
Compound720	Trichoverrol A	419.2044 m/z ± 0.005 Da	[M-H]-	C23H32O7		Prenol lipids	Sesquiterpenoids		CC1=C[C@@H]2[C@](CC1)([C@]3([C@@H](C[C@H]([C@@]34CO4)O2)OC(=O)/C=C\\C=C\\[C@@H]([C@H](C)O)O)C)CO	17.765	-0.00378536	7.59699
Compound721	BL IV	447.0692 m/z ± 0.005 Da	[M-H-H2O]-	C24H18O10	HMDB0034709	Prenol lipids	Diterpenoids	Diterpenoids	CC(=O)OC1=C2OC3=C(C=C(O)C(O)=C3)C2=C(OC(C)=O)C(OC(C)=O)=C1C1=CC=C(O)C=C1	23.1106	-0.0030579	4.00022
Compound722	BL IV	465.0799 m/z ± 0.005 Da	[M-H]-	C24H18O10	HMDB0034709	Prenol lipids	Diterpenoids	Diterpenoids	CC(=O)OC1=C2OC3=C(C=C(O)C(O)=C3)C2=C(OC(C)=O)C(OC(C)=O)=C1C1=CC=C(O)C=C1	23.1106	-0.0030579	6.08064
Compound723		319.081 m/z ± 0.005 Da	[M-H]-									6.63613
Compound724		355.0582 m/z ± 0.005 Da	[M+Cl]-									4.69493
Compound725	N-Hydroxysuccinimidyl-4-azidobenzoate	322.0425 m/z ± 0.005 Da	[M+NO3]-	C11H8N4O4	HMDB0255160	Benzene and substituted derivatives	Benzoic acids and derivatives	Benzoic acids and derivatives	[N-]=[N+]=NC1=CC=C(C=C1)C(=O)ON1C(=O)CCC1=O	73.6975	-0.000129586	8.14885
Compound726	N-Hydroxysuccinimidyl-4-azidobenzoate	241.0345 m/z ± 0.005 Da	[M-H-H2O]-	C11H8N4O4	HMDB0255160	Benzene and substituted derivatives	Benzoic acids and derivatives	Benzoic acids and derivatives	[N-]=[N+]=NC1=CC=C(C=C1)C(=O)ON1C(=O)CCC1=O	73.6975	-0.000129586	3.35208
Compound727		277.0477 m/z ± 0.005 Da	[M+NO3]-									6.08991
Compound728		196.0369 m/z ± 0.005 Da	[M-H-H2O]-									9.82899
Compound729		214.0482 m/z ± 0.005 Da	[M-H]-									9.57918
Compound730		117.0327 m/z ± 0.005 Da	[M-H-H2O]-									2.86584
Compound731		135.0431 m/z ± 0.005 Da	[M-H]-									10.1532
Compound732		216.0862 m/z ± 0.005 Da	[M+Cl]-									11.8193
Compound733		180.1129 m/z ± 0.005 Da	[M-H]-									0.407014
Compound734	7,12-Dihydroxymethylbenz(a)anthracene	269.0978 m/z ± 0.005 Da	[M-H-H2O]-	C20H16O2	HMDB0245700	Phenanthrenes and derivatives		Phenanthrenes and derivatives	OCC1=C2C=CC3=CC=CC=C3C2=C(CO)C2=CC=CC=C12	76.6117	0.00277278	4.52327
Compound735	7,12-Dihydroxymethylbenz(a)anthracene	323.0891 m/z ± 0.005 Da	[M+Cl]-	C20H16O2	HMDB0245700	Phenanthrenes and derivatives		Phenanthrenes and derivatives	OCC1=C2C=CC3=CC=CC=C3C2=C(CO)C2=CC=CC=C12	76.6117	0.00277278	8.39156
Compound736	7,12-Dihydroxymethylbenz(a)anthracene	287.1109 m/z ± 0.005 Da	[M-H]-	C20H16O2	HMDB0245700	Phenanthrenes and derivatives		Phenanthrenes and derivatives	OCC1=C2C=CC3=CC=CC=C3C2=C(CO)C2=CC=CC=C12	76.6117	0.00277278	3.61951
Compound737		375.0482 m/z ± 0.005 Da	[M+Cl]-									2.39737
Compound738		339.0712 m/z ± 0.005 Da	[M-H]-									9.44803
Compound739		348.0841 m/z ± 0.005 Da	[M+NO3]-									3.23062
Compound740		285.0866 m/z ± 0.005 Da	[M-H]-									5.49145
Compound741		327.0487 m/z ± 0.005 Da	[M-H-H2O]-									7.928
Compound742		345.0598 m/z ± 0.005 Da	[M-H]-									9.19806
Compound743		200.0449 m/z ± 0.005 Da	[M+Cl]-									10.3339
Compound744		146.0592 m/z ± 0.005 Da	[M-H-H2O]-									12.941
Compound745		227.0666 m/z ± 0.005 Da	[M+NO3]-									3.37651
Compound746		189.1257 m/z ± 0.005 Da	[M-H-H2O]-									0.46449
Compound747		207.1365 m/z ± 0.005 Da	[M-H]-									0.426801
Compound748		518.8626 m/z ± 0.005 Da	[M-H]-									11.7225
Compound749		500.8516 m/z ± 0.005 Da	[M-H-H2O]-									7.38235
Compound750	Xerocomic acid	391.0235 m/z ± 0.005 Da	[M+Cl]-	C18H12O8	HMDB0029460	Phenols	Benzenediols	Catechols	OC(=O)C(=C1\OC(=O)C(=C1O)C1=CC=C(O)C(O)=C1)\C1=CC=C(O)C=C1	73.8205	-0.00327512	2.75093
Compound751	Xerocomic acid	337.033 m/z ± 0.005 Da	[M-H-H2O]-	C18H12O8	HMDB0029460	Phenols	Benzenediols	Catechols	OC(=O)C(=C1\OC(=O)C(=C1O)C1=CC=C(O)C(O)=C1)\C1=CC=C(O)C=C1	73.8205	-0.00327512	5.49069
Compound752	Enterolactone	279.1045 m/z ± 0.005 Da	[M-H-H2O]-	C18H18O4	HMDB0006101	Furanoid lignans	Tetrahydrofuran lignans	Dibenzylbutyrolactone lignans	OC1=CC=CC(C[C@@H]2COC(=O)[C@H]2CC2=CC(O)=CC=C2)=C1	112.479	-0.00143265	1.85752
Compound753	Enterolactone	360.1073 m/z ± 0.005 Da	[M+NO3]-	C18H18O4	HMDB0006101	Furanoid lignans	Tetrahydrofuran lignans	Dibenzylbutyrolactone lignans	OC1=CC=CC(C[C@@H]2COC(=O)[C@H]2CC2=CC(O)=CC=C2)=C1	112.479	-0.00143265	18.8471
Compound754		437.1088 m/z ± 0.005 Da	[M+Cl]-									3.49185
Compound755		401.1253 m/z ± 0.005 Da	[M-H]-									2.5234
Compound756	Azimsulfuron	423.0927 m/z ± 0.005 Da	[M-H]-	C13H16N10O5S	HMDB0033145	Organonitrogen compounds	Sulfonylureas	Pyrimidinyl-2-sulfonylureas	COC1=CC(OC)=NC(NC(=O)NS(=O)(=O)C2=C(C=NN2C)C2=NN(C)N=N2)=N1	169.354	-0.00186091	3.67173
Compound757	Azimsulfuron	459.0691 m/z ± 0.005 Da	[M+Cl]-	C13H16N10O5S	HMDB0033145	Organonitrogen compounds	Sulfonylureas	Pyrimidinyl-2-sulfonylureas	COC1=CC(OC)=NC(NC(=O)NS(=O)(=O)C2=C(C=NN2C)C2=NN(C)N=N2)=N1	169.354	-0.00186091	2.9465
Compound758	5-((7-(Benzyloxy)quinazolin-4-yl)amino)-4-fluoro-2-methylphenol	374.1242 m/z ± 0.005 Da	[M-H]-	C22H18FN3O2	HMDB0260032	Diazanaphthalenes	Benzodiazines	Quinazolinamines	CC1=CC(F)=C(NC2=NC=NC3=C2C=CC(OCC2=CC=CC=C2)=C3)C=C1O	57.9408	-0.000220263	11.8887
Compound759	5-((7-(Benzyloxy)quinazolin-4-yl)amino)-4-fluoro-2-methylphenol	356.1118 m/z ± 0.005 Da	[M-H-H2O]-	C22H18FN3O2	HMDB0260032	Diazanaphthalenes	Benzodiazines	Quinazolinamines	CC1=CC(F)=C(NC2=NC=NC3=C2C=CC(OCC2=CC=CC=C2)=C3)C=C1O	57.9408	-0.000220263	5.16604
Compound760		266.0943 m/z ± 0.005 Da	[M+NO3]-									3.32319
Compound761		185.0867 m/z ± 0.005 Da	[M-H-H2O]-									3.62846
Compound762	Tretazicar	251.0435 m/z ± 0.005 Da	[M-H]-	C9H8N4O5	HMDB0259127	Benzene and substituted derivatives	Aniline and substituted anilines	Dinitroanilines	NC(=O)C1=CC(N2CC2)=C(C=C1[N+]([O-])=O)[N+]([O-])=O	168.357	-0.00146323	7.91659
Compound763	Tretazicar	287.0182 m/z ± 0.005 Da	[M+Cl]-	C9H8N4O5	HMDB0259127	Benzene and substituted derivatives	Aniline and substituted anilines	Dinitroanilines	NC(=O)C1=CC(N2CC2)=C(C=C1[N+]([O-])=O)[N+]([O-])=O	168.357	-0.00146323	6.97059
Compound764	Tretazicar	314.0401 m/z ± 0.005 Da	[M+NO3]-	C9H8N4O5	HMDB0259127	Benzene and substituted derivatives	Aniline and substituted anilines	Dinitroanilines	NC(=O)C1=CC(N2CC2)=C(C=C1[N+]([O-])=O)[N+]([O-])=O	168.357	-0.00146323	5.22974
Compound765	Dictamnine	261.0505 m/z ± 0.005 Da	[M+NO3]-	C12H9NO2		Quinolines and derivatives	Furanoquinolines	Furanoquinolines	N1=C2OC=CC2=C(OC)C=3C=CC=CC13	171.044	-0.00175147	7.72287
Compound766	Dictamnine	198.0537 m/z ± 0.005 Da	[M-H]-	C12H9NO2		Quinolines and derivatives	Furanoquinolines	Furanoquinolines	N1=C2OC=CC2=C(OC)C=3C=CC=CC13	171.044	-0.00175147	10.7109
Compound767	Decarbamoylsaxitoxin	291.0955 m/z ± 0.005 Da	[M+Cl]-	C9H16N6O3		Saxitoxins, gonyautoxins, and derivatives		Saxitoxins, gonyautoxins, and derivatives	C1CN2C(=N[C@H]([C@H]3[C@]2(C1(O)O)NC(=N3)N)CO)N	42.9723	4.29E-05	2.05895
Compound768	Decarbamoylsaxitoxin	255.1177 m/z ± 0.005 Da	[M-H]-	C9H16N6O3		Saxitoxins, gonyautoxins, and derivatives		Saxitoxins, gonyautoxins, and derivatives	C1CN2C(=N[C@H]([C@H]3[C@]2(C1(O)O)NC(=N3)N)CO)N	42.9723	4.29E-05	5.92634
Compound769	Ser-His-OH	363.0958 m/z ± 0.005 Da	[M-H]-	C15H16N4O7						174.181	0.000123183	6.91758
Compound770	Ser-His-OH	426.0864 m/z ± 0.005 Da	[M+NO3]-	C15H16N4O7						174.181	0.000123183	1.01171
Compound771	7-O-Galloyl-sedoheptulose	397.054 m/z ± 0.005 Da	[M+Cl]-	C14H18O11	HMDB0247276	Organooxygen compounds	Carbohydrates and carbohydrate conjugates	Heptoses	OCC(=O)C(O)C(O)C(O)C(O)COC(=O)C1=CC(O)=C(O)C(O)=C1	136.3	-0.000918078	4.7968
Compound772	7-O-Galloyl-sedoheptulose	361.079 m/z ± 0.005 Da	[M-H]-	C14H18O11	HMDB0247276	Organooxygen compounds	Carbohydrates and carbohydrate conjugates	Heptoses	OCC(=O)C(O)C(O)C(O)C(O)COC(=O)C1=CC(O)=C(O)C(O)=C1	136.3	-0.000918078	2.94686
Compound773		375.1312 m/z ± 0.005 Da	[M-H]-									8.99041
Compound774		357.1217 m/z ± 0.005 Da	[M-H-H2O]-									7.94114
Compound775	Isovanillic acid glucuronide	379.0447 m/z ± 0.005 Da	[M+Cl]-	C14H16O10	HMDB0240538	Organooxygen compounds	Carbohydrates and carbohydrate conjugates	O-glucuronides	[H]C1(OC(=O)C2=CC(O)=C(OC)C=C2)O[C@]([H])(C(O)=O)[C@@]([H])(O)[C@]([H])(O)[C@@]1([H])O	190.315	0.00112531	1.58683
Compound776	Isovanillic acid glucuronide	325.0571 m/z ± 0.005 Da	[M-H-H2O]-	C14H16O10	HMDB0240538	Organooxygen compounds	Carbohydrates and carbohydrate conjugates	O-glucuronides	[H]C1(OC(=O)C2=CC(O)=C(OC)C=C2)O[C@]([H])(C(O)=O)[C@@]([H])(O)[C@]([H])(O)[C@@]1([H])O	190.315	0.00112531	3.70644
Compound777		311.0005 m/z ± 0.005 Da	[M-H]-									4.27868
Compound778		346.9758 m/z ± 0.005 Da	[M+Cl]-									4.57082
Compound779	8-hydroxyquinoline-2-carbonitrile	232.0342 m/z ± 0.005 Da	[M+NO3]-	C10H6N2O					C1=CC2=C(C(=C1)O)N=C(C=C2)C#N		-0.0012852	5.31027
Compound780	8-hydroxyquinoline-2-carbonitrile	205.0124 m/z ± 0.005 Da	[M+Cl]-	C10H6N2O					C1=CC2=C(C(=C1)O)N=C(C=C2)C#N		-0.0012852	4.95261
Compound781		481.1424 m/z ± 0.005 Da	[M-H]-									7.39225
Compound782		517.1174 m/z ± 0.005 Da	[M+Cl]-									7.10685
Compound783	[6]-Gingerdione	327.1326 m/z ± 0.005 Da	[M+Cl]-	C17H24O4	HMDB0039275	Phenols	Methoxyphenols	Gingerdiones	CCCCCC(=O)CC(=O)CCC1=CC(OC)=C(O)C=C1	8.60768	-0.00180345	2.24859
Compound784	[6]-Gingerdione	273.1467 m/z ± 0.005 Da	[M-H-H2O]-	C17H24O4	HMDB0039275	Phenols	Methoxyphenols	Gingerdiones	CCCCCC(=O)CC(=O)CCC1=CC(OC)=C(O)C=C1	8.60768	-0.00180345	1.03233
Compound785	[6]-Gingerdione	291.1578 m/z ± 0.005 Da	[M-H]-	C17H24O4	HMDB0039275	Phenols	Methoxyphenols	Gingerdiones	CCCCCC(=O)CC(=O)CCC1=CC(OC)=C(O)C=C1	8.60768	-0.00180345	7.96935
Compound786		194.8479 m/z ± 0.005 Da	[M-H-H2O]-									1.39955
Compound787		212.8608 m/z ± 0.005 Da	[M-H]-									1.65397
Compound788		444.1383 m/z ± 0.005 Da	[M+NO3]-									2.42683
Compound789		417.1221 m/z ± 0.005 Da	[M+Cl]-									2.95042
Compound790	Salvigenin	363.0711 m/z ± 0.005 Da	[M+Cl]-	C18H16O6	HMDB0128577	Flavonoids	O-methylated flavonoids	7-O-methylated flavonoids	COc(c3)ccc(c3)C(=C2)Oc(c1)c(C(=O)2)c(O)c(OC)c(OC)1	90.2852	0.000876082	4.88077
Compound791	Salvigenin	327.0897 m/z ± 0.005 Da	[M-H]-	C18H16O6	HMDB0128577	Flavonoids	O-methylated flavonoids	7-O-methylated flavonoids	COc(c3)ccc(c3)C(=C2)Oc(c1)c(C(=O)2)c(O)c(OC)c(OC)1	90.2852	0.000876082	7.58404
Compound792	Mmv007471	423.1151 m/z ± 0.005 Da	[M-H]-	C23H21ClN2O4					ClC1=CC(C=2C=CN=CC2)=C3OC(CN=C(O)C=4C=C(OC)C=C(OC)C4)CC3=C1	192.622	0.00324689	2.23919
Compound793	Mmv007471	459.0923 m/z ± 0.005 Da	[M+Cl]-	C23H21ClN2O4					ClC1=CC(C=2C=CN=CC2)=C3OC(CN=C(O)C=4C=C(OC)C=C(OC)C4)CC3=C1	192.622	0.00324689	1.55123
Compound794	gamma-glutamylglycine	203.0651 m/z ± 0.005 Da	[M-H]-	C7H12N2O5						92.282	-0.00160257	3.60299
Compound795	gamma-glutamylglycine	185.058 m/z ± 0.005 Da	[M-H-H2O]-	C7H12N2O5						92.282	-0.00160257	5.52051
Compound796		205.096 m/z ± 0.005 Da	[M-H]-									6.13238
Compound797		268.0907 m/z ± 0.005 Da	[M+NO3]-									0.930746
Compound798		187.0854 m/z ± 0.005 Da	[M-H-H2O]-									6.71723
Compound799		186.0302 m/z ± 0.005 Da	[M+Cl]-									12.8164
Compound800		132.0436 m/z ± 0.005 Da	[M-H-H2O]-									12.5373
Compound801		150.0538 m/z ± 0.005 Da	[M-H]-									1.98041
Compound802		213.0533 m/z ± 0.005 Da	[M+NO3]-									6.10087
Compound803	Myxin	257.0552 m/z ± 0.005 Da	[M-H]-	C13H10N2O4	HMDB0254981	Diazanaphthalenes	Benzodiazines	Phenazines and derivatives	COC1=C2C(=CC=C1)[N+]([O-])=C1C(O)=CC=CC1=[N+]2[O-]	2.21894	-0.000794292	3.41422
Compound804	Myxin	320.051 m/z ± 0.005 Da	[M+NO3]-	C13H10N2O4	HMDB0254981	Diazanaphthalenes	Benzodiazines	Phenazines and derivatives	COC1=C2C(=CC=C1)[N+]([O-])=C1C(O)=CC=CC1=[N+]2[O-]	2.21894	-0.000794292	3.20954
Compound805	L-beta-aspartyl-L-serine	219.0647 m/z ± 0.005 Da	[M-H]-	C7H12N2O6	HMDB0011168	Peptidomimetics	Hybrid peptides	Hybrid peptides	NC(CC(=O)NC(CO)C(O)=O)C(O)=O	221.799	-9.11e-05	2.77839
Compound806	L-beta-aspartyl-L-serine	255.0387 m/z ± 0.005 Da	[M+Cl]-	C7H12N2O6	HMDB0011168	Peptidomimetics	Hybrid peptides	Hybrid peptides	NC(CC(=O)NC(CO)C(O)=O)C(O)=O	221.799	-9.11e-05	5.31658
Compound807	Fluzinamide	336.0856 m/z ± 0.005 Da	[M+NO3]-	C12H13F3N2O2	HMDB0252423	Benzene and substituted derivatives	Trifluoromethylbenzenes	Trifluoromethylbenzenes	CNC(=O)N1CC(C1)OC1=CC=CC(=C1)C(F)(F)F	110.491	-0.000342509	4.69555
Compound808	Fluzinamide	255.0751 m/z ± 0.005 Da	[M-H-H2O]-	C12H13F3N2O2	HMDB0252423	Benzene and substituted derivatives	Trifluoromethylbenzenes	Trifluoromethylbenzenes	CNC(=O)N1CC(C1)OC1=CC=CC(=C1)C(F)(F)F	110.491	-0.000342509	5.85119
Compound809	Riociguat	457.1382 m/z ± 0.005 Da	[M+Cl]-	C20H19FN8O2	HMDB0257236	Pyrazolopyridines		Pyrazolopyridines	COC(=O)N(C)C1=C(N)N=C(N=C1N)C1=NN(CC2=C(F)C=CC=C2)C2=C1C=CC=N2	9.39885	0.00343116	4.05674
Compound810	Riociguat	421.1571 m/z ± 0.005 Da	[M-H]-	C20H19FN8O2	HMDB0257236	Pyrazolopyridines		Pyrazolopyridines	COC(=O)N(C)C1=C(N)N=C(N=C1N)C1=NN(CC2=C(F)C=CC=C2)C2=C1C=CC=N2	9.39885	0.00343116	8.26483
Compound811	Sphaerophorin	478.1733 m/z ± 0.005 Da	[M+NO3]-	C23H28O7		Depsides and depsidones			OC1=C(C(OC2=CC(CCCCCCC)=C(C(O)=C2)C(O)=O)=O)C(C)=CC(OC)=C1	48.0964	0.00172679	2.21222
Compound812	Sphaerophorin	397.1626 m/z ± 0.005 Da	[M-H-H2O]-	C23H28O7		Depsides and depsidones			OC1=C(C(OC2=CC(CCCCCCC)=C(C(O)=C2)C(O)=O)=O)C(C)=CC(OC)=C1	48.0964	0.00172679	3.40764
Compound813	Vernoflexuoside	389.1589 m/z ± 0.005 Da	[M-H-H2O]-	C21H28O8		Prenol lipids	Terpene lactones		C=C1CC[C@@H]2[C@@H]([C@@H]3[C@H]1C[C@@H](C3=C)O[C@H]4[C@@H]([C@H]([C@@H]([C@H](O4)CO)O)O)O)OC(=O)C2=C	23.0668	-0.00296769	4.08409
Compound814	Vernoflexuoside	407.1687 m/z ± 0.005 Da	[M-H]-	C21H28O8		Prenol lipids	Terpene lactones		C=C1CC[C@@H]2[C@@H]([C@@H]3[C@H]1C[C@@H](C3=C)O[C@H]4[C@@H]([C@H]([C@@H]([C@H](O4)CO)O)O)O)OC(=O)C2=C	23.0668	-0.00296769	5.66492
Compound815	Methylallyl hexasulfide	246.8868 m/z ± 0.005 Da	[M-H]-	C4H8S6	HMDB0302195	Allyl sulfur compounds		Allyl sulfur compounds	CSSSSSSCC=C	26.7764	-0.000605327	4.45942
Compound816	Methylallyl hexasulfide	282.8641 m/z ± 0.005 Da	[M+Cl]-	C4H8S6	HMDB0302195	Allyl sulfur compounds		Allyl sulfur compounds	CSSSSSSCC=C	26.7764	-0.000605327	3.34819
Compound817	Khellin	259.0599 m/z ± 0.005 Da	[M-H]-	C14H12O5		Benzopyrans	1-benzopyrans	Furanochromones	O=C1C=C(OC=2C(OC)=C3OC=CC3=C(OC)C12)C	51.4398	-0.00249923	9.31788
Compound818	Khellin	241.0494 m/z ± 0.005 Da	[M-H-H2O]-	C14H12O5		Benzopyrans	1-benzopyrans	Furanochromones	O=C1C=C(OC=2C(OC)=C3OC=CC3=C(OC)C12)C	51.4398	-0.00249923	7.97714
Compound819	Sesartemin	411.1422 m/z ± 0.005 Da	[M-H-H2O]-	C23H26O8	HMDB0038931	Furanoid lignans		Furanoid lignans	COC1=C2OCOC2=CC(=C1)C1OCC2C1COC2C1=CC(OC)=C(OC)C(OC)=C1	96.7573	-0.00271994	7.02315
Compound820	Sesartemin	465.1319 m/z ± 0.005 Da	[M+Cl]-	C23H26O8	HMDB0038931	Furanoid lignans		Furanoid lignans	COC1=C2OCOC2=CC(=C1)C1OCC2C1COC2C1=CC(OC)=C(OC)C(OC)=C1	96.7573	-0.00271994	1.06414
Compound821	Chromolaenide	403.1737 m/z ± 0.005 Da	[M-H]-	C22H28O7		Prenol lipids	Terpene lactones		CC1=CC[C@@H](C(=C[C@@H]2[C@@H]([C@@H](C1)OC(=O)C(=CCO)C)C(=C)C(=O)O2)C)OC(=O)C	52.0355	-0.00279566	7.08932
Compound822	Chromolaenide	385.1631 m/z ± 0.005 Da	[M-H-H2O]-	C22H28O7		Prenol lipids	Terpene lactones		CC1=CC[C@@H](C(=C[C@@H]2[C@@H]([C@@H](C1)OC(=O)C(=CCO)C)C(=C)C(=O)O2)C)OC(=O)C	52.0355	-0.00279566	2.29227
Compound823		847.4939 m/z ± 0.005 Da	[M+Cl]-									1.22649
Compound824		793.5098 m/z ± 0.005 Da	[M-H-H2O]-									13.3404
Compound825	(+)-Chebulic acid	355.0305 m/z ± 0.005 Da	[M-H]-	C14H12O11	HMDB0036617	Carboxylic acids and derivatives	Tetracarboxylic acids and derivatives	Tetracarboxylic acids and derivatives	OC(=O)CC(C1C(OC(=O)C2=CC(O)=C(O)C(O)=C12)C(O)=O)C(O)=O	128.622	-0.000776203	6.87174
Compound826	(+)-Chebulic acid	391.0039 m/z ± 0.005 Da	[M+Cl]-	C14H12O11	HMDB0036617	Carboxylic acids and derivatives	Tetracarboxylic acids and derivatives	Tetracarboxylic acids and derivatives	OC(=O)CC(C1C(OC(=O)C2=CC(O)=C(O)C(O)=C12)C(O)=O)C(O)=O	128.622	-0.000776203	3.10311
Compound827	Aurasperone D	537.1199 m/z ± 0.005 Da	[M-H-H2O]-	C31H24O10	HMDB0033488	Naphthopyrans	Naphthopyranones	Naphthopyranones	COC1=CC2=C(C3=C(C(=O)C=C(C)O3)C(O)=C2C(O)=C1)C1=C(OC)C2=C(O)C3=C(OC(C)=CC3=O)C=C2C=C1OC	167.421	0.000720493	4.00603
Compound828	Aurasperone D	555.1319 m/z ± 0.005 Da	[M-H]-	C31H24O10	HMDB0033488	Naphthopyrans	Naphthopyranones	Naphthopyranones	COC1=CC2=C(C3=C(C(=O)C=C(C)O3)C(O)=C2C(O)=C1)C1=C(OC)C2=C(O)C3=C(OC(C)=CC3=O)C=C2C=C1OC	167.421	0.000720493	2.79353
Compound829	Odoratin	313.0696 m/z ± 0.005 Da	[M-H]-	C17H14O6		Isoflavonoids	O-methylated isoflavonoids		COC1=CC=C(C=C1O)C2=COC3=CC(O)=C(OC)C=C3C2=O	237.368	-0.00251337	7.58637
Compound830	Odoratin	349.0494 m/z ± 0.005 Da	[M+Cl]-	C17H14O6		Isoflavonoids	O-methylated isoflavonoids		COC1=CC=C(C=C1O)C2=COC3=CC(O)=C(OC)C=C3C2=O	237.368	-0.00251337	5.70818
Compound831	Hebevinoside XI	849.5083 m/z ± 0.005 Da	[M-H]-	C46H74O14	HMDB0034601	Steroids and steroid derivatives	Steroidal glycosides	Cucurbitacin glycosides	COC1C=C2C(CCC(OC3OCC(O)C(O)C3O)C2(C)C)C2(C)CCC3(C)C(C(C)CCC=C(C)C)C(CC3(C)C12)OC1OC(COC(C)=O)C(OC(C)=O)C(O)C1O	99.5767	0.00748458	4.11437
Compound832	Hebevinoside XI	831.4987 m/z ± 0.005 Da	[M-H-H2O]-	C46H74O14	HMDB0034601	Steroids and steroid derivatives	Steroidal glycosides	Cucurbitacin glycosides	COC1C=C2C(CCC(OC3OCC(O)C(O)C3O)C2(C)C)C2(C)CCC3(C)C(C(C)CCC=C(C)C)C(CC3(C)C12)OC1OC(COC(C)=O)C(OC(C)=O)C(O)C1O	99.5767	0.00748458	14.372
Compound833		234.9476 m/z ± 0.005 Da	[M-H]-									0.790829
Compound834		216.9367 m/z ± 0.005 Da	[M-H-H2O]-									6.79423
Compound835	BL II	549.1 m/z ± 0.005 Da	[M-H]-	C28H22O12	HMDB0039565	Carboxylic acids and derivatives	Pentacarboxylic acids and derivatives	Pentacarboxylic acids and derivatives	CC(=O)OC1=C(OC(C)=O)C=C2C(OC3=C(OC(C)=O)C(C4=CC=C(O)C=C4)=C(OC(C)=O)C(OC(C)=O)=C23)=C1	44.1909	-0.00426691	8.33236
Compound836	BL II	531.0899 m/z ± 0.005 Da	[M-H-H2O]-	C28H22O12	HMDB0039565	Carboxylic acids and derivatives	Pentacarboxylic acids and derivatives	Pentacarboxylic acids and derivatives	CC(=O)OC1=C(OC(C)=O)C=C2C(OC3=C(OC(C)=O)C(C4=CC=C(O)C=C4)=C(OC(C)=O)C(OC(C)=O)=C23)=C1	44.1909	-0.00426691	2.46277
Compound837		345.0995 m/z ± 0.005 Da	[M-H]-									8.31029
Compound838		381.0784 m/z ± 0.005 Da	[M+Cl]-									12.402
Compound839	phosphopantetheine	393.0602 m/z ± 0.005 Da	[M+Cl]-	C11H23N2O7PS						113.137	-0.00306002	4.78415
Compound840	phosphopantetheine	357.0854 m/z ± 0.005 Da	[M-H]-	C11H23N2O7PS						113.137	-0.00306002	9.56794
Compound841	Prochlorperazine	435.1248 m/z ± 0.005 Da	[M+NO3]-	C20H24ClN3S	HMDB0014577	Benzothiazines	Phenothiazines	Phenothiazines	CN1CCN(CCCN2C3=CC=CC=C3SC3=C2C=C(Cl)C=C3)CC1	188.71	0.000569114	3.00373
Compound842	Prochlorperazine	372.1316 m/z ± 0.005 Da	[M-H]-	C20H24ClN3S	HMDB0014577	Benzothiazines	Phenothiazines	Phenothiazines	CN1CCN(CCCN2C3=CC=CC=C3SC3=C2C=C(Cl)C=C3)CC1	188.71	0.000569114	6.94033
Compound843		152.8858 m/z ± 0.005 Da	[M-H-H2O]-									2.3005
Compound844		170.8997 m/z ± 0.005 Da	[M-H]-									4.60273
Compound845		310.8351 m/z ± 0.005 Da	[M-H]-									2.57183
Compound846		292.8254 m/z ± 0.005 Da	[M-H-H2O]-									3.38852
Compound847		435.0693 m/z ± 0.005 Da	[M+NO3]-									4.24874
Compound848		354.0585 m/z ± 0.005 Da	[M-H-H2O]-									10.9287
Compound849	1-[(3R,4R,5R)-3-Fluoro-3,4-dihydroxy-5-(1-hydroxyethyl)oxolan-2-yl]pyrimidine-2,4-dione	338.0607 m/z ± 0.005 Da	[M+NO3]-	C10H13FN2O6	HMDB0257564	Organooxygen compounds	Carbohydrates and carbohydrate conjugates	Glycosylamines	CC(O)C1OC(N2C=CC(=O)NC2=O)C(O)(F)C1O	127.994	-0.000946266	5.48892
Compound850	1-[(3R,4R,5R)-3-Fluoro-3,4-dihydroxy-5-(1-hydroxyethyl)oxolan-2-yl]pyrimidine-2,4-dione	275.0674 m/z ± 0.005 Da	[M-H]-	C10H13FN2O6	HMDB0257564	Organooxygen compounds	Carbohydrates and carbohydrate conjugates	Glycosylamines	CC(O)C1OC(N2C=CC(=O)NC2=O)C(O)(F)C1O	127.994	-0.000946266	7.96454
Compound851	Medicagenic acid base + O-HexA	659.3456 m/z ± 0.005 Da	[M-H-H2O]-	C36H54O12	HMDB0034693	Prenol lipids	Terpene glycosides		O=C(O)C6OC(OC5C(O)CC4(C)(C(CCC2(C)(C4(CC=C1C3CC(C)(C)CCC3(C(=O)O)(CCC12(C)))))C5(C(=O)O)(C)))C(O)C(O)C6(O)	58.5102	0.00256509	0.718229
Compound852	Medicagenic acid base + O-HexA	677.3562 m/z ± 0.005 Da	[M-H]-	C36H54O12	HMDB0034693	Prenol lipids	Terpene glycosides		O=C(O)C6OC(OC5C(O)CC4(C)(C(CCC2(C)(C4(CC=C1C3CC(C)(C)CCC3(C(=O)O)(CCC12(C)))))C5(C(=O)O)(C)))C(O)C(O)C6(O)	58.5102	0.00256509	6.6685
Compound853	PG(22:0)	563.3319 m/z ± 0.005 Da	[M-H-H2O]-	C28H55O10P						17.089	-0.00302984	12.2319
Compound854	PG(22:0)	581.3449 m/z ± 0.005 Da	[M-H]-	C28H55O10P						17.089	-0.00302984	1.39444
Compound855		495.1093 m/z ± 0.005 Da	[M-H-H2O]-									5.03022
Compound856		513.1225 m/z ± 0.005 Da	[M-H]-									2.10989
Compound857		190.9215 m/z ± 0.005 Da	[M-H-H2O]-									1.43528
Compound858		208.9321 m/z ± 0.005 Da	[M-H]-									5.81481
Compound859	Mesulergine	361.1737 m/z ± 0.005 Da	[M-H]-	C18H26N4O2S	HMDB0254486	Quinolines and derivatives	Indoloquinolines	Indoloquinolines	CN(C)S(=O)(=O)NC1CC2C(CC3=CN(C)C4=CC=CC2=C34)N(C)C1	29.7374	0.00218495	5.21594
Compound860	Mesulergine	343.1636 m/z ± 0.005 Da	[M-H-H2O]-	C18H26N4O2S	HMDB0254486	Quinolines and derivatives	Indoloquinolines	Indoloquinolines	CN(C)S(=O)(=O)NC1CC2C(CC3=CN(C)C4=CC=CC2=C34)N(C)C1	29.7374	0.00218495	3.17369
Compound861		344.0922 m/z ± 0.005 Da	[M+NO3]-									3.64287
Compound862		263.0896 m/z ± 0.005 Da	[M-H-H2O]-									2.89633
Compound863	Ep_m451	449.0848 m/z ± 0.005 Da	[M-H]-	C20H20ClFN4O3S					N[C@@H](CS[C@@](CN1C=NC=N1)([C@H](O)C1=CC=CC=C1Cl)C1=CC=C(F)C=C1)C(O)=O	183.417	-0.001693	5.26066
Compound864	Ep_m451	431.075 m/z ± 0.005 Da	[M-H-H2O]-	C20H20ClFN4O3S					N[C@@H](CS[C@@](CN1C=NC=N1)([C@H](O)C1=CC=CC=C1Cl)C1=CC=C(F)C=C1)C(O)=O	183.417	-0.001693	3.13301
Compound865		248.0567 m/z ± 0.005 Da	[M-H]-									1.98451
Compound866		284.0309 m/z ± 0.005 Da	[M+Cl]-									6.2746
Compound867		230.0442 m/z ± 0.005 Da	[M-H-H2O]-									4.39199
Compound868	Indole-3-acetyl-myo-inositol	399.0978 m/z ± 0.005 Da	[M+NO3]-	C16H19NO7	HMDB0031182	Indoles and derivatives	Indolyl carboxylic acids and derivatives	Indole-3-acetic acid derivatives	O[C@H]1[C@H](O)[C@@H](O)[C@H](OC(=O)CC2=CNC3=C2C=CC=C3)[C@H](O)[C@@H]1O	27.4972	-0.00265617	2.78085
Compound869	Indole-3-acetyl-myo-inositol	336.1063 m/z ± 0.005 Da	[M-H]-	C16H19NO7	HMDB0031182	Indoles and derivatives	Indolyl carboxylic acids and derivatives	Indole-3-acetic acid derivatives	O[C@H]1[C@H](O)[C@@H](O)[C@H](OC(=O)CC2=CNC3=C2C=CC=C3)[C@H](O)[C@@H]1O	27.4972	-0.00265617	9.6866
Compound870	Rosinidin	314.0793 m/z ± 0.005 Da	[M-H]-	C17H15O6		Flavonoids	O-methylated flavonoids		COC1=CC(=C2C=C(C(=[O+]C2=C1)C3=CC(=C(C=C3)O)OC)O)O	26.7733	-0.00158924	8.64286
Compound871	Rosinidin	296.068 m/z ± 0.005 Da	[M-H-H2O]-	C17H15O6		Flavonoids	O-methylated flavonoids		COC1=CC(=C2C=C(C(=[O+]C2=C1)C3=CC(=C(C=C3)O)OC)O)O	26.7733	-0.00158924	8.1907
Compound872	5-Amino-6-(5'-phosphoribitylamino)uracil	337.0528 m/z ± 0.005 Da	[M-H-H2O]-	C9H17N4O9P	HMDB0003841	Organooxygen compounds	Carbohydrates and carbohydrate conjugates	Monosaccharide phosphates	NC1=C(NC[C@H](O)[C@H](O)[C@H](O)COP(O)(O)=O)NC(=O)NC1=O	243.999	0.00164933	3.63455
Compound873	5-Amino-6-(5'-phosphoribitylamino)uracil	355.0648 m/z ± 0.005 Da	[M-H]-	C9H17N4O9P	HMDB0003841	Organooxygen compounds	Carbohydrates and carbohydrate conjugates	Monosaccharide phosphates	NC1=C(NC[C@H](O)[C@H](O)[C@H](O)COP(O)(O)=O)NC(=O)NC1=O	243.999	0.00164933	9.70742
Compound874	5-Amino-6-(5'-phosphoribitylamino)uracil	391.0449 m/z ± 0.005 Da	[M+Cl]-	C9H17N4O9P	HMDB0003841	Organooxygen compounds	Carbohydrates and carbohydrate conjugates	Monosaccharide phosphates	NC1=C(NC[C@H](O)[C@H](O)[C@H](O)COP(O)(O)=O)NC(=O)NC1=O	243.999	0.00164933	1.55212
Compound875	Skimmin	359.0545 m/z ± 0.005 Da	[M+Cl]-	C15H16O8		Coumarins and derivatives	Coumarin glycosides	Coumarin glycosides	O=C1OC=2C=C(OC3OC(CO)C(O)C(O)C3O)C=CC2C=C1	19.5747	-0.00260616	5.6041
Compound876	Skimmin	323.076 m/z ± 0.005 Da	[M-H]-	C15H16O8		Coumarins and derivatives	Coumarin glycosides	Coumarin glycosides	O=C1OC=2C=C(OC3OC(CO)C(O)C(O)C3O)C=CC2C=C1	19.5747	-0.00260616	7.33119
Compound877	16-Epi-Austrobuxusin B	445.1184 m/z ± 0.005 Da	[M+Cl]-	C20H26O9		Lactones	Gamma butyrolactones		O=C1[C@H]2[C@H](C(C)=C)[C@@H](O1)[C@@H](O)[C@]3(C)[C@@]2(O)[C@@H](O4)[C@@H]4[C@@]35OC([C@]([C@H](C)OC)(O)C5)=O	15.7399	-0.00382969	2.21544
Compound878	16-Epi-Austrobuxusin B	391.1345 m/z ± 0.005 Da	[M-H-H2O]-	C20H26O9		Lactones	Gamma butyrolactones		O=C1[C@H]2[C@H](C(C)=C)[C@@H](O1)[C@@H](O)[C@]3(C)[C@@]2(O)[C@@H](O4)[C@@H]4[C@@]35OC([C@]([C@H](C)OC)(O)C5)=O	15.7399	-0.00382969	1.06878
Compound879	16-Epi-Austrobuxusin B	409.1471 m/z ± 0.005 Da	[M-H]-	C20H26O9		Lactones	Gamma butyrolactones		O=C1[C@H]2[C@H](C(C)=C)[C@@H](O1)[C@@H](O)[C@]3(C)[C@@]2(O)[C@@H](O4)[C@@H]4[C@@]35OC([C@]([C@H](C)OC)(O)C5)=O	15.7399	-0.00382969	9.73196
Compound880	Valdiate	309.1714 m/z ± 0.005 Da	[M-H]-	C17H26O5	HMDB0040980	Prenol lipids	Monoterpenoids	Iridoids and derivatives	CC(C)CC(=O)OC1OC=C(COC(C)=O)C2CCC(C)C12	55.7438	0.000941203	0.360789
Compound881	Valdiate	345.1415 m/z ± 0.005 Da	[M+Cl]-	C17H26O5	HMDB0040980	Prenol lipids	Monoterpenoids	Iridoids and derivatives	CC(C)CC(=O)OC1OC=C(COC(C)=O)C2CCC(C)C12	55.7438	0.000941203	4.12837
Compound882	(4S,7S,12Br)-7-[[(2R)-2-acetylsulfanyl-3-phenylpropanoyl]amino]-6-oxo-2,3,4,7,8,12b-hexahydro-1H-pyrido[2,1-a][2]benzazepine-4-carboxylic acid	515.1432 m/z ± 0.005 Da	[M+Cl]-	C26H28N2O5S	HMDB0254377	Carboxylic acids and derivatives	Amino acids, peptides, and analogues	N-acyl-alpha amino acids and derivatives	CC(=O)SC(CC1=CC=CC=C1)C(=O)NC1CC2=CC=CC=C2C2CCCC(N2C1=O)C(O)=O	28.1893	0.00461992	2.13587
Compound883	(4S,7S,12Br)-7-[[(2R)-2-acetylsulfanyl-3-phenylpropanoyl]amino]-6-oxo-2,3,4,7,8,12b-hexahydro-1H-pyrido[2,1-a][2]benzazepine-4-carboxylic acid	479.1702 m/z ± 0.005 Da	[M-H]-	C26H28N2O5S	HMDB0254377	Carboxylic acids and derivatives	Amino acids, peptides, and analogues	N-acyl-alpha amino acids and derivatives	CC(=O)SC(CC1=CC=CC=C1)C(=O)NC1CC2=CC=CC=C2C2CCCC(N2C1=O)C(O)=O	28.1893	0.00461992	5.29804
Compound884	C.I. Food Red 6	431.0378 m/z ± 0.005 Da	[M-H-H2O]-	C19H18N2O7S2	HMDB0032738	Naphthalenes	Naphthalene sulfonic acids and derivatives	2-naphthalene sulfonates	CC1=CC(C)=C(C=C1C)\N=N\C1=C(O)C(=CC2=CC(=CC=C12)S(O)(=O)=O)S(O)(=O)=O	202.407	-0.000435942	2.41121
Compound885	C.I. Food Red 6	485.0245 m/z ± 0.005 Da	[M+Cl]-	C19H18N2O7S2	HMDB0032738	Naphthalenes	Naphthalene sulfonic acids and derivatives	2-naphthalene sulfonates	CC1=CC(C)=C(C=C1C)\N=N\C1=C(O)C(=CC2=CC(=CC=C12)S(O)(=O)=O)S(O)(=O)=O	202.407	-0.000435942	0.948387
Compound886		669.4466 m/z ± 0.005 Da	[M-H-H2O]-									19.2022
Compound887		687.4568 m/z ± 0.005 Da	[M-H]-									2.30056
Compound888		388.0538 m/z ± 0.005 Da	[M+NO3]-									3.0122
Compound889		361.033 m/z ± 0.005 Da	[M+Cl]-									4.17875
Compound890	Amdoxovir	233.0784 m/z ± 0.005 Da	[M-H-H2O]-	C9H12N6O3	HMDB0248284	Imidazopyrimidines	Purines and purine derivatives	6-aminopurines	NC1=NC2=C(N=CN2C2COC(CO)O2)C(N)=N1	68.5231	-0.00205974	3.50527
Compound891	Amdoxovir	287.0688 m/z ± 0.005 Da	[M+Cl]-	C9H12N6O3	HMDB0248284	Imidazopyrimidines	Purines and purine derivatives	6-aminopurines	NC1=NC2=C(N=CN2C2COC(CO)O2)C(N)=N1	68.5231	-0.00205974	4.00623
Compound892		351.1314 m/z ± 0.005 Da	[M-H]-									5.82701
Compound893		333.1216 m/z ± 0.005 Da	[M-H-H2O]-									9.02428
Compound894	5'-Amino-5'-deoxyadenosine	247.0943 m/z ± 0.005 Da	[M-H-H2O]-	C10H14N6O3	HMDB0246876	5'-deoxyribonucleosides		5'-deoxyribonucleosides	NCC1OC(C(O)C1O)N1C=NC2=C(N)N=CN=C12	34.6696	-0.000430566	1.59096
Compound895	5'-Amino-5'-deoxyadenosine	328.0958 m/z ± 0.005 Da	[M+NO3]-	C10H14N6O3	HMDB0246876	5'-deoxyribonucleosides		5'-deoxyribonucleosides	NCC1OC(C(O)C1O)N1C=NC2=C(N)N=CN=C12	34.6696	-0.000430566	3.67095
Compound896	5'-Amino-5'-deoxyadenosine	265.1057 m/z ± 0.005 Da	[M-H]-	C10H14N6O3	HMDB0246876	5'-deoxyribonucleosides		5'-deoxyribonucleosides	NCC1OC(C(O)C1O)N1C=NC2=C(N)N=CN=C12	34.6696	-0.000430566	5.15159
Compound897	5'-Amino-5'-deoxyadenosine	301.0828 m/z ± 0.005 Da	[M+Cl]-	C10H14N6O3	HMDB0246876	5'-deoxyribonucleosides		5'-deoxyribonucleosides	NCC1OC(C(O)C1O)N1C=NC2=C(N)N=CN=C12	34.6696	-0.000430566	2.99418
Compound898	Physagulin A	509.2512 m/z ± 0.005 Da	[M-H]-	C30H38O7	HMDB0041047	Quinolines and derivatives	Benzoquinolines	Acridones	CC(C1CC(C)=C(C)C(=O)O1)C1=CC(OC(C)=O)C2(O)C3CC4OC44CC=CC(=O)C4(C)C3CCC12C	37.0121	-0.00260005	5.84939
Compound899	Physagulin A	491.2455 m/z ± 0.005 Da	[M-H-H2O]-	C30H38O7	HMDB0041047	Quinolines and derivatives	Benzoquinolines	Acridones	CC(C1CC(C)=C(C)C(=O)O1)C1=CC(OC(C)=O)C2(O)C3CC4OC44CC=CC(=O)C4(C)C3CCC12C	37.0121	-0.00260005	0.787522
Compound900	N-gamma-Glutamyl-S-allylcysteine	271.0696 m/z ± 0.005 Da	[M-H-H2O]-	C11H18N2O5S	HMDB0031874	Carboxylic acids and derivatives	Amino acids, peptides, and analogues	Dipeptides	O=C(O)C(N)CCC(=O)NC(C(=O)O)CSCC=C	74.6459	-0.00152023	6.39791
Compound901	N-gamma-Glutamyl-S-allylcysteine	352.0808 m/z ± 0.005 Da	[M+NO3]-	C11H18N2O5S	HMDB0031874	Carboxylic acids and derivatives	Amino acids, peptides, and analogues	Dipeptides	O=C(O)C(N)CCC(=O)NC(C(=O)O)CSCC=C	74.6459	-0.00152023	8.10882
Compound902	6'-O-beta-D-Apiofuranosylsweroside	489.1627 m/z ± 0.005 Da	[M-H]-	C21H30O13		Organooxygen compounds	Carbohydrates and carbohydrate conjugates		O=C1OCCC2C1=COC(OC3OC(COC4OCC(O)(CO)C4O)C(O)C(O)C3O)C2C=C	71.4531	0.00120542	5.34295
Compound903	6'-O-beta-D-Apiofuranosylsweroside	471.1527 m/z ± 0.005 Da	[M-H-H2O]-	C21H30O13		Organooxygen compounds	Carbohydrates and carbohydrate conjugates		O=C1OCCC2C1=COC(OC3OC(COC4OCC(O)(CO)C4O)C(O)C(O)C3O)C2C=C	71.4531	0.00120542	3.79385
Compound904		139.0379 m/z ± 0.005 Da	[M-H-H]2-									4.10154
Compound905		342.0755 m/z ± 0.005 Da	[M+NO3]-									9.40476
Compound906		315.0637 m/z ± 0.005 Da	[M+Cl]-									6.93327
Compound907		261.0733 m/z ± 0.005 Da	[M-H-H2O]-									6.06441
Compound908	h_81_Zeranol	303.1578 m/z ± 0.005 Da	[M-H-H2O]-	C18H26O5		Macrolides and analogues			OC1CCCCCC2=CC(O)=CC(O)=C2C(O[C@@H](C)CCC1)=O	115.233	-0.0015374	1.23094
Compound909	h_81_Zeranol	321.1685 m/z ± 0.005 Da	[M-H]-	C18H26O5		Macrolides and analogues			OC1CCCCCC2=CC(O)=CC(O)=C2C(O[C@@H](C)CCC1)=O	115.233	-0.0015374	0.87259
Compound910	Ncgc00385882-01_c19h28o5_propanoic acid, 2-methyl-, (3ar,4s,7ar)-2,3,3a,4,7,7a-hexahydro-5-[(1s)-4-hydroxy-1-methylbutyl]-6-methyl-3-methylene-2-oxo-4-benzofuranyl ester	317.1731 m/z ± 0.005 Da	[M-H-H2O]-	C19H28O5					CC(C)C(=O)O[C@H]\1[C@H]2[C@@H](C\C(=C1[C@@H](C)CCCO)C)OC(=O)C2=C	14.651	-0.0018901	0.405069
Compound911	Ncgc00385882-01_c19h28o5_propanoic acid, 2-methyl-, (3ar,4s,7ar)-2,3,3a,4,7,7a-hexahydro-5-[(1s)-4-hydroxy-1-methylbutyl]-6-methyl-3-methylene-2-oxo-4-benzofuranyl ester	335.1843 m/z ± 0.005 Da	[M-H]-	C19H28O5					CC(C)C(=O)O[C@H]\1[C@H]2[C@@H](C\C(=C1[C@@H](C)CCCO)C)OC(=O)C2=C	14.651	-0.0018901	6.00572
Compound912		228.8453 m/z ± 0.005 Da	[M-H]-									4.79136
Compound913		210.8398 m/z ± 0.005 Da	[M-H-H2O]-									0.824824
Compound914		283.1124 m/z ± 0.005 Da	[M-H]-									5.07206
Compound915		346.1154 m/z ± 0.005 Da	[M+NO3]-									5.5851
Compound916	Ingenol O-Decatrienoyl	537.2822 m/z ± 0.005 Da	[M-H]-	C32H42O7		Prenol lipids	Diterpenoids		CC(C(O)C1(O)C2OC(/C=C/C=C/C=C\\CCC)=O)=CC13C(CC(C(C)4C)C4C(C3=O)C=C2COC(C)=O)C	56.1171	-0.0023911	2.99326
Compound917	Ingenol O-Decatrienoyl	519.2741 m/z ± 0.005 Da	[M-H-H2O]-	C32H42O7		Prenol lipids	Diterpenoids		CC(C(O)C1(O)C2OC(/C=C/C=C/C=C\\CCC)=O)=CC13C(CC(C(C)4C)C4C(C3=O)C=C2COC(C)=O)C	56.1171	-0.0023911	4.29128
Compound918	Chicoric acid	455.0619 m/z ± 0.005 Da	[M-H-H2O]-	C22H18O12	HMDB0002375	Carboxylic acids and derivatives	Tetracarboxylic acids and derivatives	Tetracarboxylic acids and derivatives	OC(=O)[C@H](OC(=O)\C=C\C1=CC(O)=C(O)C=C1)[C@@H](OC(=O)\C=C\C1=CC(O)=C(O)C=C1)C(O)=O	36.4853	-0.000300096	5.18159
Compound919	Chicoric acid	473.072 m/z ± 0.005 Da	[M-H]-	C22H18O12	HMDB0002375	Carboxylic acids and derivatives	Tetracarboxylic acids and derivatives	Tetracarboxylic acids and derivatives	OC(=O)[C@H](OC(=O)\C=C\C1=CC(O)=C(O)C=C1)[C@@H](OC(=O)\C=C\C1=CC(O)=C(O)C=C1)C(O)=O	36.4853	-0.000300096	5.07476
Compound920	3a-Hydroxymethylenetanshinquinone	356.0763 m/z ± 0.005 Da	[M+NO3]-	C18H14O4		Prenol lipids	Diterpenoids		O=C1C(=O)C2=C(C=CC=3C(=C)C(O)CCC32)C=4OC=C(C14)C	45.2304	-0.00119747	4.48341
Compound921	3a-Hydroxymethylenetanshinquinone	293.0794 m/z ± 0.005 Da	[M-H]-	C18H14O4		Prenol lipids	Diterpenoids		O=C1C(=O)C2=C(C=CC=3C(=C)C(O)CCC32)C=4OC=C(C14)C	45.2304	-0.00119747	4.24659
Compound922	Melledonal C	461.1402 m/z ± 0.005 Da	[M-H-H2O]-	C24H29ClO8	HMDB0035866	Prenol lipids	Sesquiterpenoids	Melleolides and analogues	COC1=C(Cl)C(C)=C(C(=O)OC2CC3(C)C4C(O)C(C)(C)CC4(O)C=C(C=O)C23O)C(O)=C1	217.991	-0.00286277	4.41404
Compound923	Melledonal C	515.1226 m/z ± 0.005 Da	[M+Cl]-	C24H29ClO8	HMDB0035866	Prenol lipids	Sesquiterpenoids	Melleolides and analogues	COC1=C(Cl)C(C)=C(C(=O)OC2CC3(C)C4C(O)C(C)(C)CC4(O)C=C(C=O)C23O)C(O)=C1	217.991	-0.00286277	5.29529
Compound924	Melledonal C	479.1524 m/z ± 0.005 Da	[M-H]-	C24H29ClO8	HMDB0035866	Prenol lipids	Sesquiterpenoids	Melleolides and analogues	COC1=C(Cl)C(C)=C(C(=O)OC2CC3(C)C4C(O)C(C)(C)CC4(O)C=C(C=O)C23O)C(O)=C1	217.991	-0.00286277	2.72927
Compound925		152.9573 m/z ± 0.005 Da	[M-H-H2O]-									2.07202
Compound926		206.944 m/z ± 0.005 Da	[M+Cl]-									1.75528
Compound927		170.9679 m/z ± 0.005 Da	[M-H]-									4.86152
Compound928	Prodelphinidin A1	589.0958 m/z ± 0.005 Da	[M-H-H2O]-	C30H24O14	HMDB0036336	Flavonoids	Biflavonoids and polyflavonoids	Biflavonoids and polyflavonoids	OC1CC2=C(O)C=C3OC4(OC5=CC(O)=CC(O)=C5C(C4O)C3=C2OC1C1=CC(O)=C(O)C(O)=C1)C1=CC(O)=C(O)C(O)=C1	13.6154	-0.00400906	3.18559
Compound929	Prodelphinidin A1	607.1051 m/z ± 0.005 Da	[M-H]-	C30H24O14	HMDB0036336	Flavonoids	Biflavonoids and polyflavonoids	Biflavonoids and polyflavonoids	OC1CC2=C(O)C=C3OC4(OC5=CC(O)=CC(O)=C5C(C4O)C3=C2OC1C1=CC(O)=C(O)C(O)=C1)C1=CC(O)=C(O)C(O)=C1	13.6154	-0.00400906	2.97648
Compound930	Osmanthuside A	427.1349 m/z ± 0.005 Da	[M-H-H2O]-	C23H26O9	HMDB0038748	Cinnamic acids and derivatives	Hydroxycinnamic acids and derivatives	Coumaric acid esters	OCC1OC(OCCC2=CC=C(O)C=C2)C(O)C(O)C1OC(=O)\C=C\C1=CC=C(O)C=C1	175.809	-0.00237645	4.60835
Compound931	Osmanthuside A	481.1185 m/z ± 0.005 Da	[M+Cl]-	C23H26O9	HMDB0038748	Cinnamic acids and derivatives	Hydroxycinnamic acids and derivatives	Coumaric acid esters	OCC1OC(OCCC2=CC=C(O)C=C2)C(O)C(O)C1OC(=O)\C=C\C1=CC=C(O)C=C1	175.809	-0.00237645	1.72199
Compound932		419.2309 m/z ± 0.005 Da	[M+Cl]-									3.99453
Compound933		191.1221 m/z ± 0.005 Da	[M-H-H]2-									6.62241
Compound934	4-[4-(Quinolin-2-ylmethoxy)phenyl]sulfanylbenzoic Acid	368.0754 m/z ± 0.005 Da	[M-H-H2O]-	C23H17NO3S	HMDB0258094	Thioethers	Aryl thioethers	Diarylthioethers	OC(=O)C1=CC=C(SC2=CC=C(OCC3=NC4=CC=CC=C4C=C3)C=C2)C=C1	137.044	0.000303256	5.11927
Compound935	4-[4-(Quinolin-2-ylmethoxy)phenyl]sulfanylbenzoic Acid	422.0599 m/z ± 0.005 Da	[M+Cl]-	C23H17NO3S	HMDB0258094	Thioethers	Aryl thioethers	Diarylthioethers	OC(=O)C1=CC=C(SC2=CC=C(OCC3=NC4=CC=CC=C4C=C3)C=C2)C=C1	137.044	0.000303256	3.89855
Compound936		203.0064 m/z ± 0.005 Da	[M+Cl]-									1.99662
Compound937		167.0324 m/z ± 0.005 Da	[M-H]-									18.992
Compound938		149.0222 m/z ± 0.005 Da	[M-H-H2O]-									24.0078
Compound939	Tazarotene	332.1121 m/z ± 0.005 Da	[M-H-H2O]-	C21H21NO2S	HMDB0014937	Prenol lipids	Retinoids	Retinoids	CCOC(=O)C1=CN=C(C=C1)C#CC1=CC2=C(SCCC2(C)C)C=C1	123.561	-0.000124978	5.63187
Compound940	Tazarotene	350.1229 m/z ± 0.005 Da	[M-H]-	C21H21NO2S	HMDB0014937	Prenol lipids	Retinoids	Retinoids	CCOC(=O)C1=CN=C(C=C1)C#CC1=CC2=C(SCCC2(C)C)C=C1	123.561	-0.000124978	5.47328
Compound941	Tazarotene	413.1173 m/z ± 0.005 Da	[M+NO3]-	C21H21NO2S	HMDB0014937	Prenol lipids	Retinoids	Retinoids	CCOC(=O)C1=CN=C(C=C1)C#CC1=CC2=C(SCCC2(C)C)C=C1	123.561	-0.000124978	4.0947
Compound942		233.1157 m/z ± 0.005 Da	[M-H-H2O]-									3.02342
Compound943		287.1 m/z ± 0.005 Da	[M+Cl]-									4.61567
Compound944		251.1262 m/z ± 0.005 Da	[M-H]-									3.58608
Compound945		559.0849 m/z ± 0.005 Da	[M-H-H2O]-									2.4359
Compound946		577.0955 m/z ± 0.005 Da	[M-H]-									1.29003
Compound947		369.0585 m/z ± 0.005 Da	[M+Cl]-									2.78772
Compound948		333.0833 m/z ± 0.005 Da	[M-H]-									3.03966
Compound949	4-Methylgallic acid 3-glucuronide	359.0599 m/z ± 0.005 Da	[M-H]-	C14H16O11	HMDB0240462	Organic sulfuric acids and derivatives	Arylsulfates	Phenylsulfates	[H][C@@]1(OC2=CC(=CC(O)=C2OC)C(O)=O)O[C@]([H])(C(O)=O)C([H])(O)[C@]([H])(O)C1([H])O	62.3114	0.000124439	5.8407
Compound950	4-Methylgallic acid 3-glucuronide	395.0381 m/z ± 0.005 Da	[M+Cl]-	C14H16O11	HMDB0240462	Organic sulfuric acids and derivatives	Arylsulfates	Phenylsulfates	[H][C@@]1(OC2=CC(=CC(O)=C2OC)C(O)=O)O[C@]([H])(C(O)=O)C([H])(O)[C@]([H])(O)C1([H])O	62.3114	0.000124439	2.12029
Compound951	4-Methylgallic acid 3-glucuronide	341.0507 m/z ± 0.005 Da	[M-H-H2O]-	C14H16O11	HMDB0240462	Organic sulfuric acids and derivatives	Arylsulfates	Phenylsulfates	[H][C@@]1(OC2=CC(=CC(O)=C2OC)C(O)=O)O[C@]([H])(C(O)=O)C([H])(O)[C@]([H])(O)C1([H])O	62.3114	0.000124439	8.55401
Compound952	Metazachlor bh479-12	302.079 m/z ± 0.005 Da	[M-H]-	C14H13N3O5					CC1=C(N(CN2C=CC=N2)C(=O)C(O)=O)C(=CC=C1)C(O)=O	141.174	5.31E-05	6.33444
Compound953	Metazachlor bh479-12	284.0675 m/z ± 0.005 Da	[M-H-H2O]-	C14H13N3O5					CC1=C(N(CN2C=CC=N2)C(=O)C(O)=O)C(=CC=C1)C(O)=O	141.174	5.31E-05	4.20262
Compound954		182.0585 m/z ± 0.005 Da	[M-H-H2O]-									3.001
Compound955		200.069 m/z ± 0.005 Da	[M-H]-									3.68351
Compound956	Lersivirine	291.1229 m/z ± 0.005 Da	[M-H-H2O]-	C17H18N4O2	HMDB0254020	Organooxygen compounds	Ethers	Diarylethers	CCC1=NN(CCO)C(CC)=C1OC1=CC(=CC(=C1)C#N)C#N	75.8856	-0.00259342	1.05372
Compound957	Lersivirine	345.1096 m/z ± 0.005 Da	[M+Cl]-	C17H18N4O2	HMDB0254020	Organooxygen compounds	Ethers	Diarylethers	CCC1=NN(CCO)C(CC)=C1OC1=CC(=CC(=C1)C#N)C#N	75.8856	-0.00259342	6.87578
Compound958		125.0585 m/z ± 0.005 Da	[M-H]-									0.463879
Compound959		107.0485 m/z ± 0.005 Da	[M-H-H2O]-									7.3486
Compound960		188.0537 m/z ± 0.005 Da	[M+NO3]-									4.81667
Compound961		302.776 m/z ± 0.005 Da	[M+Cl]-									3.55377
Compound962		266.8036 m/z ± 0.005 Da	[M-H]-									3.59543
Compound963		332.0301 m/z ± 0.005 Da	[M+NO3]-									13.2172
Compound964		305.0097 m/z ± 0.005 Da	[M+Cl]-									3.68565
Compound965		251.02 m/z ± 0.005 Da	[M-H-H2O]-									6.18896
Compound966		273.0534 m/z ± 0.005 Da	[M-H-H2O]-									6.07691
Compound967		291.0617 m/z ± 0.005 Da	[M-H]-									6.21058
Compound968		290.8452 m/z ± 0.005 Da	[M-H]-									2.26116
Compound969		272.8337 m/z ± 0.005 Da	[M-H-H2O]-									3.77753
Compound970	Prochlorperazine Sulfoxide	370.1154 m/z ± 0.005 Da	[M-H-H2O]-	C20H24ClN3OS						202.611	0.000522884	4.45766
Compound971	Prochlorperazine Sulfoxide	388.1267 m/z ± 0.005 Da	[M-H]-	C20H24ClN3OS						202.611	0.000522884	6.54225
Compound972		314.0566 m/z ± 0.005 Da	[M+Cl]-									10.2874
Compound973		341.0791 m/z ± 0.005 Da	[M+NO3]-									3.21268
Compound974	6-quinoxalinecarboxylic acid, 2,3-diphenyl-	388.0998 m/z ± 0.005 Da	[M+NO3]-	C21H14N2O2					C1=CC=C(C=C1)C2=NC3=C(C=C(C=C3)C(=O)O)N=C2C4=CC=CC=C4	130.468	0.00169195	8.79313
Compound975	6-quinoxalinecarboxylic acid, 2,3-diphenyl-	325.1028 m/z ± 0.005 Da	[M-H]-	C21H14N2O2					C1=CC=C(C=C1)C2=NC3=C(C=C(C=C3)C(=O)O)N=C2C4=CC=CC=C4	130.468	0.00169195	3.12371
Compound976		253.1053 m/z ± 0.005 Da	[M-H]-									2.03107
Compound977		235.0963 m/z ± 0.005 Da	[M-H-H2O]-									3.56281
Compound978	PA(36:5)	693.4464 m/z ± 0.005 Da	[M-H]-	C39H67O8P						58.1211	-0.003221	6.58181
Compound979	PA(36:5)	729.4195 m/z ± 0.005 Da	[M+Cl]-	C39H67O8P						58.1211	-0.003221	0.618689
Compound980	Odoratol	364.0944 m/z ± 0.005 Da	[M+NO3]-	C17H18O5		Linear 1,3-diarylpropanoids	Chalcones and dihydrochalcones		COC1=CC=C(C=C1)CC(C(=O)C2=C(C=C(C=C2)OC)O)O	90.6462	-0.00242795	5.84855
Compound981	Odoratol	283.0902 m/z ± 0.005 Da	[M-H-H2O]-	C17H18O5		Linear 1,3-diarylpropanoids	Chalcones and dihydrochalcones		COC1=CC=C(C=C1)CC(C(=O)C2=C(C=C(C=C2)OC)O)O	90.6462	-0.00242795	2.48037
Compound982	2-O-Protocatechuoylalphitolic acid	607.3587 m/z ± 0.005 Da	[M-H]-	C37H52O7	HMDB0029779	Prenol lipids	Triterpenoids	Triterpenoids	CC(=C)C1CCC2(CCC3(C)C(CCC4C5(C)CC(OC(=O)C6=CC(O)=C(O)C=C6)C(O)C(C)(C)C5CCC34C)C12)C(O)=O	5.68277	-0.00344061	5.10363
Compound983	2-O-Protocatechuoylalphitolic acid	589.3473 m/z ± 0.005 Da	[M-H-H2O]-	C37H52O7	HMDB0029779	Prenol lipids	Triterpenoids	Triterpenoids	CC(=C)C1CCC2(CCC3(C)C(CCC4C5(C)CC(OC(=O)C6=CC(O)=C(O)C=C6)C(O)C(C)(C)C5CCC34C)C12)C(O)=O	5.68277	-0.00344061	2.01486
Compound984	N-[[3-(b-D-Glucopyranosyloxy)-2,3-dihydro-2-oxo-1H-indol-3-yl]acetyl]aspartic acid	483.1205 m/z ± 0.005 Da	[M-H]-	C20H24N2O12	HMDB0039409	Carboxylic acids and derivatives	Amino acids, peptides, and analogues	Aspartic acid and derivatives	OCC1OC(OC2(CC(=O)NC(CC(O)=O)C(O)=O)C(=O)NC3=C2C=CC=C3)C(O)C(O)C1O	12.4942	-0.00436287	6.34309
Compound985	N-[[3-(b-D-Glucopyranosyloxy)-2,3-dihydro-2-oxo-1H-indol-3-yl]acetyl]aspartic acid	465.111 m/z ± 0.005 Da	[M-H-H2O]-	C20H24N2O12	HMDB0039409	Carboxylic acids and derivatives	Amino acids, peptides, and analogues	Aspartic acid and derivatives	OCC1OC(OC2(CC(=O)NC(CC(O)=O)C(O)=O)C(=O)NC3=C2C=CC=C3)C(O)C(O)C1O	12.4942	-0.00436287	3.2424
Compound986	E-3179	455.1224 m/z ± 0.005 Da	[M+Cl]-	C22H21ClN6O	HMDB0013846	Benzene and substituted derivatives	Biphenyls and derivatives	Biphenyls and derivatives	CCCCC1=NC(Cl)=C(C=O)N1CC1=CC=C(C=C1)C1=CC=CC=C1C1=NN=NN1	179.663	0.000513124	3.85581
Compound987	E-3179	419.142 m/z ± 0.005 Da	[M-H]-	C22H21ClN6O	HMDB0013846	Benzene and substituted derivatives	Biphenyls and derivatives	Biphenyls and derivatives	CCCCC1=NC(Cl)=C(C=O)N1CC1=CC=C(C=C1)C1=CC=CC=C1C1=NN=NN1	179.663	0.000513124	6.14613
Compound988		582.8433 m/z ± 0.005 Da	[M-H]-									5.93645
Compound989		564.8318 m/z ± 0.005 Da	[M-H-H2O]-									1.41968
Compound990		330.0487 m/z ± 0.005 Da	[M+Cl]-									24.7808
Compound991		357.074 m/z ± 0.005 Da	[M+NO3]-									3.50678
Compound992	N-acetylglucosaminylasparagine	397.1282 m/z ± 0.005 Da	[M+NO3]-	C12H21N3O8					CC(=O)NC1C(C(C(OC1NC(=O)CC(C(=O)O)N)CO)O)O	70.1721	0.00224655	3.64592
Compound993	N-acetylglucosaminylasparagine	334.1282 m/z ± 0.005 Da	[M-H]-	C12H21N3O8					CC(=O)NC1C(C(C(OC1NC(=O)CC(C(=O)O)N)CO)O)O	70.1721	0.00224655	5.35831
Compound994		227.116 m/z ± 0.005 Da	[M+Cl]-									4.07711
Compound995		191.1361 m/z ± 0.005 Da	[M-H]-									106.127
Compound996	Quercetin-3-O-pentosyl-pentoside	565.1192 m/z ± 0.005 Da	[M-H]-	C25H26O15		Flavonoids	Flavonoid glycosides		OC1=CC=C(C2=C(OC3C(OC4C(O)C(O)C(O)CO4)C(O)C(O)CO3)C(C5=C(O)C=C(O)C=C5O2)=O)C=C1O	70.1758	-0.00238513	4.54168
Compound997	Quercetin-3-O-pentosyl-pentoside	601.0956 m/z ± 0.005 Da	[M+Cl]-	C25H26O15		Flavonoids	Flavonoid glycosides		OC1=CC=C(C2=C(OC3C(OC4C(O)C(O)C(O)CO4)C(O)C(O)CO3)C(C5=C(O)C=C(O)C=C5O2)=O)C=C1O	70.1758	-0.00238513	1.52936
Compound998	4-O-alpha-D-Galactopyranuronosyl-D-galacturonic acid	432.0624 m/z ± 0.005 Da	[M+NO3]-	C12H18O13	HMDB0039721	Organooxygen compounds	Carbohydrates and carbohydrate conjugates	O-glucuronides	OC1OC(C(OC2OC(C(O)C(O)C2O)C(O)=O)C(O)C1O)C(O)=O	197.462	0.00310949	0.780232
Compound999	4-O-alpha-D-Galactopyranuronosyl-D-galacturonic acid	405.0464 m/z ± 0.005 Da	[M+Cl]-	C12H18O13	HMDB0039721	Organooxygen compounds	Carbohydrates and carbohydrate conjugates	O-glucuronides	OC1OC(C(OC2OC(C(O)C(O)C2O)C(O)=O)C(O)C1O)C(O)=O	197.462	0.00310949	3.04649
Compound1000	Mivotilate	329.0117 m/z ± 0.005 Da	[M-H]-	C12H14N2O3S3	HMDB0254771	Organonitrogen compounds	N-arylamides	N-arylamides	CC(C)OC(=O)C(C(=O)NC1=NC(C)=CS1)=C1SCS1	94.7096	0.00117006	2.11523
Compound1001	Mivotilate	392.0107 m/z ± 0.005 Da	[M+NO3]-	C12H14N2O3S3	HMDB0254771	Organonitrogen compounds	N-arylamides	N-arylamides	CC(C)OC(=O)C(C(=O)NC1=NC(C)=CS1)=C1SCS1	94.7096	0.00117006	3.82837
Compound1002		638.8097 m/z ± 0.005 Da	[M+NO3]-									1.39405
Compound1003		191.2681 m/z ± 0.005 Da	[M-H-H2]3-									7.07792
Compound1004	Hydroxyethylflurazepam	402.1422 m/z ± 0.005 Da	[M-H]-	C21H23ClFN3O2	HMDB0253267	Benzodiazepines	1,4-benzodiazepines	1,4-benzodiazepines	CCN(CCO)CCN1C2=C(C=C(Cl)C=C2)C(=NCC1=O)C1=CC=CC=C1F	123.736	0.00364642	2.95044
Compound1005	Hydroxyethylflurazepam	384.1321 m/z ± 0.005 Da	[M-H-H2O]-	C21H23ClFN3O2	HMDB0253267	Benzodiazepines	1,4-benzodiazepines	1,4-benzodiazepines	CCN(CCO)CCN1C2=C(C=C(Cl)C=C2)C(=NCC1=O)C1=CC=CC=C1F	123.736	0.00364642	8.82146
Compound1006	Sinapic acid 4-O-sulfate	338.9951 m/z ± 0.005 Da	[M+Cl]-	C11H12O8S	HMDB0060020	Cinnamic acids and derivatives	Hydroxycinnamic acids and derivatives	Coumaric acids and derivatives	COC1=CC(\C=C\C(O)=O)=CC(OC)=C1OS(O)(=O)=O	91.2125	0.000525028	2.30114
Compound1007	Sinapic acid 4-O-sulfate	303.0186 m/z ± 0.005 Da	[M-H]-	C11H12O8S	HMDB0060020	Cinnamic acids and derivatives	Hydroxycinnamic acids and derivatives	Coumaric acids and derivatives	COC1=CC(\C=C\C(O)=O)=CC(OC)=C1OS(O)(=O)=O	91.2125	0.000525028	3.72764
Compound1008	Geraniol 6-O-beta-D-apiofuranosyl-beta-D-glucoside	447.2251 m/z ± 0.005 Da	[M-H]-	C21H36O10		Prenol lipids	Terpene glycosides		OCC1(O)COC(OCC2OC(OCC=C(C)CCC=C(C)C)C(O)C(O)C2O)C1O	45.7357	0.000918027	3.47971
Compound1009	Geraniol 6-O-beta-D-apiofuranosyl-beta-D-glucoside	429.2148 m/z ± 0.005 Da	[M-H-H2O]-	C21H36O10		Prenol lipids	Terpene glycosides		OCC1(O)COC(OCC2OC(OCC=C(C)CCC=C(C)C)C(O)C(O)C2O)C1O	45.7357	0.000918027	1.06795
Compound1010		380.1369 m/z ± 0.005 Da	[M-H-H2O]-									2.57355
Compound1011		434.1252 m/z ± 0.005 Da	[M+Cl]-									3.38568
Compound1012		398.1461 m/z ± 0.005 Da	[M-H]-									4.95933
Compound1013		230.9023 m/z ± 0.005 Da	[M+Cl]-									0.657972
Compound1014		194.9251 m/z ± 0.005 Da	[M-H]-									4.80763
Compound1015	Physodalic acid	451.043 m/z ± 0.005 Da	[M+Cl]-	C20H16O10		Depsides and depsidones			O=C(C1=C(C)C=C(O)C(C=O)=C1O2)OC3=C2C(C)=C(C(O)=O)C(O)=C3COC(C)=O	33.7373	-0.00268067	3.52644
Compound1016	Physodalic acid	415.0655 m/z ± 0.005 Da	[M-H]-	C20H16O10		Depsides and depsidones			O=C(C1=C(C)C=C(O)C(C=O)=C1O2)OC3=C2C(C)=C(C(O)=O)C(O)=C3COC(C)=O	33.7373	-0.00268067	1.74354
Compound1017	Eremopetasin sulfoxide	412.1487 m/z ± 0.005 Da	[M+NO3]-	C19H26O4S	HMDB0032003	Prenol lipids	Sesquiterpenoids	Eremophilane, 8,9-secoeremophilane and furoeremophilane sesquiterpenoids	CC1C(CCC2=CC(=O)C(CC12C)C(C)=C)OC(=O)\C=C\S(C)=O	67.6931	0.00133454	4.04608
Compound1018	Eremopetasin sulfoxide	331.1385 m/z ± 0.005 Da	[M-H-H2O]-	C19H26O4S	HMDB0032003	Prenol lipids	Sesquiterpenoids	Eremophilane, 8,9-secoeremophilane and furoeremophilane sesquiterpenoids	CC1C(CCC2=CC(=O)C(CC12C)C(C)=C)OC(=O)\C=C\S(C)=O	67.6931	0.00133454	5.16365
Compound1019	Marizomib	312.1007 m/z ± 0.005 Da	[M-H]-	C15H20ClNO4		Carboxylic acids and derivatives	Amino acids, peptides, and analogues		CC12C(C(=O)NC1(C(=O)O2)C(C3CCCC=C3)O)CCCl	217.728	-0.00208376	6.387
Compound1020	Marizomib	375.0944 m/z ± 0.005 Da	[M+NO3]-	C15H20ClNO4		Carboxylic acids and derivatives	Amino acids, peptides, and analogues		CC12C(C(=O)NC1(C(=O)O2)C(C3CCCC=C3)O)CCCl	217.728	-0.00208376	15.4432
Compound1021	3,4,8-Trihydroxychromen-2-one	228.9939 m/z ± 0.005 Da	[M+Cl]-	C9H6O5		Coumarins and derivatives	Hydroxycoumarins		O=C1OC=2C(O)=CC=CC2C(O)=C1O	22.1911	-0.00129262	2.50547
Compound1022	3,4,8-Trihydroxychromen-2-one	193.0123 m/z ± 0.005 Da	[M-H]-	C9H6O5		Coumarins and derivatives	Hydroxycoumarins		O=C1OC=2C(O)=CC=CC2C(O)=C1O	22.1911	-0.00129262	8.59056
Compound1023		426.1044 m/z ± 0.005 Da	[M+NO3]-									2.03515
Compound1024		363.1087 m/z ± 0.005 Da	[M-H]-									4.6954
Compound1025		284.9416 m/z ± 0.005 Da	[M+Cl]-									4.0367
Compound1026		230.9522 m/z ± 0.005 Da	[M-H-H2O]-									2.35462
Compound1027	3,5-Dihydroxy-6,7,8-trimethoxyflavone	343.0817 m/z ± 0.005 Da	[M-H]-	C18H16O7		Flavonoids	Flavones		COc1c(O)c2c(=O)c(O)c(oc2c(OC)c1OC)c3ccccc3	37.2038	-0.00117614	6.35654
Compound1028	3,5-Dihydroxy-6,7,8-trimethoxyflavone	325.0704 m/z ± 0.005 Da	[M-H-H2O]-	C18H16O7		Flavonoids	Flavones		COc1c(O)c2c(=O)c(O)c(oc2c(OC)c1OC)c3ccccc3	37.2038	-0.00117614	5.95894
Compound1029	1-palmitoyl-GPG (16:0)*	465.2595 m/z ± 0.005 Da	[M-H-H2O]-	C22H45O9P						63.1598	-0.00208194	5.62859
Compound1030	1-palmitoyl-GPG (16:0)*	483.2691 m/z ± 0.005 Da	[M-H]-	C22H45O9P						63.1598	-0.00208194	3.10431
Compound1031	Theasaponin F2	419.0585 m/z ± 0.005 Da	[M+Cl]-	C20H16O8	HMDB0302086	Anthracenes		Anthracenes	CC(=O)C1=C(O)C2=C(CC3=CC(O)=CC(O)=C3C2=O)C=C1\C=C(/O)CC(O)=O	199.254	0.00254187	2.26765
Compound1032	Theasaponin F2	446.0739 m/z ± 0.005 Da	[M+NO3]-	C20H16O8	HMDB0302086	Anthracenes		Anthracenes	CC(=O)C1=C(O)C2=C(CC3=CC(O)=CC(O)=C3C2=O)C=C1\C=C(/O)CC(O)=O	199.254	0.00254187	0.95565
Compound1033	Pro-Pro-Lys	339.2007 m/z ± 0.005 Da	[M-H]-	C16H28N4O4					C1CC(NC1)C(=O)N2CCCC2C(=O)NC(CCCCN)C(=O)O	23.3101	-4.73e-05	6.36967
Compound1034	Pro-Pro-Lys	375.1788 m/z ± 0.005 Da	[M+Cl]-	C16H28N4O4					C1CC(NC1)C(=O)N2CCCC2C(=O)NC(CCCCN)C(=O)O	23.3101	-4.73e-05	2.38829
Compound1035	Inosine-monophosphate	329.0261 m/z ± 0.005 Da	[M-H-H2O]-	C10H13N4O8P	HMDB0000175	Purine nucleotides	Purine ribonucleotides	Purine ribonucleoside monophosphates	O[C@@H]1[C@@H](COP(O)(O)=O)O[C@H]([C@@H]1O)N1C=NC2=C1N=CNC2=O	197.244	-0.000884541	3.60332
Compound1036	Inosine-monophosphate	347.0391 m/z ± 0.005 Da	[M-H]-	C10H13N4O8P	HMDB0000175	Purine nucleotides	Purine ribonucleotides	Purine ribonucleoside monophosphates	O[C@@H]1[C@@H](COP(O)(O)=O)O[C@H]([C@@H]1O)N1C=NC2=C1N=CNC2=O	197.244	-0.000884541	6.53499
Compound1037	1-palmitoyl-GPE (16:0)	452.2745 m/z ± 0.005 Da	[M-H]-	C21H44NO7P						45.7133	-0.00350188	5.4532
Compound1038	1-palmitoyl-GPE (16:0)	434.2645 m/z ± 0.005 Da	[M-H-H2O]-	C21H44NO7P						45.7133	-0.00350188	1.61679
Compound1039		325.032 m/z ± 0.005 Da	[M-H-H2O]-									6.82999
Compound1040		343.0443 m/z ± 0.005 Da	[M-H]-									5.39295
Compound1041		246.9958 m/z ± 0.005 Da	[M+Cl]-									0.553629
Compound1042		211.0219 m/z ± 0.005 Da	[M-H]-									2.78301
Compound1043		127.0498 m/z ± 0.005 Da	[M-H-H]2-									16.6235
Compound1044		291.0852 m/z ± 0.005 Da	[M+Cl]-									3.29454
Compound1045		255.1111 m/z ± 0.005 Da	[M-H]-									7.15145
Compound1046	Junipediol B 8-O-glucoside	339.1115 m/z ± 0.005 Da	[M-H-H2O]-	C16H22O9		Organooxygen compounds	Carbohydrates and carbohydrate conjugates		OCC(CO[C@@H]1O[C@H](CO)[C@@H](O)[C@H](O)[C@H]1O)C2=CC3=C(OCO3)C=C2	193.953	0.00354576	2.83142
Compound1047	Junipediol B 8-O-glucoside	420.1166 m/z ± 0.005 Da	[M+NO3]-	C16H22O9		Organooxygen compounds	Carbohydrates and carbohydrate conjugates		OCC(CO[C@@H]1O[C@H](CO)[C@@H](O)[C@H](O)[C@H]1O)C2=CC3=C(OCO3)C=C2	193.953	0.00354576	3.31487
Compound1048	Cornuside	577.1305 m/z ± 0.005 Da	[M+Cl]-	C24H30O14		Prenol lipids	Terpene glycosides		COC(=O)C/1=C/O[C@@H](O[C@@H]2O[C@H](CO)[C@@H](O)[C@H](O)[C@H]2O)[C@H](C=C)[C@@H]1CCOC(=O)C3=CC(=C(O)C(=C3)O)O	129.604	-0.00290094	2.61096
Compound1049	Cornuside	541.1547 m/z ± 0.005 Da	[M-H]-	C24H30O14		Prenol lipids	Terpene glycosides		COC(=O)C/1=C/O[C@@H](O[C@@H]2O[C@H](CO)[C@@H](O)[C@H](O)[C@H]2O)[C@H](C=C)[C@@H]1CCOC(=O)C3=CC(=C(O)C(=C3)O)O	129.604	-0.00290094	3.57316
Compound1050	Triphenylphosphine oxide	277.0812 m/z ± 0.005 Da	[M-H]-	C18H15OP		Benzene and substituted derivatives	Phenylphosphines and derivatives		C1=CC=C(C=C1)P(=O)(C2=CC=CC=C2)C3=CC=CC=C3		0.00131345	4.55647
Compound1051	Triphenylphosphine oxide	259.0707 m/z ± 0.005 Da	[M-H-H2O]-	C18H15OP		Benzene and substituted derivatives	Phenylphosphines and derivatives		C1=CC=C(C=C1)P(=O)(C2=CC=CC=C2)C3=CC=CC=C3		0.00131345	8.53991
Compound1052	Triphenylphosphine oxide	313.0596 m/z ± 0.005 Da	[M+Cl]-	C18H15OP		Benzene and substituted derivatives	Phenylphosphines and derivatives		C1=CC=C(C=C1)P(=O)(C2=CC=CC=C2)C3=CC=CC=C3		0.00131345	3.57538
Compound1053	Triphenylphosphine oxide	340.0803 m/z ± 0.005 Da	[M+NO3]-	C18H15OP		Benzene and substituted derivatives	Phenylphosphines and derivatives		C1=CC=C(C=C1)P(=O)(C2=CC=CC=C2)C3=CC=CC=C3		0.00131345	4.73198
Compound1054		242.9293 m/z ± 0.005 Da	[M-H]-									3.72211
Compound1055		224.9181 m/z ± 0.005 Da	[M-H-H2O]-									1.44535
Compound1056	Yangambin	445.1842 m/z ± 0.005 Da	[M-H]-	C24H30O8		Furanoid lignans			COC1=CC(=CC(=C1OC)OC)[C@@H]2[C@H]3CO[C@@H]([C@H]3CO2)C4=CC(=C(C(=C4)OC)OC)OC	140.789	-0.0033934	4.47226
Compound1057	Yangambin	427.1738 m/z ± 0.005 Da	[M-H-H2O]-	C24H30O8		Furanoid lignans			COC1=CC(=CC(=C1OC)OC)[C@@H]2[C@H]3CO[C@@H]([C@H]3CO2)C4=CC(=C(C(=C4)OC)OC)OC	140.789	-0.0033934	2.91348
Compound1058		419.2525 m/z ± 0.005 Da	[M-H-H2O]-									6.82346
Compound1059		437.2633 m/z ± 0.005 Da	[M-H]-									2.17367
Compound1060		215.0692 m/z ± 0.005 Da	[M-H]-									3.45813
Compound1061		197.057 m/z ± 0.005 Da	[M-H-H2O]-									5.56114
Compound1062	Sabeluzole	396.1504 m/z ± 0.005 Da	[M-H-H2O]-	C22H26FN3O2S	HMDB0257434	Benzothiazoles		Benzothiazoles	CN(C1CCN(CC(O)COC2=CC=C(F)C=C2)CC1)C1=NC2=CC=CC=C2S1	167.998	-0.00351462	2.18875
Compound1063	Sabeluzole	450.1393 m/z ± 0.005 Da	[M+Cl]-	C22H26FN3O2S	HMDB0257434	Benzothiazoles		Benzothiazoles	CN(C1CCN(CC(O)COC2=CC=C(F)C=C2)CC1)C1=NC2=CC=CC=C2S1	167.998	-0.00351462	9.21523
Compound1064	Sabeluzole	414.1647 m/z ± 0.005 Da	[M-H]-	C22H26FN3O2S	HMDB0257434	Benzothiazoles		Benzothiazoles	CN(C1CCN(CC(O)COC2=CC=C(F)C=C2)CC1)C1=NC2=CC=CC=C2S1	167.998	-0.00351462	5.73967
Compound1065		323.0225 m/z ± 0.005 Da	[M-H-H2O]-									71.7977
Compound1066		341.0304 m/z ± 0.005 Da	[M-H]-									4.71883
Compound1067	Gama-glutamylalanine	199.073 m/z ± 0.005 Da	[M-H-H2O]-	C8H14N2O5	HMDB0006248	Carboxylic acids and derivatives	Amino acids, peptides, and analogues	Dipeptides	C[C@@H](C(=O)O)NC(=O)CC[C@@H](C(=O)O)N	53.4099	0.00139644	3.45802
Compound1068	Gama-glutamylalanine	217.0845 m/z ± 0.005 Da	[M-H]-	C8H14N2O5	HMDB0006248	Carboxylic acids and derivatives	Amino acids, peptides, and analogues	Dipeptides	C[C@@H](C(=O)O)NC(=O)CC[C@@H](C(=O)O)N	53.4099	0.00139644	4.19199
Compound1069		270.0882 m/z ± 0.005 Da	[M-H-H2O]-									4.80184
Compound1070		288.0972 m/z ± 0.005 Da	[M-H]-									2.19341
Compound1071		340.0958 m/z ± 0.005 Da	[M-H]-									5.3525
Compound1072		322.0843 m/z ± 0.005 Da	[M-H-H2O]-									2.23883
Compound1073	3,6-Dioxo-5alpha-cholan-24-oic Acid	369.2406 m/z ± 0.005 Da	[M-H-H2O]-	C24H36O4		Steroids and steroid derivatives	Bile acids, alcohols and derivatives		C[C@@H]([C@H]1CC[C@]2([H])[C@]1(C)CC[C@@]3([H])[C@@]2([H])CC([C@]4([H])[C@]3(C)CCC(C4)=O)=O)CCC(O)=O	34.1491	-0.00199282	2.35229
Compound1074	3,6-Dioxo-5alpha-cholan-24-oic Acid	387.2473 m/z ± 0.005 Da	[M-H]-	C24H36O4		Steroids and steroid derivatives	Bile acids, alcohols and derivatives		C[C@@H]([C@H]1CC[C@]2([H])[C@]1(C)CC[C@@]3([H])[C@@]2([H])CC([C@]4([H])[C@]3(C)CCC(C4)=O)=O)CCC(O)=O	34.1491	-0.00199282	1.17462
Compound1075	Silica aerogel	419.0867 m/z ± 0.005 Da	[M-H-H2O]-	C23H22N2O3S2	HMDB0032503	Organooxygen compounds	Carbonyl compounds	Alkyl-phenylketones	COC1=CC=C(C=C1)C(=O)CSC1=NC(SCC(=O)C2=CC=C(C)C=C2)=NC(C)=C1	79.4	0.00267501	2.85709
Compound1076	Silica aerogel	437.0972 m/z ± 0.005 Da	[M-H]-	C23H22N2O3S2	HMDB0032503	Organooxygen compounds	Carbonyl compounds	Alkyl-phenylketones	COC1=CC=C(C=C1)C(=O)CSC1=NC(SCC(=O)C2=CC=C(C)C=C2)=NC(C)=C1	79.4	0.00267501	2.1884
Compound1077	Decahydrogambogic acid	673.3492 m/z ± 0.005 Da	[M+Cl]-	C38H54O8		Benzopyrans	1-benzopyrans		O=C(O)C(C)CCC12OC(C)(C)C3CC(CC4C(=O)C5=C(O)C=6C=CC(OC6C(=C5OC431)CCC(C)C)(C)CCCC(C)C)C2O	71.621	-0.00597548	0.644116
Compound1078	Decahydrogambogic acid	637.3685 m/z ± 0.005 Da	[M-H]-	C38H54O8		Benzopyrans	1-benzopyrans		O=C(O)C(C)CCC12OC(C)(C)C3CC(CC4C(=O)C5=C(O)C=6C=CC(OC6C(=C5OC431)CCC(C)C)(C)CCCC(C)C)C2O	71.621	-0.00597548	3.47806
Compound1079	Decahydrogambogic acid	619.3581 m/z ± 0.005 Da	[M-H-H2O]-	C38H54O8		Benzopyrans	1-benzopyrans		O=C(O)C(C)CCC12OC(C)(C)C3CC(CC4C(=O)C5=C(O)C=6C=CC(OC6C(=C5OC431)CCC(C)C)(C)CCCC(C)C)C2O	71.621	-0.00597548	1.37258
Compound1080	Prasugrel	354.0965 m/z ± 0.005 Da	[M-H-H2O]-	C20H20FNO3S	HMDB0015625	Thienopyridines		Thienopyridines	CC(=O)OC1=CC2=C(CCN(C2)C(C(=O)C2CC2)C2=CC=CC=C2F)S1	40.0304	-0.00117761	5.20077
Compound1081	Prasugrel	372.1068 m/z ± 0.005 Da	[M-H]-	C20H20FNO3S	HMDB0015625	Thienopyridines		Thienopyridines	CC(=O)OC1=CC2=C(CCN(C2)C(C(=O)C2CC2)C2=CC=CC=C2F)S1	40.0304	-0.00117761	8.28637
Compound1082	Pinolidoxin	337.1625 m/z ± 0.005 Da	[M-H]-	C18H26O6		Oxocins		Oxocins	O=C(OC1C(=O)OC(CCC)C(O)C(O)C=CCC1)C=CC=CC	69.1831	-0.00334071	1.67396
Compound1083	Pinolidoxin	373.1387 m/z ± 0.005 Da	[M+Cl]-	C18H26O6		Oxocins		Oxocins	O=C(OC1C(=O)OC(CCC)C(O)C(O)C=CCC1)C=CC=CC	69.1831	-0.00334071	3.33231
Compound1084		154.8891 m/z ± 0.005 Da	[M+NO3]-									2.73914
Compound1085		127.8716 m/z ± 0.005 Da	[M+Cl]-									3.53226
Compound1086		449.061 m/z ± 0.005 Da	[M+Cl]-									1.59908
Compound1087		413.083 m/z ± 0.005 Da	[M-H]-									2.46025
Compound1088		395.0741 m/z ± 0.005 Da	[M-H-H2O]-									4.00094
Compound1089		399.0522 m/z ± 0.005 Da	[M-H-H2O]-									2.95418
Compound1090		480.0582 m/z ± 0.005 Da	[M+NO3]-									0.65171
Compound1091	Niazicinin	431.1331 m/z ± 0.005 Da	[M+NO3]-	C17H23NO8	HMDB0031947	Organooxygen compounds	Carbohydrates and carbohydrate conjugates	Phenolic glycosides	COC(=O)NCC1=CC=C(O[C@@H]2O[C@@H](C)[C@H](OC(C)=O)[C@@H](O)[C@H]2O)C=C1	44.4174	6.10E-05	3.40984
Compound1092	Niazicinin	368.1363 m/z ± 0.005 Da	[M-H]-	C17H23NO8	HMDB0031947	Organooxygen compounds	Carbohydrates and carbohydrate conjugates	Phenolic glycosides	COC(=O)NCC1=CC=C(O[C@@H]2O[C@@H](C)[C@H](OC(C)=O)[C@@H](O)[C@H]2O)C=C1	44.4174	6.10E-05	5.38034
Compound1093		210.9206 m/z ± 0.005 Da	[M-H]-									2.34997
Compound1094		246.8986 m/z ± 0.005 Da	[M+Cl]-									1.49305
Compound1095	Mefloquine	377.1084 m/z ± 0.005 Da	[M-H]-	C17H16F6N2O	HMDB0014502	Quinolines and derivatives	4-quinolinemethanols	4-quinolinemethanols	OC(C1CCCCN1)C1=CC(=NC2=C1C=CC=C2C(F)(F)F)C(F)(F)F	140.753	-0.00152687	3.46471
Compound1096	Mefloquine	359.1001 m/z ± 0.005 Da	[M-H-H2O]-	C17H16F6N2O	HMDB0014502	Quinolines and derivatives	4-quinolinemethanols	4-quinolinemethanols	OC(C1CCCCN1)C1=CC(=NC2=C1C=CC=C2C(F)(F)F)C(F)(F)F	140.753	-0.00152687	20.1823
Compound1097		319.19 m/z ± 0.005 Da	[M+Cl]-									3.76507
Compound1098		346.2097 m/z ± 0.005 Da	[M+NO3]-									0.698459
Compound1099	Gmelinol	383.1471 m/z ± 0.005 Da	[M-H-H2O]-	C22H26O7		Furanoid lignans			OC12COC(C3=CC=C(OC)C(OC)=C3)C2COC1C4=CC=C(OC)C(OC)=C4	80.4449	-0.00223237	1.64097
Compound1100	Gmelinol	437.134 m/z ± 0.005 Da	[M+Cl]-	C22H26O7		Furanoid lignans			OC12COC(C3=CC=C(OC)C(OC)=C3)C2COC1C4=CC=C(OC)C(OC)=C4	80.4449	-0.00223237	2.34245
Compound1101		252.8708 m/z ± 0.005 Da	[M+Cl]-									1.37217
Compound1102		216.8949 m/z ± 0.005 Da	[M-H]-									2.85609
Compound1103		335.2199 m/z ± 0.005 Da	[M-H]-									2.49698
Compound1104		317.21 m/z ± 0.005 Da	[M-H-H2O]-									0.589466
Compound1105		395.0204 m/z ± 0.005 Da	[M+Cl]-									2.91512
Compound1106		359.0375 m/z ± 0.005 Da	[M-H]-									2.13251
Compound1107	Olaquindox	244.0752 m/z ± 0.005 Da	[M-H-H2O]-	C12H13N3O4	HMDB0255930	Diazanaphthalenes	Benzodiazines	Quinoxalines	CC1=N(=O)C2=CC=CC=C2N(=O)=C1C(O)=NCCO	48.0982	-0.000720526	9.32209
Compound1108	Olaquindox	325.0837 m/z ± 0.005 Da	[M+NO3]-	C12H13N3O4	HMDB0255930	Diazanaphthalenes	Benzodiazines	Quinoxalines	CC1=N(=O)C2=CC=CC=C2N(=O)=C1C(O)=NCCO	48.0982	-0.000720526	5.82974
Compound1109	Vandetanib	473.1018 m/z ± 0.005 Da	[M-H]-	C22H24BrFN4O2		Diazanaphthalenes	Benzodiazines		CN1CCC(CC1)COC2=C(C=C3C(=C2)N=CN=C3NC4=C(C=C(C=C4)Br)F)OC	233.513	0.00254494	4.18271
Compound1110	Vandetanib	509.0796 m/z ± 0.005 Da	[M+Cl]-	C22H24BrFN4O2		Diazanaphthalenes	Benzodiazines		CN1CCC(CC1)COC2=C(C=C3C(=C2)N=CN=C3NC4=C(C=C(C=C4)Br)F)OC	233.513	0.00254494	2.91493
Compound1111		407.0384 m/z ± 0.005 Da	[M-H]-									2.68358
Compound1112		389.0274 m/z ± 0.005 Da	[M-H-H2O]-									2.37419
Compound1113		161.8398 m/z ± 0.005 Da	[M+Cl]-									6.0295
Compound1114		188.8568 m/z ± 0.005 Da	[M+NO3]-									4.47415
Compound1115		639.3115 m/z ± 0.005 Da	[M+NO3]-									1.04194
Compound1116		191.4351 m/z ± 0.005 Da	[M-H-H2]3-									5.01275
Compound1117		196.9237 m/z ± 0.005 Da	[M-H]-									3.46494
Compound1118		232.8992 m/z ± 0.005 Da	[M+Cl]-									1.46434
Compound1119	Nalbuphine hydrate	473.1687 m/z ± 0.005 Da	[M+NO3]-	C21H30ClNO5		Phenanthrenes and derivatives			O[C@H]1CC[C@@]2(O)[C@H]3Cc4ccc(O)c5O[C@@H]1[C@]2(CCN3CC6CCC6)c54.O.Cl	185.567	-0.00363291	3.51617
Compound1120	Nalbuphine hydrate	410.1706 m/z ± 0.005 Da	[M-H]-	C21H30ClNO5		Phenanthrenes and derivatives			O[C@H]1CC[C@@]2(O)[C@H]3Cc4ccc(O)c5O[C@@H]1[C@]2(CCN3CC6CCC6)c54.O.Cl	185.567	-0.00363291	3.41783
Compound1121	(3-Ethoxyphenyl)-(2,3,4-trihydroxyphenyl)methanone	273.0745 m/z ± 0.005 Da	[M-H]-	C15H14O5		Benzene and substituted derivatives	Benzophenones		O=C(C=1C=CC=C(OCC)C1)C2=CC=C(O)C(O)=C2O	33.1011	-0.00231153	5.32335
Compound1122	(3-Ethoxyphenyl)-(2,3,4-trihydroxyphenyl)methanone	255.064 m/z ± 0.005 Da	[M-H-H2O]-	C15H14O5		Benzene and substituted derivatives	Benzophenones		O=C(C=1C=CC=C(OCC)C1)C2=CC=C(O)C(O)=C2O	33.1011	-0.00231153	2.59283
Compound1123		172.0592 m/z ± 0.005 Da	[M-H-H2O]-									4.39214
Compound1124		226.0487 m/z ± 0.005 Da	[M+Cl]-									6.00912
Compound1125	Copanlisib	461.2047 m/z ± 0.005 Da	[M-H-H2O]-	C23H28N8O4	HMDB0250446	Diazanaphthalenes	Benzodiazines	Quinazolinamines	COC1=C(OCCCN2CCOCC2)C=CC2=C3NCCN3C(=NC(=O)C3=CN=C(N)N=C3)N=C12	72.1317	-0.00220832	1.96241
Compound1126	Copanlisib	479.2146 m/z ± 0.005 Da	[M-H]-	C23H28N8O4	HMDB0250446	Diazanaphthalenes	Benzodiazines	Quinazolinamines	COC1=C(OCCCN2CCOCC2)C=CC2=C3NCCN3C(=NC(=O)C3=CN=C(N)N=C3)N=C12	72.1317	-0.00220832	2.1236
Compound1127		266.9833 m/z ± 0.005 Da	[M-H]-									26.2507
Compound1128		248.9743 m/z ± 0.005 Da	[M-H-H2O]-									3.03769
Compound1129		284.9552 m/z ± 0.005 Da	[M+Cl]-									5.75473
Compound1130		230.9686 m/z ± 0.005 Da	[M-H-H2O]-									1.15927
Compound1131		264.9529 m/z ± 0.005 Da	[M+Cl]-									2.47101
Compound1132		228.9733 m/z ± 0.005 Da	[M-H]-									3.58852
Compound1133	alpha-Ionol O-[arabinosyl-(1->6)-glucoside]	523.2279 m/z ± 0.005 Da	[M+Cl]-	C24H40O10	HMDB0038732	Fatty Acyls	Fatty acyl glycosides	Fatty acyl glycosides of mono- and disaccharides	CC(OC1OC(COC2OC(CO)C(O)C2O)C(O)C(O)C1O)\C=C\C1C(C)=CCCC1(C)C	177.859	-0.00435919	3.47387
Compound1134	alpha-Ionol O-[arabinosyl-(1->6)-glucoside]	487.2484 m/z ± 0.005 Da	[M-H]-	C24H40O10	HMDB0038732	Fatty Acyls	Fatty acyl glycosides	Fatty acyl glycosides of mono- and disaccharides	CC(OC1OC(COC2OC(CO)C(O)C2O)C(O)C(O)C1O)\C=C\C1C(C)=CCCC1(C)C	177.859	-0.00435919	1.72832
Compound1135	alpha-Ionol O-[arabinosyl-(1->6)-glucoside]	550.2466 m/z ± 0.005 Da	[M+NO3]-	C24H40O10	HMDB0038732	Fatty Acyls	Fatty acyl glycosides	Fatty acyl glycosides of mono- and disaccharides	CC(OC1OC(COC2OC(CO)C(O)C2O)C(O)C(O)C1O)\C=C\C1C(C)=CCCC1(C)C	177.859	-0.00435919	0.682681
Compound1136		543.0892 m/z ± 0.005 Da	[M-H-H2O]-									2.45178
Compound1137		561.1001 m/z ± 0.005 Da	[M-H]-									2.23875
Compound1138		531.1723 m/z ± 0.005 Da	[M+Cl]-									1.62411
Compound1139		495.1964 m/z ± 0.005 Da	[M-H]-									3.75279
Compound1140	4-Hydroxytoremifene	420.1765 m/z ± 0.005 Da	[M-H]-	C26H28ClNO2	HMDB0246469	Stilbenes		Stilbenes	CN(C)CCOC1=CC=C(C=C1)C(=C(CCCl)C1=CC=CC=C1)C1=CC=C(O)C=C1	123.015	0.00133772	4.48578
Compound1141	4-Hydroxytoremifene	483.1716 m/z ± 0.005 Da	[M+NO3]-	C26H28ClNO2	HMDB0246469	Stilbenes		Stilbenes	CN(C)CCOC1=CC=C(C=C1)C(=C(CCCl)C1=CC=CC=C1)C1=CC=C(O)C=C1	123.015	0.00133772	1.67638
Compound1142	Milciclib	495.2353 m/z ± 0.005 Da	[M+Cl]-	C25H32N8O	HMDB0254731	Diazinanes	Piperazines	Phenylpiperazines	CN=C(O)C1=NN(C)C2=C1C(C)(C)CC1=CN=C(NC3=CC=C(C=C3)N3CCN(C)CC3)N=C21	38.3836	0.000220289	0.872328
Compound1143	Milciclib	459.2618 m/z ± 0.005 Da	[M-H]-	C25H32N8O	HMDB0254731	Diazinanes	Piperazines	Phenylpiperazines	CN=C(O)C1=NN(C)C2=C1C(C)(C)CC1=CN=C(NC3=CC=C(C=C3)N3CCN(C)CC3)N=C21	38.3836	0.000220289	2.11284
Compound1144		125.0952 m/z ± 0.005 Da	[M-H-H2O]-									4.46585
Compound1145		143.1057 m/z ± 0.005 Da	[M-H]-									1.19254
Compound1146		179.0804 m/z ± 0.005 Da	[M+Cl]-									1.6833
Compound1147	25-Cinnamoyl-vulgaroside	565.3136 m/z ± 0.005 Da	[M-H]-	C34H46O7	HMDB0041367	Prenol lipids	Sesterterpenoids	Cheilanthane sesterterpenoids	CC1(C)CCCC2(C)C1CCC1(C)C(CC(O)C3=CC(=O)OC3OC(=O)\C=C\C3=CC=CC=C3)C(O)(CO)CCC21	49.8304	-0.00250219	2.88599
Compound1148	25-Cinnamoyl-vulgaroside	547.3038 m/z ± 0.005 Da	[M-H-H2O]-	C34H46O7	HMDB0041367	Prenol lipids	Sesterterpenoids	Cheilanthane sesterterpenoids	CC1(C)CCCC2(C)C1CCC1(C)C(CC(O)C3=CC(=O)OC3OC(=O)\C=C\C3=CC=CC=C3)C(O)(CO)CCC21	49.8304	-0.00250219	1.38702
Compound1149	Puromycin aminonucleoside	293.1365 m/z ± 0.005 Da	[M-H]-	C12H18N6O3		Purine nucleosides	Purine 3'-deoxyribonucleosides	Purine 3'-deoxyribonucleosides	CN(C)C1=NC=NC2=C1N=CN2C3C(C(C(O3)CO)N)O	65.9787	-0.000186043	2.12792
Compound1150	Puromycin aminonucleoside	275.1266 m/z ± 0.005 Da	[M-H-H2O]-	C12H18N6O3		Purine nucleosides	Purine 3'-deoxyribonucleosides	Purine 3'-deoxyribonucleosides	CN(C)C1=NC=NC2=C1N=CN2C3C(C(C(O3)CO)N)O	65.9787	-0.000186043	1.36045
Compound1151	Globularin	491.1532 m/z ± 0.005 Da	[M-H]-	C24H28O11		Organooxygen compounds	Carbohydrates and carbohydrate conjugates		O=C(OCC12OC2C(O)C3C=COC(OC4OC(CO)C(O)C(O)C4O)C31)C=CC=5C=CC=CC5	93.8959	-0.00269014	3.33041
Compound1152	Globularin	473.1439 m/z ± 0.005 Da	[M-H-H2O]-	C24H28O11		Organooxygen compounds	Carbohydrates and carbohydrate conjugates		O=C(OCC12OC2C(O)C3C=COC(OC4OC(CO)C(O)C(O)C4O)C31)C=CC=5C=CC=CC5	93.8959	-0.00269014	2.5475
Compound1153		484.866 m/z ± 0.005 Da	[M-H-H2O]-									3.16699
Compound1154		502.8757 m/z ± 0.005 Da	[M-H]-									3.31717
Compound1155	PG(24:2)	587.3318 m/z ± 0.005 Da	[M-H-H2O]-	C30H55O10P						47.2372	-0.0039908	1.0454
Compound1156	PG(24:2)	605.3422 m/z ± 0.005 Da	[M-H]-	C30H55O10P						47.2372	-0.0039908	2.90821
Compound1157		695.374 m/z ± 0.005 Da	[M-H]-									2.44898
Compound1158		731.3506 m/z ± 0.005 Da	[M+Cl]-									2.25634
Compound1159	Olivetolic acid	223.0951 m/z ± 0.005 Da	[M-H]-	C12H16O4		Benzene and substituted derivatives	Benzoic acids and derivatives		CCCCCC1=CC(=CC(=C1C(=O)O)O)O	144.728	-0.00133744	0.713772
Compound1160	Olivetolic acid	205.0853 m/z ± 0.005 Da	[M-H-H2O]-	C12H16O4		Benzene and substituted derivatives	Benzoic acids and derivatives		CCCCCC1=CC(=CC(=C1C(=O)O)O)O	144.728	-0.00133744	3.04785
Compound1161	Propamidine	374.147 m/z ± 0.005 Da	[M+NO3]-	C17H20N4O2	HMDB0256810	Phenol ethers		Phenol ethers	NC(=N)C1=CC=C(OCCCOC2=CC=C(C=C2)C(N)=N)C=C1	149.238	7.08E-05	3.86844
Compound1162	Propamidine	347.1217 m/z ± 0.005 Da	[M+Cl]-	C17H20N4O2	HMDB0256810	Phenol ethers		Phenol ethers	NC(=N)C1=CC=C(OCCCOC2=CC=C(C=C2)C(N)=N)C=C1	149.238	7.08E-05	4.25212
Compound1163	1,2-dilauroyl-sn-glycero-3-phospho-sn-glycerol	609.3747 m/z ± 0.005 Da	[M-H]-	C30H59O10P					CCCCCCCCCCCC(=O)OCC(COP(=O)(O)OCC(CO)O)OC(=O)CCCCCCCCCCC	43.582	-0.00402193	1.157
Compound1164	1,2-dilauroyl-sn-glycero-3-phospho-sn-glycerol	591.363 m/z ± 0.005 Da	[M-H-H2O]-	C30H59O10P					CCCCCCCCCCCC(=O)OCC(COP(=O)(O)OCC(CO)O)OC(=O)CCCCCCCCCCC	43.582	-0.00402193	3.05062
Compound1165		725.4921 m/z ± 0.005 Da	[M-H-H2O]-									3.70188
Compound1166		743.5025 m/z ± 0.005 Da	[M-H]-									1.75336
Compound1167	SQDG 28:2	769.3938 m/z ± 0.005 Da	[M+Cl]-	C37H66O12S						69.7055	-0.00102871	1.91499
Compound1168	SQDG 28:2	733.4182 m/z ± 0.005 Da	[M-H]-	C37H66O12S						69.7055	-0.00102871	1.84075
Compound1169	2,4-dichlorophenethyl alcohol	170.9834 m/z ± 0.005 Da	[M-H-H2O]-	C8H8Cl2O					C1=CC(=C(C=C1Cl)Cl)CCO	199.798	0.00191203	1.70668
Compound1170	2,4-dichlorophenethyl alcohol	224.9665 m/z ± 0.005 Da	[M+Cl]-	C8H8Cl2O					C1=CC(=C(C=C1Cl)Cl)CCO	199.798	0.00191203	1.45434
Compound1171		493.1153 m/z ± 0.005 Da	[M+Cl]-									1.27835
Compound1172		439.1258 m/z ± 0.005 Da	[M-H-H2O]-									30.9293
Compound1173		654.7937 m/z ± 0.005 Da	[M-H]-									3.57733
Compound1174		636.7841 m/z ± 0.005 Da	[M-H-H2O]-									7.79104
Compound1175		285.0994 m/z ± 0.005 Da	[M-H]-									2.1178
Compound1176		348.0957 m/z ± 0.005 Da	[M+NO3]-									4.2256
Compound1177	Corynoline	429.1271 m/z ± 0.005 Da	[M+NO3]-	C21H21NO5		Benzophenanthridine alkaloids	Hexahydrobenzophenanthridine alkaloids	Hexahydrobenzophenanthridine alkaloids		40.5829	-0.00265446	4.80307
Compound1178	Corynoline	402.1075 m/z ± 0.005 Da	[M+Cl]-	C21H21NO5		Benzophenanthridine alkaloids	Hexahydrobenzophenanthridine alkaloids	Hexahydrobenzophenanthridine alkaloids		40.5829	-0.00265446	5.27076
Compound1179	20, 22-Dihydrodigoxigenin	373.2374 m/z ± 0.005 Da	[M-H-H2O]-	C23H36O5	HMDB0060730	Steroids and steroid derivatives	Steroid lactones	Cardenolides and derivatives	C[C@@]12[C@H](CC[C@]1(O)C1CC[C@@H]3C[C@@H](O)CC[C@]3(C)[C@H]1C[C@H]2O)[C@@H]1COC(=O)C1	120.857	-0.00100732	0.851552
Compound1180	20, 22-Dihydrodigoxigenin	391.2495 m/z ± 0.005 Da	[M-H]-	C23H36O5	HMDB0060730	Steroids and steroid derivatives	Steroid lactones	Cardenolides and derivatives	C[C@@]12[C@H](CC[C@]1(O)C1CC[C@@H]3C[C@@H](O)CC[C@]3(C)[C@H]1C[C@H]2O)[C@@H]1COC(=O)C1	120.857	-0.00100732	4.34043
Compound1181	6-Acetylpicropolin	441.1475 m/z ± 0.005 Da	[M-H-H2O]-	C24H28O9		Carboxylic acids and derivatives	Tricarboxylic acids and derivatives		C[C@@H]1C(=O)[C@@H]([C@@]2([C@@H]([C@@]13C[C@H](OC3=O)C4=COC=C4)CCC[C@]25CO5)COC(=O)C)OC(=O)C	132.278	-0.00250258	2.54095
Compound1182	6-Acetylpicropolin	459.1627 m/z ± 0.005 Da	[M-H]-	C24H28O9		Carboxylic acids and derivatives	Tricarboxylic acids and derivatives		C[C@@H]1C(=O)[C@@H]([C@@]2([C@@H]([C@@]13C[C@H](OC3=O)C4=COC=C4)CCC[C@]25CO5)COC(=O)C)OC(=O)C	132.278	-0.00250258	3.87287
Compound1183		279.1479 m/z ± 0.005 Da	[M-H]-									2.48914
Compound1184		261.1394 m/z ± 0.005 Da	[M-H-H2O]-									2.51192
Compound1185		356.7962 m/z ± 0.005 Da	[M+Cl]-									1.51935
Compound1186		320.8185 m/z ± 0.005 Da	[M-H]-									1.9196
Compound1187		348.7826 m/z ± 0.005 Da	[M+Cl]-									0.754573
Compound1188		294.7966 m/z ± 0.005 Da	[M-H-H2O]-									1.87801
Compound1189	Ncgc00385755-01_c39h62o15_(3beta,5alpha,15alpha,22xi,23s,25r)-15,23-dihydroxy-26-oxospirostan-3-yl 2-o-(6-deoxy-alpha-l-mannopyranosyl)-beta-d-glucopyranoside	769.4088 m/z ± 0.005 Da	[M-H]-	C39H62O15					CC1CC(O)C2(OC3C(O)C4C5CCC6CC(CCC6(C)C5CCC4(C)C3C2C)OC7OC(CO)C(O)C(O)C7OC8OC(C)C(O)C(O)C8O)OC1=O	103.479	0.00695437	2.67057
Compound1190	Ncgc00385755-01_c39h62o15_(3beta,5alpha,15alpha,22xi,23s,25r)-15,23-dihydroxy-26-oxospirostan-3-yl 2-o-(6-deoxy-alpha-l-mannopyranosyl)-beta-d-glucopyranoside	751.3998 m/z ± 0.005 Da	[M-H-H2O]-	C39H62O15					CC1CC(O)C2(OC3C(O)C4C5CCC6CC(CCC6(C)C5CCC4(C)C3C2C)OC7OC(CO)C(O)C(O)C7OC8OC(C)C(O)C(O)C8O)OC1=O	103.479	0.00695437	1.06051
Compound1191		172.8282 m/z ± 0.005 Da	[M-H-H2O]-									86.1024
Compound1192		226.8131 m/z ± 0.005 Da	[M+Cl]-									0.742166
Compound1193		557.0697 m/z ± 0.005 Da	[M-H]-									2.12471
Compound1194		539.0601 m/z ± 0.005 Da	[M-H-H2O]-									2.73185
Compound1195		224.8113 m/z ± 0.005 Da	[M-H]-									4.37835
Compound1196		260.783 m/z ± 0.005 Da	[M+Cl]-									0.430105
Compound1197	Isomontanolide	405.1885 m/z ± 0.005 Da	[M-H]-	C22H30O7		Prenol lipids	Terpene lactones		C/C=C(/C)\\C(=O)O[C@H]1C[C@]([C@H]2CC=C([C@H]2[C@H]3[C@@H]1[C@](C(=O)O3)(C)OC(=O)C)C)(C)O	76.7326	-0.00254347	3.66199
Compound1198	Isomontanolide	387.1791 m/z ± 0.005 Da	[M-H-H2O]-	C22H30O7		Prenol lipids	Terpene lactones		C/C=C(/C)\\C(=O)O[C@H]1C[C@]([C@H]2CC=C([C@H]2[C@H]3[C@@H]1[C@](C(=O)O3)(C)OC(=O)C)C)(C)O	76.7326	-0.00254347	3.48876
Compound1199		238.8762 m/z ± 0.005 Da	[M-H]-									1.63063
Compound1200		220.864 m/z ± 0.005 Da	[M-H-H2O]-									1.67795
Compound1201	Ganosporeric acid A	507.233 m/z ± 0.005 Da	[M-H-H2O]-	C30H38O8	HMDB0033022	Fatty Acyls	Fatty acids and conjugates	Long-chain fatty acids	CC(CC(=O)CC(C)C(O)=O)C1CC(=O)C2(C)C3=C(C(=O)C(=O)C12C)C1(C)CCC(=O)C(C)(C)C1CC3=O	57.6049	-0.00440322	2.29436
Compound1202	Ganosporeric acid A	525.2468 m/z ± 0.005 Da	[M-H]-	C30H38O8	HMDB0033022	Fatty Acyls	Fatty acids and conjugates	Long-chain fatty acids	CC(CC(=O)CC(C)C(O)=O)C1CC(=O)C2(C)C3=C(C(=O)C(=O)C12C)C1(C)CCC(=O)C(C)(C)C1CC3=O	57.6049	-0.00440322	1.43556
Compound1203		174.8768 m/z ± 0.005 Da	[M-H-H2O]-									8.37617
Compound1204		192.8841 m/z ± 0.005 Da	[M-H]-									9.08208
Compound1205		465.1 m/z ± 0.005 Da	[M+Cl]-									2.3419
Compound1206		411.1149 m/z ± 0.005 Da	[M-H-H2O]-									3.09645
Compound1207		259.0115 m/z ± 0.005 Da	[M-H]-									1.11242
Compound1208		241.0004 m/z ± 0.005 Da	[M-H-H2O]-									1.48988
Compound1209	5-Sulfo-1,3-benzenedicarboxylic acid	244.9764 m/z ± 0.005 Da	[M-H]-	C8H6O7S	HMDB0032822	Benzene and substituted derivatives	Benzenesulfonic acids and derivatives	3-sulfobenzoic acids	OC(=O)C1=CC(=CC(=C1)C(O)=O)S(O)(=O)=O	111.004	0.000236656	1.51876
Compound1210	5-Sulfo-1,3-benzenedicarboxylic acid	226.9634 m/z ± 0.005 Da	[M-H-H2O]-	C8H6O7S	HMDB0032822	Benzene and substituted derivatives	Benzenesulfonic acids and derivatives	3-sulfobenzoic acids	OC(=O)C1=CC(=CC(=C1)C(O)=O)S(O)(=O)=O	111.004	0.000236656	1.06763
Compound1211	3-hydroxypalmitate	253.2146 m/z ± 0.005 Da	[M-H-H2O]-	C16H32O3						11.5653	-0.00215767	5.13742
Compound1212	3-hydroxypalmitate	271.2252 m/z ± 0.005 Da	[M-H]-	C16H32O3						11.5653	-0.00215767	2.91861
Compound1213	Salinosporamide B	260.1267 m/z ± 0.005 Da	[M-H-H2O]-	C15H21NO4		Carboxylic acids and derivatives	Amino acids, peptides, and analogues		CCC1C(=O)NC2(C1(OC2=O)C)C(C3CCCC=C3)O	11.3391	-0.00173454	0.861881
Compound1214	Salinosporamide B	278.1372 m/z ± 0.005 Da	[M-H]-	C15H21NO4		Carboxylic acids and derivatives	Amino acids, peptides, and analogues		CCC1C(=O)NC2(C1(OC2=O)C)C(C3CCCC=C3)O	11.3391	-0.00173454	1.53275
Compound1215		268.8005 m/z ± 0.005 Da	[M-H]-									2.66229
Compound1216		304.776 m/z ± 0.005 Da	[M+Cl]-									3.67208
Compound1217		416.0972 m/z ± 0.005 Da	[M-H]-									4.91649
Compound1218		452.0715 m/z ± 0.005 Da	[M+Cl]-									3.84581
Compound1219	(3s,4s)-5-[(3s,4s)-4,10-dihydroxy-7,9-dimethoxy-3-methyl-3,4-dihydro-1h-benzo[g]isochromen-5-yl]-7,9-dimethoxy-3-methyl-3,4-dihydro-1h-benzo[g]isochromene-4,10-diol	613.1852 m/z ± 0.005 Da	[M+Cl]-	C32H34O10					COC1=CC2=C(C3=C(CO[C@@H](C)[C@H]3O)C(O)=C2C(OC)=C1)C4=C5C=C(OC)C=C(OC)C5=C(O)C6=C4[C@H](O)[C@H](C)OC6	178.958	-0.00230946	3.37364
Compound1220	(3s,4s)-5-[(3s,4s)-4,10-dihydroxy-7,9-dimethoxy-3-methyl-3,4-dihydro-1h-benzo[g]isochromen-5-yl]-7,9-dimethoxy-3-methyl-3,4-dihydro-1h-benzo[g]isochromene-4,10-diol	577.2047 m/z ± 0.005 Da	[M-H]-	C32H34O10					COC1=CC2=C(C3=C(CO[C@@H](C)[C@H]3O)C(O)=C2C(OC)=C1)C4=C5C=C(OC)C=C(OC)C5=C(O)C6=C4[C@H](O)[C@H](C)OC6	178.958	-0.00230946	2.53432
Compound1221	(3s,4s)-5-[(3s,4s)-4,10-dihydroxy-7,9-dimethoxy-3-methyl-3,4-dihydro-1h-benzo[g]isochromen-5-yl]-7,9-dimethoxy-3-methyl-3,4-dihydro-1h-benzo[g]isochromene-4,10-diol	559.1939 m/z ± 0.005 Da	[M-H-H2O]-	C32H34O10					COC1=CC2=C(C3=C(CO[C@@H](C)[C@H]3O)C(O)=C2C(OC)=C1)C4=C5C=C(OC)C=C(OC)C5=C(O)C6=C4[C@H](O)[C@H](C)OC6	178.958	-0.00230946	3.46546
Compound1222		110.9682 m/z ± 0.005 Da	[M-H]-									1.34267
Compound1223		146.946 m/z ± 0.005 Da	[M+Cl]-									3.26547
Compound1224	LPI(18:3e)	561.2847 m/z ± 0.005 Da	[M-H-H2O]-	C27H49O11P						65.2682	0.000472325	1.00104
Compound1225	LPI(18:3e)	579.2922 m/z ± 0.005 Da	[M-H]-	C27H49O11P						65.2682	0.000472325	3.61043
Compound1226		264.8915 m/z ± 0.005 Da	[M-H]-									1.02153
Compound1227		246.8789 m/z ± 0.005 Da	[M-H-H2O]-									2.02557
Compound1228		334.6915 m/z ± 0.005 Da	[M-H-H]2-									9.36127
Compound1229		733.3855 m/z ± 0.005 Da	[M+NO3]-									0.458457
Compound1230		263.1627 m/z ± 0.005 Da	[M-H]-									1.55806
Compound1231		245.1518 m/z ± 0.005 Da	[M-H-H2O]-									0.705195
Compound1232	Ncgc00385325-01_c36h54o13_card-20(22)-enolide, 3-[(2,6-dideoxy-4-o-beta-d-glucopyranosyl-3-o-methyl-beta-d-xylo-hexopyranosyl)oxy]-14-hydroxy-19-oxo-, (3beta,5alpha,17alpha)-	693.3509 m/z ± 0.005 Da	[M-H]-	C36H54O13					COC1CC(OC(C)C1OC2OC(CO)C(O)C(O)C2O)OC3CCC4(C=O)C(CCC5C4CCC6(C)C(CCC56O)/C7=C/C(=O)OC7)C3	50.8662	0.000821929	1.43031
Compound1233	Ncgc00385325-01_c36h54o13_card-20(22)-enolide, 3-[(2,6-dideoxy-4-o-beta-d-glucopyranosyl-3-o-methyl-beta-d-xylo-hexopyranosyl)oxy]-14-hydroxy-19-oxo-, (3beta,5alpha,17alpha)-	675.3404 m/z ± 0.005 Da	[M-H-H2O]-	C36H54O13					COC1CC(OC(C)C1OC2OC(CO)C(O)C(O)C2O)OC3CCC4(C=O)C(CCC5C4CCC6(C)C(CCC56O)/C7=C/C(=O)OC7)C3	50.8662	0.000821929	0.772047
Compound1234	Alnuside A	443.1681 m/z ± 0.005 Da	[M-H-H2O]-	C24H30O9		Diarylheptanoids	Linear diarylheptanoids		O=C(CCC1=CC=C(O)C=C1)CC(OC2OCC(O)C(O)C2O)CCC3=CC=C(O)C(O)=C3	180.048	-0.00331639	3.482
Compound1235	Alnuside A	461.1785 m/z ± 0.005 Da	[M-H]-	C24H30O9		Diarylheptanoids	Linear diarylheptanoids		O=C(CCC1=CC=C(O)C=C1)CC(OC2OCC(O)C(O)C2O)CCC3=CC=C(O)C(O)=C3	180.048	-0.00331639	3.4552
Compound1236		753.5236 m/z ± 0.005 Da	[M-H]-									1.35545
Compound1237		735.5138 m/z ± 0.005 Da	[M-H-H2O]-									1.54448
Compound1238	NBD-COCl	304.9881 m/z ± 0.005 Da	[M+Cl]-	C9H7ClN4O4	HMDB0260353	Carboxylic acids and derivatives	Amino acids, peptides, and analogues	Alpha amino acids and derivatives	CN(CC(Cl)=O)C1=CC=C(C2=NON=C12)[N+]([O-])=O	111.269	-0.000167849	1.92361
Compound1239	NBD-COCl	250.9979 m/z ± 0.005 Da	[M-H-H2O]-	C9H7ClN4O4	HMDB0260353	Carboxylic acids and derivatives	Amino acids, peptides, and analogues	Alpha amino acids and derivatives	CN(CC(Cl)=O)C1=CC=C(C2=NON=C12)[N+]([O-])=O	111.269	-0.000167849	20.432
Compound1240	Thesinine 4'-O-glucoside	511.1913 m/z ± 0.005 Da	[M+NO3]-	C23H31NO8	HMDB0039900	Flavonoids	Flavonoid glycosides	Flavonoid-7-O-glycosides	OCC1OC(OC2=CC=C(\C=C\C(=O)OCC3CCN4CCCC34)C=C2)C(O)C(O)C1O	46.4487	-0.00191864	3.22716
Compound1241	Thesinine 4'-O-glucoside	430.1862 m/z ± 0.005 Da	[M-H-H2O]-	C23H31NO8	HMDB0039900	Flavonoids	Flavonoid glycosides	Flavonoid-7-O-glycosides	OCC1OC(OC2=CC=C(\C=C\C(=O)OCC3CCN4CCCC34)C=C2)C(O)C(O)C1O	46.4487	-0.00191864	2.32203
Compound1242	1-oleoyl-GPI (18:1)*	597.3002 m/z ± 0.005 Da	[M-H]-	C27H51O12P						89.7024	-0.00408107	1.74231
Compound1243	1-oleoyl-GPI (18:1)*	633.2781 m/z ± 0.005 Da	[M+Cl]-	C27H51O12P						89.7024	-0.00408107	2.0379
Compound1244	5-Methyleriodictyol 7-[glucosyl-(1->4)-galactoside]	625.1788 m/z ± 0.005 Da	[M-H]-	C28H34O16	HMDB0040470	Flavonoids	Flavonoid glycosides	Flavonoid-7-O-glycosides	COC1=C2C(=O)CC(OC2=CC(OC2OC(CO)C(OC3OC(CO)C(O)C(O)C3O)C(O)C2O)=C1)C1=CC(O)=C(O)C=C1	19.7245	0.00144482	2.04478
Compound1245	5-Methyleriodictyol 7-[glucosyl-(1->4)-galactoside]	607.169 m/z ± 0.005 Da	[M-H-H2O]-	C28H34O16	HMDB0040470	Flavonoids	Flavonoid glycosides	Flavonoid-7-O-glycosides	COC1=C2C(=O)CC(OC2=CC(OC2OC(CO)C(OC3OC(CO)C(O)C(O)C3O)C(O)C2O)=C1)C1=CC(O)=C(O)C=C1	19.7245	0.00144482	2.2605
Compound1246		268.9354 m/z ± 0.005 Da	[M-H-H2O]-									3.48416
Compound1247		286.9502 m/z ± 0.005 Da	[M-H]-									1.53308
Compound1248		635.3144 m/z ± 0.005 Da	[M-H-H2O]-									0.496568
Compound1249		653.3277 m/z ± 0.005 Da	[M-H]-									1.90002
Compound1250	Baccatin iV	687.2418 m/z ± 0.005 Da	[M+Cl]-	C32H44O14		Prenol lipids	Diterpenoids		O=C(OC1C(=C2C(OC(=O)C)C(OC(=O)C)C3(C)C(OC(=O)C)CC4OCC4(OC(=O)C)C3C(OC(=O)C)C(O)(C1)C2(C)C)C)C	159.508	-0.000446132	0.910392
Compound1251	Baccatin iV	633.2532 m/z ± 0.005 Da	[M-H-H2O]-	C32H44O14		Prenol lipids	Diterpenoids		O=C(OC1C(=C2C(OC(=O)C)C(OC(=O)C)C3(C)C(OC(=O)C)CC4OCC4(OC(=O)C)C3C(OC(=O)C)C(O)(C1)C2(C)C)C)C	159.508	-0.000446132	2.51145
Compound1252		412.1268 m/z ± 0.005 Da	[M-H-H2O]-									5.71458
Compound1253		493.1363 m/z ± 0.005 Da	[M+NO3]-									2.36627
Compound1254		371.2372 m/z ± 0.005 Da	[M+Cl]-									0.46922
Compound1255		317.2459 m/z ± 0.005 Da	[M-H-H2O]-									1.6248
Compound1256		423.0334 m/z ± 0.005 Da	[M-H]-									3.13764
Compound1257		405.0223 m/z ± 0.005 Da	[M-H-H2O]-									2.0275
Compound1258	Furathiocarb	363.1411 m/z ± 0.005 Da	[M-H-H2O]-	C18H26N2O5S		Coumarans		Coumarans	CCCCOC(=O)N(C)SN(C)C(=O)OC1=CC=CC2=C1OC(C2)(C)C	51.5838	0.001807	6.57895
Compound1259	Furathiocarb	381.1514 m/z ± 0.005 Da	[M-H]-	C18H26N2O5S		Coumarans		Coumarans	CCCCOC(=O)N(C)SN(C)C(=O)OC1=CC=CC2=C1OC(C2)(C)C	51.5838	0.001807	2.77188
Compound1260		174.8259 m/z ± 0.005 Da	[M-H-H2O]-									40.9872
Compound1261		228.811 m/z ± 0.005 Da	[M+Cl]-									0.680514
Compound1262	Auriculoside	449.1436 m/z ± 0.005 Da	[M-H]-	C22H26O10		Flavonoids	Flavonoid glycosides		COC1=C(C=C(C=C1O[C@H]2[C@@H]([C@H]([C@@H]([C@H](O2)CO)O)O)O)[C@@H]3CCC4=C(O3)C=C(C=C4)O)O	100.247	-0.00271603	5.05628
Compound1263	Auriculoside	485.1189 m/z ± 0.005 Da	[M+Cl]-	C22H26O10		Flavonoids	Flavonoid glycosides		COC1=C(C=C(C=C1O[C@H]2[C@@H]([C@H]([C@@H]([C@H](O2)CO)O)O)O)[C@@H]3CCC4=C(O3)C=C(C=C4)O)O	100.247	-0.00271603	1.53898
Compound1264	Pentaerythritol tetranitrate	297.0026 m/z ± 0.005 Da	[M-H-H2O]-	C5H8N4O12	HMDB0256253	Organic oxoanionic compounds	Organic nitrates	Alkyl nitrates	[O-][N+](=O)OCC(CO[N+]([O-])=O)(CO[N+]([O-])=O)CO[N+]([O-])=O	126.785	0.0028817	2.84358
Compound1265	Pentaerythritol tetranitrate	378.0056 m/z ± 0.005 Da	[M+NO3]-	C5H8N4O12	HMDB0256253	Organic oxoanionic compounds	Organic nitrates	Alkyl nitrates	[O-][N+](=O)OCC(CO[N+]([O-])=O)(CO[N+]([O-])=O)CO[N+]([O-])=O	126.785	0.0028817	2.62352
Compound1266	Flavone base + 3O, 1MeO, C-Hex-Hex	623.1629 m/z ± 0.005 Da	[M-H]-	C28H32O16	HMDB0037422	Flavonoids	Flavonoid glycosides		O=C1C=C(OC2=CC(O)=C(C(O)=C12)C4OC(CO)C(O)C(O)C4(OC3OC(CO)C(O)C(O)C3(O)))C=5C=CC(O)=C(OC)C=5	58.2977	0.00136922	2.12398
Compound1267	Flavone base + 3O, 1MeO, C-Hex-Hex	605.1525 m/z ± 0.005 Da	[M-H-H2O]-	C28H32O16	HMDB0037422	Flavonoids	Flavonoid glycosides		O=C1C=C(OC2=CC(O)=C(C(O)=C12)C4OC(CO)C(O)C(O)C4(OC3OC(CO)C(O)C(O)C3(O)))C=5C=CC(O)=C(OC)C=5	58.2977	0.00136922	1.82353
Compound1268	Garenoxacin	425.1255 m/z ± 0.005 Da	[M-H]-	C23H20F2N2O4	HMDB0252644	Quinolines and derivatives	Quinoline carboxylic acids	Quinoline carboxylic acids	CC1NCC2=C1C=CC(=C2)C1=C(OC(F)F)C2=C(C=C1)C(=O)C(=CN2C1CC1)C(O)=O	165.991	0.00051833	3.20221
Compound1269	Garenoxacin	407.1198 m/z ± 0.005 Da	[M-H-H2O]-	C23H20F2N2O4	HMDB0252644	Quinolines and derivatives	Quinoline carboxylic acids	Quinoline carboxylic acids	CC1NCC2=C1C=CC(=C2)C1=C(OC(F)F)C2=C(C=C1)C(=O)C(=CN2C1CC1)C(O)=O	165.991	0.00051833	3.48498
Compound1270	Garenoxacin	461.1063 m/z ± 0.005 Da	[M+Cl]-	C23H20F2N2O4	HMDB0252644	Quinolines and derivatives	Quinoline carboxylic acids	Quinoline carboxylic acids	CC1NCC2=C1C=CC(=C2)C1=C(OC(F)F)C2=C(C=C1)C(=O)C(=CN2C1CC1)C(O)=O	165.991	0.00051833	12.6181
Compound1271		380.0647 m/z ± 0.005 Da	[M+Cl]-									1.50716
Compound1272		326.0797 m/z ± 0.005 Da	[M-H-H2O]-									4.962
Compound1273		438.8961 m/z ± 0.005 Da	[M-H]-									5.95002
Compound1274		420.8854 m/z ± 0.005 Da	[M-H-H2O]-									5.53166
Compound1275		508.9728 m/z ± 0.005 Da	[M+Cl]-									0.271702
Compound1276		454.9893 m/z ± 0.005 Da	[M-H-H2O]-									2.3471
Compound1277		525.3082 m/z ± 0.005 Da	[M-H-H2O]-									0.358804
Compound1278		543.3183 m/z ± 0.005 Da	[M-H]-									0.270969
Compound1279	Ajugalactone	551.2426 m/z ± 0.005 Da	[M+Cl]-	C29H40O8		Steroids and steroid derivatives	Steroid lactones		CCC1=C(C(=O)O[C@H](C1)[C@@](C)([C@H]2CC[C@@]3([C@@]2(C(=O)C[C@H]4C3=CC(=O)[C@H]5[C@@]4(C[C@@H]([C@@H](C5)O)O)C)C)O)O)C	46.2221	-0.00419245	1.38491
Compound1280	Ajugalactone	497.251 m/z ± 0.005 Da	[M-H-H2O]-	C29H40O8		Steroids and steroid derivatives	Steroid lactones		CCC1=C(C(=O)O[C@H](C1)[C@@](C)([C@H]2CC[C@@]3([C@@]2(C(=O)C[C@H]4C3=CC(=O)[C@H]5[C@@]4(C[C@@H]([C@@H](C5)O)O)C)C)O)O)C	46.2221	-0.00419245	1.03945
Compound1281		250.9573 m/z ± 0.005 Da	[M-H-H2O]-									2.15789
Compound1282		268.963 m/z ± 0.005 Da	[M-H]-									6.28333
Compound1283	Strophanthin	709.3456 m/z ± 0.005 Da	[M-H]-	C36H54O14	HMDB0242744	Steroids and steroid derivatives	Steroid lactones	Cardenolide glycosides and derivatives	COC1CC(OC2CCC3(C=O)C4CCC5(C)C(CCC5(O)C4CCC3(O)C2)C2=CC(=O)OC2)OC(C)C1OC1OC(CO)C(O)C(O)C1O	61.0229	0.000909809	1.14162
Compound1284	Strophanthin	691.3362 m/z ± 0.005 Da	[M-H-H2O]-	C36H54O14	HMDB0242744	Steroids and steroid derivatives	Steroid lactones	Cardenolide glycosides and derivatives	COC1CC(OC2CCC3(C=O)C4CCC5(C)C(CCC5(O)C4CCC3(O)C2)C2=CC(=O)OC2)OC(C)C1OC1OC(CO)C(O)C(O)C1O	61.0229	0.000909809	0.788909
Compound1285	thiamine disulfide	561.2084 m/z ± 0.005 Da	[M-H]-	C24H34N8O4S2	HMDB0258970	Diazines	Pyrimidines and pyrimidine derivatives	Aminopyrimidines and derivatives	CC(N(CC1=CN=C(C)NC1=N)C=O)=C(CCO)SSC(CCO)=C(C)N(CC1=CN=C(C)NC1=N)C=O	49.1309	0.00173807	2.86488
Compound1286	thiamine disulfide	543.1986 m/z ± 0.005 Da	[M-H-H2O]-	C24H34N8O4S2	HMDB0258970	Diazines	Pyrimidines and pyrimidine derivatives	Aminopyrimidines and derivatives	CC(N(CC1=CN=C(C)NC1=N)C=O)=C(CCO)SSC(CCO)=C(C)N(CC1=CN=C(C)NC1=N)C=O	49.1309	0.00173807	2.25523
Compound1287		747.4077 m/z ± 0.005 Da	[M-H-H2O]-									2.19377
Compound1288		765.4139 m/z ± 0.005 Da	[M-H]-									1.73739
Compound1289	Legonoxamine A	635.3729 m/z ± 0.005 Da	[M-H]-	C31H52N6O8		Benzene and substituted derivatives	Phenylacetamides		O=C(CC1=CC=CC=C1)N(O)CCCCCNC(CCC(N(O)CCCCCNC(CCC(N(O)CCCCCN)=O)=O)=O)=O	31.7649	-0.00285616	0.994368
Compound1290	Legonoxamine A	671.3463 m/z ± 0.005 Da	[M+Cl]-	C31H52N6O8		Benzene and substituted derivatives	Phenylacetamides		O=C(CC1=CC=CC=C1)N(O)CCCCCNC(CCC(N(O)CCCCCNC(CCC(N(O)CCCCCN)=O)=O)=O)=O	31.7649	-0.00285616	0.983051
Compound1291	Legonoxamine A	617.3632 m/z ± 0.005 Da	[M-H-H2O]-	C31H52N6O8		Benzene and substituted derivatives	Phenylacetamides		O=C(CC1=CC=CC=C1)N(O)CCCCCNC(CCC(N(O)CCCCCNC(CCC(N(O)CCCCCN)=O)=O)=O)=O	31.7649	-0.00285616	1.09506
Compound1292	Ncgc00384740-01_c21h34o9_2(1h)-azulenone, 6-(beta-d-glucopyranosyloxy)-4,5,6,7,8,8a-hexahydro-5-hydroxy-5-(1-hydroxy-1-methylethyl)-3,8-dimethyl-	465.1955 m/z ± 0.005 Da	[M+Cl]-	C21H34O9					CC1CC(O[C@@H]2O[C@H](CO)[C@@H](O)[C@H](O)[C@H]2O)C(O)(CC/3=C(C)/C(=O)CC13)C(C)(C)O	90.6516	-0.000144426	1.6521
Compound1293	Ncgc00384740-01_c21h34o9_2(1h)-azulenone, 6-(beta-d-glucopyranosyloxy)-4,5,6,7,8,8a-hexahydro-5-hydroxy-5-(1-hydroxy-1-methylethyl)-3,8-dimethyl-	492.212 m/z ± 0.005 Da	[M+NO3]-	C21H34O9					CC1CC(O[C@@H]2O[C@H](CO)[C@@H](O)[C@H](O)[C@H]2O)C(O)(CC/3=C(C)/C(=O)CC13)C(C)(C)O	90.6516	-0.000144426	0.93483
Compound1294	6-[Ethyl-(3-isobutoxy-4-isopropylphenyl)amino]nicotinic acid	391.1769 m/z ± 0.005 Da	[M+Cl]-	C21H28N2O3	HMDB0260356	Organonitrogen compounds	Amines	Alkyldiarylamines	CCN(C1=CC(OCC(C)C)=C(C=C1)C(C)C)C1=NC=C(C=C1)C(O)=O	120.087	-0.00319274	4.07989
Compound1295	6-[Ethyl-(3-isobutoxy-4-isopropylphenyl)amino]nicotinic acid	418.1956 m/z ± 0.005 Da	[M+NO3]-	C21H28N2O3	HMDB0260356	Organonitrogen compounds	Amines	Alkyldiarylamines	CCN(C1=CC(OCC(C)C)=C(C=C1)C(C)C)C1=NC=C(C=C1)C(O)=O	120.087	-0.00319274	7.55756
Compound1296		609.2079 m/z ± 0.005 Da	[M-H]-									2.17395
Compound1297		645.1842 m/z ± 0.005 Da	[M+Cl]-									1.07355
Compound1298	(6R)-6-(2-Hydroxy-2-methylpropyl)-3-[(1R)-1-[4-(1-methyl-2-oxopyridin-4-yl)phenyl]ethyl]-6-phenyl-1,3-oxazinan-2-one	459.2262 m/z ± 0.005 Da	[M-H]-	C28H32N2O4	HMDB0244384	Pyridines and derivatives	Phenylpyridines	Phenylpyridines	CC(N1CCC(CC(C)(C)O)(OC1=O)C1=CC=CC=C1)C1=CC=C(C=C1)C1=CC(=O)N(C)C=C1	35.6774	-0.00409125	1.43916
Compound1299	(6R)-6-(2-Hydroxy-2-methylpropyl)-3-[(1R)-1-[4-(1-methyl-2-oxopyridin-4-yl)phenyl]ethyl]-6-phenyl-1,3-oxazinan-2-one	441.2152 m/z ± 0.005 Da	[M-H-H2O]-	C28H32N2O4	HMDB0244384	Pyridines and derivatives	Phenylpyridines	Phenylpyridines	CC(N1CCC(CC(C)(C)O)(OC1=O)C1=CC=CC=C1)C1=CC=C(C=C1)C1=CC(=O)N(C)C=C1	35.6774	-0.00409125	0.973924
Compound1300		132.9889 m/z ± 0.005 Da	[M-H-H2O]-									3.41447
Compound1301		186.9778 m/z ± 0.005 Da	[M+Cl]-									2.56162
Compound1302		151.0016 m/z ± 0.005 Da	[M-H]-									2.2025
Compound1303		274.8307 m/z ± 0.005 Da	[M-H]-									2.06521
Compound1304		136.914 m/z ± 0.005 Da	[M-H-H]2-									2.72495
Compound1305	Selexipag	495.2102 m/z ± 0.005 Da	[M-H]-	C26H32N4O4S	HMDB0258215	Organonitrogen compounds	Amines	Dialkylarylamines	CC(C)N(CCCCOCC(=O)NS(C)(=O)=O)C1=NC(C2=CC=CC=C2)=C(N=C1)C1=CC=CC=C1	135.913	0.00251075	1.44305
Compound1306	Selexipag	477.1991 m/z ± 0.005 Da	[M-H-H2O]-	C26H32N4O4S	HMDB0258215	Organonitrogen compounds	Amines	Dialkylarylamines	CC(C)N(CCCCOCC(=O)NS(C)(=O)=O)C1=NC(C2=CC=CC=C2)=C(N=C1)C1=CC=CC=C1	135.913	0.00251075	1.83042
Compound1307		212.8366 m/z ± 0.005 Da	[M-H-H2O]-									0.363458
Compound1308		230.8424 m/z ± 0.005 Da	[M-H]-									4.06415
Compound1309		191.3818 m/z ± 0.005 Da	[M-H-H2]3-									3.90781
Compound1310		639.1544 m/z ± 0.005 Da	[M+NO3]-									1.16213
Compound1311	Falecalcitriol	505.2561 m/z ± 0.005 Da	[M-H-H2O]-	C27H38F6O3	HMDB0252159	Steroids and steroid derivatives	Vitamin D and derivatives	Vitamin D and derivatives	CC(CCCC(O)(C(F)(F)F)C(F)(F)F)C1CCC2C(CCCC12C)=CC=C1CC(O)CC(O)C1=C	119.969	-0.000441044	0.343659
Compound1312	Falecalcitriol	523.264 m/z ± 0.005 Da	[M-H]-	C27H38F6O3	HMDB0252159	Steroids and steroid derivatives	Vitamin D and derivatives	Vitamin D and derivatives	CC(CCCC(O)(C(F)(F)F)C(F)(F)F)C1CCC2C(CCCC12C)=CC=C1CC(O)CC(O)C1=C	119.969	-0.000441044	2.5196
Compound1313		540.8325 m/z ± 0.005 Da	[M-H]-									3.134
Compound1314		522.8219 m/z ± 0.005 Da	[M-H-H2O]-									1.89903
Compound1315		366.0777 m/z ± 0.005 Da	[M+NO3]-									2.09023
Compound1316		339.0658 m/z ± 0.005 Da	[M+Cl]-									6.98537
Compound1317		303.0822 m/z ± 0.005 Da	[M-H]-									3.22225
Compound1318		285.0749 m/z ± 0.005 Da	[M-H-H2O]-									5.06452
Compound1319		342.1558 m/z ± 0.005 Da	[M-H]-									3.14892
Compound1320		324.1461 m/z ± 0.005 Da	[M-H-H2O]-									2.85087
Compound1321		378.1301 m/z ± 0.005 Da	[M+Cl]-									1.0335
Compound1322		617.3784 m/z ± 0.005 Da	[M-H-H2O]-									0.596447
Compound1323		635.3895 m/z ± 0.005 Da	[M-H]-									1.09438
Compound1324	1,2,3,5,6,8-Hexathionane	232.8673 m/z ± 0.005 Da	[M-H]-	C3H6S6	HMDB0039648	Organic trisulfides		Organic trisulfides	C1SCSSSCSS1		-0.000458219	2.37849
Compound1325	1,2,3,5,6,8-Hexathionane	268.8485 m/z ± 0.005 Da	[M+Cl]-	C3H6S6	HMDB0039648	Organic trisulfides		Organic trisulfides	C1SCSSSCSS1		-0.000458219	0.995209
Compound1326	1,2,3,5,6,8-Hexathionane	214.8582 m/z ± 0.005 Da	[M-H-H2O]-	C3H6S6	HMDB0039648	Organic trisulfides		Organic trisulfides	C1SCSSSCSS1		-0.000458219	1.6065
Compound1327		527.1411 m/z ± 0.005 Da	[M-H]-									1.81722
Compound1328		509.1321 m/z ± 0.005 Da	[M-H-H2O]-									2.16862
Compound1329		332.9701 m/z ± 0.005 Da	[M+Cl]-									2.18107
Compound1330		296.9887 m/z ± 0.005 Da	[M-H]-									1.45288
Compound1331		222.8613 m/z ± 0.005 Da	[M-H-H2O]-									1.28265
Compound1332		276.8445 m/z ± 0.005 Da	[M+Cl]-									1.04686
Compound1333	4alpha-deoxyphorbol 12-tiglate-13-isobutyrate	481.2561 m/z ± 0.005 Da	[M-H-H2O]-	C29H40O7		Prenol lipids	Diterpenoids		[H][C@]12[C@]3([H])C([H])=C(CO)C[C@@]4([H])C(C(C)=C([H])[C@@]4([H])[C@@]3(O)[C@H](C)[C@@H](OC(/C(C)=C/C)=O)[C@@]1(OC(C(C)C)=O)C2(C)C)=O	43.1158	-0.00268125	1.00154
Compound1334	4alpha-deoxyphorbol 12-tiglate-13-isobutyrate	535.2466 m/z ± 0.005 Da	[M+Cl]-	C29H40O7		Prenol lipids	Diterpenoids		[H][C@]12[C@]3([H])C([H])=C(CO)C[C@@]4([H])C(C(C)=C([H])[C@@]4([H])[C@@]3(O)[C@H](C)[C@@H](OC(/C(C)=C/C)=O)[C@@]1(OC(C(C)C)=O)C2(C)C)=O	43.1158	-0.00268125	0.861109
Compound1335		348.7899 m/z ± 0.005 Da	[M-H]-									0.957132
Compound1336		330.7834 m/z ± 0.005 Da	[M-H-H2O]-									2.05918
Compound1337	Dichloroiodomethane	208.8428 m/z ± 0.005 Da	[M-H]-	CHCl2I	HMDB0251195	Alkyl halides	Halomethanes	Trihalomethanes	ClC(Cl)I		-0.000344477	1.37231
Compound1338	Dichloroiodomethane	244.8233 m/z ± 0.005 Da	[M+Cl]-	CHCl2I	HMDB0251195	Alkyl halides	Halomethanes	Trihalomethanes	ClC(Cl)I		-0.000344477	1.2185
Compound1339		344.8633 m/z ± 0.005 Da	[M-H]-									1.23003
Compound1340		326.8534 m/z ± 0.005 Da	[M-H-H2O]-									1.09006
Compound1341	Cediranib	431.1979 m/z ± 0.005 Da	[M-H-H2O]-	C25H27FN4O3		Organooxygen compounds	Ethers	Diarylethers	CC1=CC2=C(N1)C=CC(=C2F)OC3=NC=NC4=CC(=C(C=C43)OC)OCCCN5CCCC5	36.9014	0.00413979	1.89988
Compound1342	Cediranib	449.204 m/z ± 0.005 Da	[M-H]-	C25H27FN4O3		Organooxygen compounds	Ethers	Diarylethers	CC1=CC2=C(N1)C=CC(=C2F)OC3=NC=NC4=CC(=C(C=C43)OC)OCCCN5CCCC5	36.9014	0.00413979	2.09183
Compound1343		368.78 m/z ± 0.005 Da	[M-H]-									0.828767
Compound1344		350.7696 m/z ± 0.005 Da	[M-H-H2O]-									0.624805
Compound1345	3-(3,4-Difluorophenyl)-4-(4-(methylsulfonyl)phenyl)-2(5H)-furanone	385.0112 m/z ± 0.005 Da	[M+Cl]-	C17H12F2O4S	HMDB0254695	Stilbenes		Stilbenes	CS(=O)(=O)C1=CC=C(C=C1)C1=C(C(=O)OC1)C1=CC(F)=C(F)C=C1	193.68	-0.000487828	0.958428
Compound1346	3-(3,4-Difluorophenyl)-4-(4-(methylsulfonyl)phenyl)-2(5H)-furanone	349.0324 m/z ± 0.005 Da	[M-H]-	C17H12F2O4S	HMDB0254695	Stilbenes		Stilbenes	CS(=O)(=O)C1=CC=C(C=C1)C1=C(C(=O)OC1)C1=CC(F)=C(F)C=C1	193.68	-0.000487828	2.56494
Compound1347		435.1084 m/z ± 0.005 Da	[M+Cl]-									2.98798
Compound1348		381.1251 m/z ± 0.005 Da	[M-H-H2O]-									2.85596
Compound1349		699.4006 m/z ± 0.005 Da	[M-H]-									0.952066
Compound1350		681.3921 m/z ± 0.005 Da	[M-H-H2O]-									1.50635
Compound1351	milbemycin beta3	475.2803 m/z ± 0.005 Da	[M-H-H2O]-	C31H42O5	HMDB0254729	Macrolides and analogues	Milbemycins	Milbemycins	CC1CCC2(CC3CC(CC=C(C)CC(C)C=CC=C(C)C4=CC(O)=C(C)C=C4C(=O)O3)O2)OC1C	20.0341	-0.00257537	0.703213
Compound1352	milbemycin beta3	493.2925 m/z ± 0.005 Da	[M-H]-	C31H42O5	HMDB0254729	Macrolides and analogues	Milbemycins	Milbemycins	CC1CCC2(CC3CC(CC=C(C)CC(C)C=CC=C(C)C4=CC(O)=C(C)C=C4C(=O)O3)O2)OC1C	20.0341	-0.00257537	0.779552
Compound1353		729.4473 m/z ± 0.005 Da	[M-H-H2O]-									0.794139
Compound1354		747.4604 m/z ± 0.005 Da	[M-H]-									0.733765
Compound1355		308.0286 m/z ± 0.005 Da	[M-H-H2O]-									1.57464
Compound1356		326.04 m/z ± 0.005 Da	[M-H]-									3.40024
Compound1357	Gossypetin-8-C-glucoside	515.0584 m/z ± 0.005 Da	[M+Cl]-	C21H20O13		Flavonoids	Flavonoid glycosides		O=C2C(O)=C(OC=3C(OC1OC(CO)C(O)C(O)C1(O))=C(O)C=C(O)C2=3)C4=CC=C(O)C(O)=C4	31.1743	-0.00365248	1.29795
Compound1358	Gossypetin-8-C-glucoside	461.0711 m/z ± 0.005 Da	[M-H-H2O]-	C21H20O13		Flavonoids	Flavonoid glycosides		O=C2C(O)=C(OC=3C(OC1OC(CO)C(O)C(O)C1(O))=C(O)C=C(O)C2=3)C4=CC=C(O)C(O)=C4	31.1743	-0.00365248	2.71371
Compound1359	Gossypetin-8-C-glucoside	479.0799 m/z ± 0.005 Da	[M-H]-	C21H20O13		Flavonoids	Flavonoid glycosides		O=C2C(O)=C(OC=3C(OC1OC(CO)C(O)C(O)C1(O))=C(O)C=C(O)C2=3)C4=CC=C(O)C(O)=C4	31.1743	-0.00365248	1.52589
Compound1360		269.0253 m/z ± 0.005 Da	[M-H]-									1.97783
Compound1361		332.0122 m/z ± 0.005 Da	[M+NO3]-									3.06542
Compound1362		195.1365 m/z ± 0.005 Da	[M-H]-									1.19855
Compound1363		177.1262 m/z ± 0.005 Da	[M-H-H2O]-									1.81442
Compound1364		194.8743 m/z ± 0.005 Da	[M+Cl]-									1.06804
Compound1365		158.8988 m/z ± 0.005 Da	[M-H]-									4.93985
Compound1366	1-Octen-3-yl primeveroside	403.1979 m/z ± 0.005 Da	[M-H-H2O]-	C19H34O10	HMDB0032960	Fatty Acyls	Fatty acyl glycosides	Fatty acyl glycosides of mono- and disaccharides	CCCCCC(OC1OC(COC2OCC(O)C(O)C2O)C(O)C(O)C1O)C=C	25.7161	0.00129885	1.73413
Compound1367	1-Octen-3-yl primeveroside	421.2101 m/z ± 0.005 Da	[M-H]-	C19H34O10	HMDB0032960	Fatty Acyls	Fatty acyl glycosides	Fatty acyl glycosides of mono- and disaccharides	CCCCCC(OC1OC(COC2OCC(O)C(O)C2O)C(O)C(O)C1O)C=C	25.7161	0.00129885	0.906013
Compound1368	9-Oxo-11-(3-pentyloxiran-2-YL)undec-10-enoic acid	291.1939 m/z ± 0.005 Da	[M-H-H2O]-	C18H30O4		Fatty Acyls	Fatty acids and conjugates	Long-chain fatty acids	O=C(O)CCCCCCCC(=O)C=CC1OC1(CCCCC)	47.3776	-0.0015165	0.817125
Compound1369	9-Oxo-11-(3-pentyloxiran-2-YL)undec-10-enoic acid	345.1835 m/z ± 0.005 Da	[M+Cl]-	C18H30O4		Fatty Acyls	Fatty acids and conjugates	Long-chain fatty acids	O=C(O)CCCCCCCC(=O)C=CC1OC1(CCCCC)	47.3776	-0.0015165	1.34042
Compound1370		711.1313 m/z ± 0.005 Da	[M-H]-									0.983543
Compound1371		693.1208 m/z ± 0.005 Da	[M-H-H2O]-									0.530075
Compound1372		340.973 m/z ± 0.005 Da	[M-H-H2O]-									1.3656
Compound1373		358.9851 m/z ± 0.005 Da	[M-H]-									2.39115
Compound1374	Baricitinib	406.0839 m/z ± 0.005 Da	[M+Cl]-	C16H17N7O2S	HMDB0248873	Pyrrolopyrimidines	Pyrrolo[2,3-d]pyrimidines	Pyrrolo[2,3-d]pyrimidines	CCS(=O)(=O)N1CC(CC#N)(C1)N1C=C(C=N1)C1=C2C=CNC2=NC=N1	223.342	-0.00375606	2.76269
Compound1375	Baricitinib	352.1 m/z ± 0.005 Da	[M-H-H2O]-	C16H17N7O2S	HMDB0248873	Pyrrolopyrimidines	Pyrrolo[2,3-d]pyrimidines	Pyrrolo[2,3-d]pyrimidines	CCS(=O)(=O)N1CC(CC#N)(C1)N1C=C(C=N1)C1=C2C=CNC2=NC=N1	223.342	-0.00375606	3.54706
Compound1376		625.2034 m/z ± 0.005 Da	[M-H]-									1.71265
Compound1377		607.1907 m/z ± 0.005 Da	[M-H-H2O]-									1.77323
Compound1378	Xanthoepocin	587.0801 m/z ± 0.005 Da	[M-H-H2O]-	C30H22O14		Naphthopyrans	Naphthopyranones		O=C1C2=C(C=C(C(C(O3)(OC)C3(C4(C5O)C(O4)(OC)C(C(C5=C6O)=CC7=C6C(OC(C)=C7)=O)=O)C8O)=O)C8=C2O)C=C(C)O1	205.409	-0.0035547	1.49201
Compound1379	Xanthoepocin	605.0905 m/z ± 0.005 Da	[M-H]-	C30H22O14		Naphthopyrans	Naphthopyranones		O=C1C2=C(C=C(C(C(O3)(OC)C3(C4(C5O)C(O4)(OC)C(C(C5=C6O)=CC7=C6C(OC(C)=C7)=O)=O)C8O)=O)C8=C2O)C=C(C)O1	205.409	-0.0035547	1.36228
Compound1380		433.211 m/z ± 0.005 Da	[M-H]-									1.77059
Compound1381		415.2004 m/z ± 0.005 Da	[M-H-H2O]-									1.73159
Compound1382	Verproside	497.135 m/z ± 0.005 Da	[M-H]-	C22H26O13		Organooxygen compounds	Carbohydrates and carbohydrate conjugates	O-glycosyl compounds	O=C(OC1C2OC2(CO)C3C(OC=CC13)OC4OC(CO)C(O)C(O)C4O)C5=CC=C(O)C(O)=C5	134.475	0.00341589	3.05576
Compound1383	Verproside	533.1126 m/z ± 0.005 Da	[M+Cl]-	C22H26O13		Organooxygen compounds	Carbohydrates and carbohydrate conjugates	O-glycosyl compounds	O=C(OC1C2OC2(CO)C3C(OC=CC13)OC4OC(CO)C(O)C(O)C4O)C5=CC=C(O)C(O)=C5	134.475	0.00341589	2.71388
Compound1384	Gossypetin 8-rhamnoside	499.0636 m/z ± 0.005 Da	[M+Cl]-	C21H20O12		Flavonoids	Flavonoid glycosides		C[C@H]1[C@@H]([C@H]([C@H]([C@@H](O1)OC2=C(C=C(C3=C2OC(=C(C3=O)O)C4=CC(=C(C=C4)O)O)O)O)O)O)O	30.5589	-0.00295069	1.92807
Compound1385	Gossypetin 8-rhamnoside	445.075 m/z ± 0.005 Da	[M-H-H2O]-	C21H20O12		Flavonoids	Flavonoid glycosides		C[C@H]1[C@@H]([C@H]([C@H]([C@@H](O1)OC2=C(C=C(C3=C2OC(=C(C3=O)O)C4=CC(=C(C=C4)O)O)O)O)O)O)O	30.5589	-0.00295069	1.31068
Compound1386	Gossypetin 8-rhamnoside	463.0845 m/z ± 0.005 Da	[M-H]-	C21H20O12		Flavonoids	Flavonoid glycosides		C[C@H]1[C@@H]([C@H]([C@H]([C@@H](O1)OC2=C(C=C(C3=C2OC(=C(C3=O)O)C4=CC(=C(C=C4)O)O)O)O)O)O)O	30.5589	-0.00295069	2.55357
Compound1387		585.1001 m/z ± 0.005 Da	[M-H]-									1.60867
Compound1388		567.0903 m/z ± 0.005 Da	[M-H-H2O]-									1.39576
Compound1389		635.2662 m/z ± 0.005 Da	[M-H-H2O]-									2.44696
Compound1390		689.2573 m/z ± 0.005 Da	[M+Cl]-									0.758973
Compound1391	SQDG(32:1)	791.495 m/z ± 0.005 Da	[M-H]-	C41H76O12S						91.8296	-0.0031452	1.28439
Compound1392	SQDG(32:1)	773.4844 m/z ± 0.005 Da	[M-H-H2O]-	C41H76O12S						91.8296	-0.0031452	0.253689
Compound1393	Ncgc00385008-01!3-[4-[5-(acetyloxymethyl)-3,4-dihydroxyoxolan-2-yl]oxy-3-(2,5-dihydroxy-6-methylhept-6-en-2-yl)-6,9a,9b-trimethyl-7-prop-1-en-2-yl-1,2,3,3a,4,5,5a,7,8,9-decahydrocyclopenta[a]naphthalen-6-yl]propanoic acid	645.3944 m/z ± 0.005 Da	[M-H-H2O]-	C37H60O10					CC(=O)OCC1OC(OC2CC3C(C)(CCC(O)=O)C(CCC3(C)C4(C)CCC(C24)C(C)(O)CCC(O)C(C)=C)C(C)=C)C(O)C1O	34.5622	-0.00556416	0.661034
Compound1394	Ncgc00385008-01!3-[4-[5-(acetyloxymethyl)-3,4-dihydroxyoxolan-2-yl]oxy-3-(2,5-dihydroxy-6-methylhept-6-en-2-yl)-6,9a,9b-trimethyl-7-prop-1-en-2-yl-1,2,3,3a,4,5,5a,7,8,9-decahydrocyclopenta[a]naphthalen-6-yl]propanoic acid	663.4032 m/z ± 0.005 Da	[M-H]-	C37H60O10					CC(=O)OCC1OC(OC2CC3C(C)(CCC(O)=O)C(CCC3(C)C4(C)CCC(C24)C(C)(O)CCC(O)C(C)=C)C(C)=C)C(O)C1O	34.5622	-0.00556416	0.368906
Compound1395	Mycolactone	741.4875 m/z ± 0.005 Da	[M-H]-	C44H70O9		Prenol lipids	Terpene lactones	Diterpene lactones	CC1CC(=CCC(OC(=O)CCCC1OC(=O)C=CC(=CC(=CC=CC(=CC(C(CC(C)O)O)O)C)C)C)C(C)CC(=CC(C)C(CC(C)O)O)C)C	232.212	-0.00499169	0.55921
Compound1396	Mycolactone	723.4777 m/z ± 0.005 Da	[M-H-H2O]-	C44H70O9		Prenol lipids	Terpene lactones	Diterpene lactones	CC1CC(=CCC(OC(=O)CCCC1OC(=O)C=CC(=CC(=CC=CC(=CC(C(CC(C)O)O)O)C)C)C)C(C)CC(=CC(C)C(CC(C)O)O)C)C	232.212	-0.00499169	0.946956
Compound1397	beta-Collatolic acid	507.2031 m/z ± 0.005 Da	[M-H-H2O]-	C29H34O9		Isocoumarins and derivatives			O=C(OC(CCCCC)=C1)C2=C1C=C(OC)C=C2OC3=C(CC(CCCCC)=O)C(C(O)=O)=C(O)C=C3O	66.1032	0.000335335	1.88011
Compound1398	beta-Collatolic acid	525.2102 m/z ± 0.005 Da	[M-H]-	C29H34O9		Isocoumarins and derivatives			O=C(OC(CCCCC)=C1)C2=C1C=C(OC)C=C2OC3=C(CC(CCCCC)=O)C(C(O)=O)=C(O)C=C3O	66.1032	0.000335335	1.66985
Compound1399		639.1896 m/z ± 0.005 Da	[M+NO3]-									1.76494
Compound1400		576.1946 m/z ± 0.005 Da	[M-H]-									2.20272
Compound1401		558.1857 m/z ± 0.005 Da	[M-H-H2O]-									2.28977
Compound1402		453.196 m/z ± 0.005 Da	[M+Cl]-									1.66967
Compound1403		417.2162 m/z ± 0.005 Da	[M-H]-									2.1067
Compound1404	Embelin	275.1627 m/z ± 0.005 Da	[M-H-H2O]-	C17H26O4		Organooxygen compounds	Carbonyl compounds	P-benzoquinones	CCCCCCCCCCCC1=C(O)C(=O)C=C(O)C1=O	72.3935	0.00100873	0.92639
Compound1405	Embelin	293.1769 m/z ± 0.005 Da	[M-H]-	C17H26O4		Organooxygen compounds	Carbonyl compounds	P-benzoquinones	CCCCCCCCCCCC1=C(O)C(=O)C=C(O)C1=O	72.3935	0.00100873	0.623556
Compound1406		326.9592 m/z ± 0.005 Da	[M+Cl]-									2.21288
Compound1407		290.9784 m/z ± 0.005 Da	[M-H]-									1.96174
Compound1408		483.1522 m/z ± 0.005 Da	[M-H-H2O]-									2.68714
Compound1409		501.1634 m/z ± 0.005 Da	[M-H]-									2.64578
Compound1410	1-linoleoyl-GPI (18:2)*	577.2755 m/z ± 0.005 Da	[M-H-H2O]-	C27H49O12P						64.1653	-0.00369438	2.05792
Compound1411	1-linoleoyl-GPI (18:2)*	631.2619 m/z ± 0.005 Da	[M+Cl]-	C27H49O12P						64.1653	-0.00369438	1.89465
Compound1412	1-linoleoyl-GPI (18:2)*	595.2859 m/z ± 0.005 Da	[M-H]-	C27H49O12P						64.1653	-0.00369438	1.71925
Compound1413	Coroloside	647.3421 m/z ± 0.005 Da	[M-H-H2O]-	C35H54O12	HMDB0033703	Glycerolipids	Triradylcglycerols	Triacylglycerols	CC1OC(CC(O)C1OC1OC(CO)C(O)C(O)C1O)OC1CCC2(C)C(CCC3C2CCC2(C)C(CCC32O)C2=CC(=O)OC2)C1	30.1227	-0.000212898	0.460404
Compound1414	Coroloside	665.3553 m/z ± 0.005 Da	[M-H]-	C35H54O12	HMDB0033703	Glycerolipids	Triradylcglycerols	Triacylglycerols	CC1OC(CC(O)C1OC1OC(CO)C(O)C(O)C1O)OC1CCC2(C)C(CCC3C2CCC2(C)C(CCC32O)C2=CC(=O)OC2)C1	30.1227	-0.000212898	0.749195
Compound1415		290.9427 m/z ± 0.005 Da	[M-H]-									1.69593
Compound1416		326.917 m/z ± 0.005 Da	[M+Cl]-									0.690211
Compound1417	Dipiperamide A	551.2594 m/z ± 0.005 Da	[M-H-H2O]-	C34H38N2O6	HMDB0039456	Benzodioxoles		Benzodioxoles	O=C(\C=C\C1C(C(\C=C\C(=O)N2CCCCC2)C1C1=CC=C2OCOC2=C1)C1=CC2=C(OCO2)C=C1)N1CCCCC1	161.927	0.00348738	1.02876
Compound1418	Dipiperamide A	569.2698 m/z ± 0.005 Da	[M-H]-	C34H38N2O6	HMDB0039456	Benzodioxoles		Benzodioxoles	O=C(\C=C\C1C(C(\C=C\C(=O)N2CCCCC2)C1C1=CC=C2OCOC2=C1)C1=CC2=C(OCO2)C=C1)N1CCCCC1	161.927	0.00348738	1.75361
Compound1419		269.0791 m/z ± 0.005 Da	[M-H-H2O]-									2.92488
Compound1420		323.0707 m/z ± 0.005 Da	[M+Cl]-									5.38257
Compound1421	(3b,9R)-5-Megastigmene-3,9-diol 9-[apiosyl-(1->6)-glucoside]	505.2705 m/z ± 0.005 Da	[M-H]-	C24H42O11	HMDB0038327	Fatty Acyls	Fatty acyl glycosides	Fatty acyl glycosides of mono- and disaccharides	CC(CCC1=C(C)CC(O)CC1(C)C)OC1OC(COC2OCC(O)(CO)C2O)C(O)C(O)C1O	163.348	0.00504359	0.587613
Compound1422	(3b,9R)-5-Megastigmene-3,9-diol 9-[apiosyl-(1->6)-glucoside]	487.2576 m/z ± 0.005 Da	[M-H-H2O]-	C24H42O11	HMDB0038327	Fatty Acyls	Fatty acyl glycosides	Fatty acyl glycosides of mono- and disaccharides	CC(CCC1=C(C)CC(O)CC1(C)C)OC1OC(COC2OCC(O)(CO)C2O)C(O)C(O)C1O	163.348	0.00504359	0.443742
Compound1423		394.7517 m/z ± 0.005 Da	[M-H]-									1.12221
Compound1424		430.7327 m/z ± 0.005 Da	[M+Cl]-									1.05127
Compound1425		739.398 m/z ± 0.005 Da	[M-H]-									1.28102
Compound1426		721.3825 m/z ± 0.005 Da	[M-H-H2O]-									1.45301
Compound1427	Chevalone C	518.2778 m/z ± 0.005 Da	[M+NO3]-	C28H40O5		Naphthopyrans			CC(=O)O[C@H]1CC[C@@]2(C)[C@@H](CC[C@]3(C)[C@@H]2CC[C@]4(C)O\\C5=C(/C[C@@H]34)C(=O)\\C=C(C)/O5)C1(C)C	209.82	-0.00127356	1.00635
Compound1428	Chevalone C	491.2561 m/z ± 0.005 Da	[M+Cl]-	C28H40O5		Naphthopyrans			CC(=O)O[C@H]1CC[C@@]2(C)[C@@H](CC[C@]3(C)[C@@H]2CC[C@]4(C)O\\C5=C(/C[C@@H]34)C(=O)\\C=C(C)/O5)C1(C)C	209.82	-0.00127356	0.946815
Compound1429	Adiantifoline	707.3326 m/z ± 0.005 Da	[M-H-H2O]-	C42H50N2O9		Aporphines			CN1CCC2=C3[C@@H]1CC4=CC(=C(C=C4C3=C(C(=C2OC)OC)OC)OC)OC5=CC(=C(C=C5C[C@H]6C7=CC(=C(C=C7CCN6C)OC)OC)OC)OC	18.4002	-0.00517724	0.52129
Compound1430	Adiantifoline	725.3406 m/z ± 0.005 Da	[M-H]-	C42H50N2O9		Aporphines			CN1CCC2=C3[C@@H]1CC4=CC(=C(C=C4C3=C(C(=C2OC)OC)OC)OC)OC5=CC(=C(C=C5C[C@H]6C7=CC(=C(C=C7CCN6C)OC)OC)OC)OC	18.4002	-0.00517724	1.07331
Compound1431		593.1981 m/z ± 0.005 Da	[M-H]-									2.07627
Compound1432		575.1898 m/z ± 0.005 Da	[M-H-H2O]-									2.71903
Compound1433		377.231 m/z ± 0.005 Da	[M-H-H]2-									7.18385
Compound1434		755.4644 m/z ± 0.005 Da	[M-H]-									0.24903
Compound1435		250.8544 m/z ± 0.005 Da	[M+Cl]-									0.810727
Compound1436		214.8825 m/z ± 0.005 Da	[M-H]-									2.00702
Compound1437		717.291 m/z ± 0.005 Da	[M-H]-									1.79539
Compound1438		780.2863 m/z ± 0.005 Da	[M+NO3]-									0.837188
Compound1439		260.8579 m/z ± 0.005 Da	[M-H-H2O]-									1.49732
Compound1440		278.8689 m/z ± 0.005 Da	[M-H]-									3.07869
Compound1441	PI(35:2)	883.5084 m/z ± 0.005 Da	[M+Cl]-	C44H81O13P						111.256	-0.00612798	2.08727
Compound1442	PI(35:2)	847.5284 m/z ± 0.005 Da	[M-H]-	C44H81O13P						111.256	-0.00612798	1.55995
Compound1443	3-((((-Oxoheptyl)amino)acetyl)amino)methyl-7-oxobicyclo(2.2.1)hept-2-yl-5-heptenoic acid	421.2709 m/z ± 0.005 Da	[M-H]-	C23H38N2O5	HMDB0258446	Fatty Acyls	Fatty acids and conjugates	Medium-chain fatty acids	CCCCCCC(=O)NCC(=O)NCC1C2CCC(O2)C1CC=CCCCC(O)=O	23.4733	-0.000205523	0.359736
Compound1444	3-((((-Oxoheptyl)amino)acetyl)amino)methyl-7-oxobicyclo(2.2.1)hept-2-yl-5-heptenoic acid	457.2466 m/z ± 0.005 Da	[M+Cl]-	C23H38N2O5	HMDB0258446	Fatty Acyls	Fatty acids and conjugates	Medium-chain fatty acids	CCCCCCC(=O)NCC(=O)NCC1C2CCC(O2)C1CC=CCCCC(O)=O	23.4733	-0.000205523	0.461928
Compound1445	3-((((-Oxoheptyl)amino)acetyl)amino)methyl-7-oxobicyclo(2.2.1)hept-2-yl-5-heptenoic acid	403.2606 m/z ± 0.005 Da	[M-H-H2O]-	C23H38N2O5	HMDB0258446	Fatty Acyls	Fatty acids and conjugates	Medium-chain fatty acids	CCCCCCC(=O)NCC(=O)NCC1C2CCC(O2)C1CC=CCCCC(O)=O	23.4733	-0.000205523	0.140875
Compound1446	(2,6-dihydroxy-4-{7-methyl-11-oxo-4-[(3,4,5-trihydroxy-6-{[(3,4,5-trihydroxy-6-methyloxan-2-yl)oxy]methyl}oxan-2-yl)oxy]-2,8-dioxatricyclo[7.3.1.0????]trideca-1(12),3,5(13),6,9-pentaen-3-yl}phenoxy)dihydroxyoxo-???sulfanylium	709.1157 m/z ± 0.005 Da	[M-H-H2O]-	C30H32O19S						81.6015	0.00716039	0.687091
Compound1447	(2,6-dihydroxy-4-{7-methyl-11-oxo-4-[(3,4,5-trihydroxy-6-{[(3,4,5-trihydroxy-6-methyloxan-2-yl)oxy]methyl}oxan-2-yl)oxy]-2,8-dioxatricyclo[7.3.1.0????]trideca-1(12),3,5(13),6,9-pentaen-3-yl}phenoxy)dihydroxyoxo-???sulfanylium	727.126 m/z ± 0.005 Da	[M-H]-	C30H32O19S						81.6015	0.00716039	0.823706
Compound1448	Isodesmosine	507.2693 m/z ± 0.005 Da	[M-H-H2O]-	C24H40N5O8	HMDB0000739	Carboxylic acids and derivatives	Tetracarboxylic acids and derivatives	Tetracarboxylic acids and derivatives	NC(CCCC[N+]1=CC(CCC(N)C(O)=O)=CC(CCC(N)C(O)=O)=C1CCCC(N)C(O)=O)C(O)=O	110.862	0.000442024	1.21022
Compound1449	Isodesmosine	525.2822 m/z ± 0.005 Da	[M-H]-	C24H40N5O8	HMDB0000739	Carboxylic acids and derivatives	Tetracarboxylic acids and derivatives	Tetracarboxylic acids and derivatives	NC(CCCC[N+]1=CC(CCC(N)C(O)=O)=CC(CCC(N)C(O)=O)=C1CCCC(N)C(O)=O)C(O)=O	110.862	0.000442024	0.522387
Compound1450		191.02 m/z ± 0.005 Da	[M-H-H]2-									662.888
Compound1451		419.0194 m/z ± 0.005 Da	[M+Cl]-									1.80994
Compound1452	(2-((5-Chloro-2-((4-(4-(dimethylamino)piperidin-1-yl)-2-methoxyphenyl)amino)pyrimidin-4-yl)amino)phenyl)dimethylphosphine oxide	590.2043 m/z ± 0.005 Da	[M+NO3]-	C26H34ClN6O2P	HMDB0242456	Piperidines	Phenylpiperidines	Phenylpiperidines	COC1=C(NC2=NC=C(Cl)C(NC3=CC=CC=C3P(C)(C)=O)=N2)C=CC(=C1)N1CCC(CC1)N(C)C	128.227	-0.00300622	1.69549
Compound1453	(2-((5-Chloro-2-((4-(4-(dimethylamino)piperidin-1-yl)-2-methoxyphenyl)amino)pyrimidin-4-yl)amino)phenyl)dimethylphosphine oxide	563.1874 m/z ± 0.005 Da	[M+Cl]-	C26H34ClN6O2P	HMDB0242456	Piperidines	Phenylpiperidines	Phenylpiperidines	COC1=C(NC2=NC=C(Cl)C(NC3=CC=CC=C3P(C)(C)=O)=N2)C=CC(=C1)N1CCC(CC1)N(C)C	128.227	-0.00300622	2.30387
Compound1454	(2-((5-Chloro-2-((4-(4-(dimethylamino)piperidin-1-yl)-2-methoxyphenyl)amino)pyrimidin-4-yl)amino)phenyl)dimethylphosphine oxide	509.1954 m/z ± 0.005 Da	[M-H-H2O]-	C26H34ClN6O2P	HMDB0242456	Piperidines	Phenylpiperidines	Phenylpiperidines	COC1=C(NC2=NC=C(Cl)C(NC3=CC=CC=C3P(C)(C)=O)=N2)C=CC(=C1)N1CCC(CC1)N(C)C	128.227	-0.00300622	1.43099
Compound1455	2-((4-chlorophenyl)thio)-n-(2,3-dihydro-1,4-benzodioxin-6-yl)acetamide	334.0292 m/z ± 0.005 Da	[M-H]-	C16H14ClNO3S					C1COC2=C(O1)C=CC(=C2)NC(=O)CSC3=CC=C(C=C3)Cl	231.692	-0.00195116	7.3166
Compound1456	2-((4-chlorophenyl)thio)-n-(2,3-dihydro-1,4-benzodioxin-6-yl)acetamide	316.0181 m/z ± 0.005 Da	[M-H-H2O]-	C16H14ClNO3S					C1COC2=C(O1)C=CC(=C2)NC(=O)CSC3=CC=C(C=C3)Cl	231.692	-0.00195116	3.2329
Compound1457		532.2965 m/z ± 0.005 Da	[M+Cl]-									0.464077
Compound1458		559.3199 m/z ± 0.005 Da	[M+NO3]-									0.406948
Compound1459	SQDG 28:5	727.3701 m/z ± 0.005 Da	[M-H]-	C37H60O12S						41.2308	-0.00278363	1.03331
Compound1460	SQDG 28:5	763.3481 m/z ± 0.005 Da	[M+Cl]-	C37H60O12S						41.2308	-0.00278363	0.975606
Compound1461		248.8014 m/z ± 0.005 Da	[M-H]-									0.620015
Compound1462		284.7751 m/z ± 0.005 Da	[M+Cl]-									11.608
Compound1463	all-trans-Octaprenyl diphosphate	721.4445 m/z ± 0.005 Da	[M-H]-	C40H68O7P2	HMDB0001094	Prenol lipids	Tetraterpenoids		CC(=CCC/C(=C/CC/C(=C/CC/C(=C/CC/C(=C/CC/C(=C/CC/C(=C/CC/C(=C/COP(=O)(O)OP(=O)(O)O)/C)/C)/C)/C)/C)/C)/C)C	37.6377	0.00620859	1.74272
Compound1464	all-trans-Octaprenyl diphosphate	703.4324 m/z ± 0.005 Da	[M-H-H2O]-	C40H68O7P2	HMDB0001094	Prenol lipids	Tetraterpenoids		CC(=CCC/C(=C/CC/C(=C/CC/C(=C/CC/C(=C/CC/C(=C/CC/C(=C/CC/C(=C/COP(=O)(O)OP(=O)(O)O)/C)/C)/C)/C)/C)/C)/C)C	37.6377	0.00620859	0.350869
Compound1465	Ncgc00381059-01!5-[5-(3,5-dihydroxydecanoyloxy)-3-hydroxydecanoyl]oxy-3-hydroxydecanoic acid	557.3718 m/z ± 0.005 Da	[M-H-H2O]-	C30H56O10					CCCCCC(O)CC(O)CC(=O)OC(CCCCC)CC(O)CC(=O)OC(CCCCC)CC(O)CC(O)=O	14.4566	0.00319065	0.342178
Compound1466	Ncgc00381059-01!5-[5-(3,5-dihydroxydecanoyloxy)-3-hydroxydecanoyl]oxy-3-hydroxydecanoic acid	611.3558 m/z ± 0.005 Da	[M+Cl]-	C30H56O10					CCCCCC(O)CC(O)CC(=O)OC(CCCCC)CC(O)CC(=O)OC(CCCCC)CC(O)CC(O)=O	14.4566	0.00319065	0.449526
Compound1467	3alpha-Acetoxy-dihydrodeoxy-gedumin	547.2472 m/z ± 0.005 Da	[M+Cl]-	C30H40O7		Naphthopyrans			O=C1OC(C2=COC=C2)C3(C(=C1)C4(C)C(OC(=O)C)CC5C(C)(C)C(OC(=O)C)CCC5(C)C4CC3)C	64.0087	-0.00485617	0.506856
Compound1468	3alpha-Acetoxy-dihydrodeoxy-gedumin	493.2563 m/z ± 0.005 Da	[M-H-H2O]-	C30H40O7		Naphthopyrans			O=C1OC(C2=COC=C2)C3(C(=C1)C4(C)C(OC(=O)C)CC5C(C)(C)C(OC(=O)C)CCC5(C)C4CC3)C	64.0087	-0.00485617	0.59623
Compound1469		236.8759 m/z ± 0.005 Da	[M-H]-									6.30309
Compound1470		218.8661 m/z ± 0.005 Da	[M-H-H2O]-									2.42227
Compound1471	14-(3-Ethyloxiran-2-YL)tetradeca-9,12-dienoic acid	275.2009 m/z ± 0.005 Da	[M-H-H2O]-	C18H30O3		Fatty Acyls	Fatty acids and conjugates		O=C(O)CCCCCCCC=CCC=CCC1OC1(CC)	113.011	-0.00261282	0.504934
Compound1472	14-(3-Ethyloxiran-2-YL)tetradeca-9,12-dienoic acid	293.2096 m/z ± 0.005 Da	[M-H]-	C18H30O3		Fatty Acyls	Fatty acids and conjugates		O=C(O)CCCCCCCC=CCC=CCC1OC1(CC)	113.011	-0.00261282	1.13126
Compound1473	Mmv634140	430.1991 m/z ± 0.005 Da	[M-H]-	C22H30ClN5O2					ClC=1C=CC=2NC(=NCCN3CCOCC3)C=C(C(O)=NCCN4CCCC4)C2C1	203.441	-0.00298129	1.26272
Compound1474	Mmv634140	493.1942 m/z ± 0.005 Da	[M+NO3]-	C22H30ClN5O2					ClC=1C=CC=2NC(=NCCN3CCOCC3)C=C(C(O)=NCCN4CCCC4)C2C1	203.441	-0.00298129	1.82497
Compound1475	3-[2-[(2R)-2-Phenyl-4-[(4-pyridin-4-ylphenyl)methyl]morpholin-2-yl]ethyl]-1H-quinazoline-2,4-dione	517.2194 m/z ± 0.005 Da	[M-H]-	C32H30N4O3	HMDB0257337	Oxazinanes	Morpholines	Phenylmorpholines	O=C1NC2=CC=CC=C2C(=O)N1CCC1(CN(CC2=CC=C(C=C2)C2=CC=NC=C2)CCO1)C1=CC=CC=C1	135.108	-0.00449564	2.23475
Compound1476	3-[2-[(2R)-2-Phenyl-4-[(4-pyridin-4-ylphenyl)methyl]morpholin-2-yl]ethyl]-1H-quinazoline-2,4-dione	553.1914 m/z ± 0.005 Da	[M+Cl]-	C32H30N4O3	HMDB0257337	Oxazinanes	Morpholines	Phenylmorpholines	O=C1NC2=CC=CC=C2C(=O)N1CCC1(CN(CC2=CC=C(C=C2)C2=CC=NC=C2)CCO1)C1=CC=CC=C1	135.108	-0.00449564	1.42923
Compound1477	Digoxigenin	389.2309 m/z ± 0.005 Da	[M-H]-	C23H34O5		Steroids and steroid derivatives	Steroid lactones	Cardenolides and derivatives	C[C@]12CC[C@@H](C[C@H]1CC[C@@H]3[C@@H]2C[C@H]([C@]4([C@@]3(CC[C@@H]4C5=CC(=O)OC5)O)C)O)O	41.5631	-0.00198956	0.311353
Compound1478	Digoxigenin	371.2203 m/z ± 0.005 Da	[M-H-H2O]-	C23H34O5		Steroids and steroid derivatives	Steroid lactones	Cardenolides and derivatives	C[C@]12CC[C@@H](C[C@H]1CC[C@@H]3[C@@H]2C[C@H]([C@]4([C@@]3(CC[C@@H]4C5=CC(=O)OC5)O)C)O)O	41.5631	-0.00198956	0.504816
Compound1479		587.352 m/z ± 0.005 Da	[M-H-H2O]-									0.304665
Compound1480		605.3659 m/z ± 0.005 Da	[M-H]-									0.494618
Compound1481	PS(40:7e)	854.5177 m/z ± 0.005 Da	[M+Cl]-	C46H78NO9P						196.101	0.00656276	0.984831
Compound1482	PS(40:7e)	818.5414 m/z ± 0.005 Da	[M-H]-	C46H78NO9P						196.101	0.00656276	1.15209
Compound1483		551.3093 m/z ± 0.005 Da	[M-H]-									0.488556
Compound1484		533.3021 m/z ± 0.005 Da	[M-H-H2O]-									0.395979
Compound1485	Esculentoside E	685.3421 m/z ± 0.005 Da	[M+Cl]-	C35H54O11	HMDB0034635	Prenol lipids	Triterpenoids	Triterpenoids	CC1(CCC2(CCC3(C)C(=CCC4C5(C)CC(O)C(OC6OCC(O)C(O)C6O)C(C)(CO)C5CCC34C)C2C1)C(O)=O)C(O)=O	120.526	0.00557785	0.285799
Compound1486	Esculentoside E	631.3565 m/z ± 0.005 Da	[M-H-H2O]-	C35H54O11	HMDB0034635	Prenol lipids	Triterpenoids	Triterpenoids	CC1(CCC2(CCC3(C)C(=CCC4C5(C)CC(O)C(OC6OCC(O)C(O)C6O)C(C)(CO)C5CCC34C)C2C1)C(O)=O)C(O)=O	120.526	0.00557785	0.738117
Compound1487	Minoxidil Glucuronide	420.1322 m/z ± 0.005 Da	[M+Cl]-	C15H23N5O7	HMDB0254740	Organooxygen compounds	Carbohydrates and carbohydrate conjugates	Glucuronic acid derivatives	NC1=CC(=NC(=N)N1OC1OC(C(O)C(O)C1O)C(O)=O)N1CCCCC1	210.937	0.00332084	2.06715
Compound1488	Minoxidil Glucuronide	384.151 m/z ± 0.005 Da	[M-H]-	C15H23N5O7	HMDB0254740	Organooxygen compounds	Carbohydrates and carbohydrate conjugates	Glucuronic acid derivatives	NC1=CC(=NC(=N)N1OC1OC(C(O)C(O)C1O)C(O)=O)N1CCCCC1	210.937	0.00332084	1.15863
Compound1489	Chenodeoxycholyllysine	555.3558 m/z ± 0.005 Da	[M+Cl]-	C30H52N2O5	HMDB0242400	Steroids and steroid derivatives	Bile acids, alcohols and derivatives	Glycinated bile acids and derivatives	CC(CCC(=O)NC(CCCCN)C(O)=O)C1CCC2C3C(O)CC4CC(O)CCC4(C)C3CCC12C	94.1819	-0.000126291	0.272926
Compound1490	Chenodeoxycholyllysine	519.3802 m/z ± 0.005 Da	[M-H]-	C30H52N2O5	HMDB0242400	Steroids and steroid derivatives	Bile acids, alcohols and derivatives	Glycinated bile acids and derivatives	CC(CCC(=O)NC(CCCCN)C(O)=O)C1CCC2C3C(O)CC4CC(O)CCC4(C)C3CCC12C	94.1819	-0.000126291	0.1479
Compound1491		378.8983 m/z ± 0.005 Da	[M+Cl]-									0.475579
Compound1492		342.9206 m/z ± 0.005 Da	[M-H]-									0.650368
Compound1493	1-stearoyl-2-docosahexaenoyl-GPE (18:0/22:6)*	790.5345 m/z ± 0.005 Da	[M-H]-	C45H78NO8P						44.8971	-0.00518147	0.18821
Compound1494	1-stearoyl-2-docosahexaenoyl-GPE (18:0/22:6)*	853.5306 m/z ± 0.005 Da	[M+NO3]-	C45H78NO8P						44.8971	-0.00518147	0.360989
Compound1495	Spirostane -2H, + 1O, O-Pen-dHex	689.3924 m/z ± 0.005 Da	[M-H-H2O]-	C38H60O12		Steroids and steroid derivatives	Steroidal glycosides		OC8CC5=CCC4C(CCC3(C)(C4(CC2OC1(OCC(C)CC1)C(C)C23)))C5(C)C(OC7OCC(O)C(O)C7(OC6OC(C)C(O)C(O)C6(O)))C8	67.1463	0.00163958	0.287648
Compound1496	Spirostane -2H, + 1O, O-Pen-dHex	743.3795 m/z ± 0.005 Da	[M+Cl]-	C38H60O12		Steroids and steroid derivatives	Steroidal glycosides		OC8CC5=CCC4C(CCC3(C)(C4(CC2OC1(OCC(C)CC1)C(C)C23)))C5(C)C(OC7OCC(O)C(O)C7(OC6OC(C)C(O)C(O)C6(O)))C8	67.1463	0.00163958	2.59976
Compound1497	Spirostane -2H, + 1O, O-Pen-dHex	707.401 m/z ± 0.005 Da	[M-H]-	C38H60O12		Steroids and steroid derivatives	Steroidal glycosides		OC8CC5=CCC4C(CCC3(C)(C4(CC2OC1(OCC(C)CC1)C(C)C23)))C5(C)C(OC7OCC(O)C(O)C7(OC6OC(C)C(O)C(O)C6(O)))C8	67.1463	0.00163958	0.448831
Compound1498		574.2105 m/z ± 0.005 Da	[M+NO3]-									1.96938
Compound1499		547.1953 m/z ± 0.005 Da	[M+Cl]-									2.01095
Compound1500		360.898 m/z ± 0.005 Da	[M-H]-									0.625271
Compound1501		396.8703 m/z ± 0.005 Da	[M+Cl]-									0.397427
Compound1502		348.7656 m/z ± 0.005 Da	[M-H-H2O]-									1.19432
Compound1503		366.7752 m/z ± 0.005 Da	[M-H]-									0.771793
Compound1504	Caffeic acid 4-O-sulfate	258.9895 m/z ± 0.005 Da	[M-H]-	C9H8O7S	HMDB0041708	Cinnamic acids and derivatives	Hydroxycinnamic acids and derivatives	Hydroxycinnamic acids	OC(=O)\C=C\C1=CC(O)=C(OS(O)(=O)=O)C=C1	35.806	-0.00227656	6.17783
Compound1505	Caffeic acid 4-O-sulfate	240.9826 m/z ± 0.005 Da	[M-H-H2O]-	C9H8O7S	HMDB0041708	Cinnamic acids and derivatives	Hydroxycinnamic acids and derivatives	Hydroxycinnamic acids	OC(=O)\C=C\C1=CC(O)=C(OS(O)(=O)=O)C=C1	35.806	-0.00227656	3.02982
Compound1506		190.9421 m/z ± 0.005 Da	[M-H-H2O]-									2.01041
Compound1507		244.9266 m/z ± 0.005 Da	[M+Cl]-									2.28623
Compound1508	Musca-aurin-I	350.0658 m/z ± 0.005 Da	[M-H]-	C14H13N3O8		Carboxylic acids and derivatives	Amino acids, peptides, and analogues		C\\1[C@H](NC(=C/C1=C/C=N[C@@H](C2=CC(=O)NO2)C(=O)O)C(=O)O)C(=O)O	130.675	0.00184807	4.13956
Compound1509		395.0953 m/z ± 0.005 Da	[M-H]-									6.76998
Compound1510	Dopamine glucuronide	328.1057 m/z ± 0.005 Da	[M-H]-	C14H19NO8	HMDB0010329	Organooxygen compounds	Carbohydrates and carbohydrate conjugates	Phenolic glycosides	NCCC1=CC(O)=C(O[C@@H]2O[C@@H]([C@@H](O)[C@H](O)[C@H]2O)C(O)=O)C=C1	221.661	0.00195738	5.00556
Compound1511	Xanthine	151.0252 m/z ± 0.005 Da	[M-H]-	C5H4N4O2	HMDB0000292	Imidazopyrimidines	Purines and purine derivatives	Xanthines	O=C1NC2=C(NC=N2)C(=O)N1		-0.00095659	2.30032
Compound1512	Furaltadone	323.1 m/z ± 0.005 Da	[M-H]-	C13H16N4O6		Furans	Nitrofurans	Nitrofurans	C1COCCN1CC2CN(C(=O)O2)N=CC3=CC=C(O3)[N+](=O)[O-]	95.1755	0.000396975	4.90178
Compound1513	Methyl (3x,10R)-dihydroxy-11-dodecene-6,8-diynoate 10-glucoside	397.1453 m/z ± 0.005 Da	[M-H]-	C19H26O9	HMDB0040896	Fatty Acyls	Fatty acyl glycosides	Fatty acyl glycosides of mono- and disaccharides	COC(=O)CC(O)CCC#CC#CC(OC1OC(CO)C(O)C(O)C1O)C=C	24.056	-0.00370553	4.9408
Compound1514	Fumaritine N-oxide	370.1282 m/z ± 0.005 Da	[M-H]-	C20H21NO6		Tetrahydroisoquinolines			COC1=C(O)C=C2C(=C1)CC[N+](C)([O-])C23CC4=C(C3O)C5=C(OCO5)C=C4	72.6007	-0.0024439	3.20285
Compound1515	3,3-Di(1H-indol-3-yl)propane-1,2-diol	305.1271 m/z ± 0.005 Da	[M-H]-	C19H18N2O2		Indoles and derivatives	Indoles		OCC(O)C(C1=C[NH]C2=C1C=CC=C2)C3=C[NH]C4=C3C=CC=C4	94.2285	-0.00220097	5.16961
Compound1516	N-Salicyloylaspartic acid	252.0507 m/z ± 0.005 Da	[M-H]-	C11H11NO6	HMDB0039506	Carboxylic acids and derivatives	Amino acids, peptides, and analogues	Aspartic acid and derivatives	OC(=O)CC(NC(=O)C1=C(O)C=CC=C1)C(O)=O		-0.000480606	5.94389
Compound1517	GHB-Gluc	279.0742 m/z ± 0.005 Da	[M-H]-	C10H16O9	HMDB0252712	Saccharolipids		Saccharolipids	OC1C(O)C(OCCCC(O)=O)OC(C1O)C(O)=O	159.925	0.000471449	2.73102
Compound1518	N-Lactoyl ethanolamine phosphate	212.0341 m/z ± 0.005 Da	[M-H]-	C5H12NO6P	HMDB0032357	Organic phosphoric acids and derivatives	Phosphate esters	Phosphoethanolamines	CC(O)C(=O)NCCOP(O)(O)=O	69.8866	0.00046909	5.53958
Compound1519		363.2484 m/z ± 0.005 Da	[M-H]-									0.951564
Compound1520		185.1061 m/z ± 0.005 Da	[M-H]-									114.932
Compound1521		255.2304 m/z ± 0.005 Da	[M-H]-									140.631
Compound1522	4-bromo-2,5-dimethoxymethamphetamine	286.0455 m/z ± 0.005 Da	[M-H]-	C12H18BrNO2					CC(CC1=CC(=C(C=C1OC)Br)OC)NC	97.6558	-0.000445466	8.46426
Compound1523		110.8974 m/z ± 0.005 Da	[M-H]-									91.0279
Compound1524		170.831 m/z ± 0.005 Da	[M-H]-									109.789
Compound1525	Exifone	277.0343 m/z ± 0.005 Da	[M-H]-	C13H10O7						21.6978	-0.00120251	5.68355
Compound1526	1-Hydroxyanthraquinone	223.0421 m/z ± 0.005 Da	[M-H]-	C14H8O3		Anthracenes	Anthraquinones	Anthraquinones	Oc1cccc2C(=O)c3ccccc3C(=O)c12	134.072	0.00192661	10.955
Compound1527		144.8676 m/z ± 0.005 Da	[M-H]-									83.84
Compound1528		146.8646 m/z ± 0.005 Da	[M-H]-									81.8997
Compound1529		346.0679 m/z ± 0.005 Da	[M-H]-									2.56464
Compound1530	4-(trifluoromethyl)pyridine	146.0229 m/z ± 0.005 Da	[M-H]-	C6H4F3N					C1=CN=CC=C1C(F)(F)F	99.738	0.000341641	41.0582
Compound1531	Fluocinolone	411.162 m/z ± 0.005 Da	[M-H]-	C21H26F2O6	HMDB0252347	Steroids and steroid derivatives	Hydroxysteroids	21-hydroxysteroids	CC12CC(O)C3(F)C(CC(F)C4=CC(=O)C=CC34C)C1CC(O)C2(O)C(=O)CO	67.1053	-0.000888431	2.30179
Compound1532	Tie2 kinase inhibitor	438.1268 m/z ± 0.005 Da	[M-H]-	C26H21N3O2S						173.465	-0.00210368	8.32452
Compound1533	Catechin-(4alpha->8)-gallocatechin	593.1252 m/z ± 0.005 Da	[M-H]-	C30H26O13		Flavonoids	Biflavonoids and polyflavonoids		OC=1C=C(O)C2=C(OC(C3=CC=C(O)C(O)=C3)C(O)C2C4=C(O)C=C5OC(C6=CC(O)=C(O)C(O)=C6)C(O)CC5=C4O)C1	41.7705	-0.00498796	2.13794
Compound1534		458.1334 m/z ± 0.005 Da	[M-H]-									1.47988
Compound1535	2-(10-Heptadecenyl)-6-hydroxybenzoic acid	373.2716 m/z ± 0.005 Da	[M-H]-	C24H38O3	HMDB0038522	Benzene and substituted derivatives	Benzoic acids and derivatives		CCCCCC\C=C/CCCCCCCCCC1=C(C(O)=O)C(O)=CC=C1	2.63449	-0.00300772	82.312
Compound1536		233.0434 m/z ± 0.005 Da	[M-H]-									4.86725
Compound1537		188.0096 m/z ± 0.005 Da	[M-H]-									8.14993
Compound1538	[2-(hexadecanoyloxy)-3-[octadec-11-enoyloxy]propoxy]({[2.3.4.5.6-pentahydroxycyclohexyl]oxy})phosphinic acid	835.5281 m/z ± 0.005 Da	[M-H]-	C43H81O13P	HMDB0009822	Glycerophospholipids	Glycerophosphoinositols		[H][C@@](COC(=O)CCCCCCCCC\C=C/CCCCCC)(COP(O)(=O)O[C@H]1C(O)C(O)C(O)[C@@H](O)C1O)OC(=O)CCCCCCCCCCCCCCC	29.9866	-0.00563767	82.4744
Compound1539	Haemathamnolic acid	403.0637 m/z ± 0.005 Da	[M-H]-	C19H16O10		Depsides and depsidones			CC1=CC(OC)=C(C=O)C(O)=C1C(OC2=C(C)C(C(O)=O)=C(O)C(C=O)=C2O)=O	194.92	-0.00243204	5.95516
Compound1540		189.0384 m/z ± 0.005 Da	[M-H]-									23.5311
Compound1541	Byakangelicin	333.0957 m/z ± 0.005 Da	[M-H]-	C17H18O7		Coumarins and derivatives	Furanocoumarins		CC(C)([C@@H](COC1=C2C(=C(C3=C1OC(=O)C=C3)OC)C=CO2)O)O	81.1311	-0.00285966	12.4997
Compound1542	ANTINEOPLASTIC-41376	276.9857 m/z ± 0.005 Da	[M-H]-	C12H11AsO3							0.000366803	1.90596
Compound1543		229.0255 m/z ± 0.005 Da	[M-H]-									2.55197
Compound1544		114.0179 m/z ± 0.005 Da	[M-H]-									38.7188
Compound1545	Bostrycin	335.0757 m/z ± 0.005 Da	[M-H]-	C16H16O8		Anthracenes	Anthraquinones		C[C@@]1(CC2=C(C3=C(C(=O)C=C(C3=O)OC)C(=C2[C@H]([C@H]1O)O)O)O)O	25.1427	-0.00185264	22.4313
Compound1546		132.8661 m/z ± 0.005 Da	[M-H]-									51.3712
Compound1547	Avenanthramide L	324.0888 m/z ± 0.005 Da	[M-H]-	C18H15NO5	HMDB0033193	Benzene and substituted derivatives	Benzoic acids and derivatives	Acylaminobenzoic acid and derivatives	OC1=CC=C(/C=C/C=C/C(NC2=CC=C(O)C=C2C(O)=O)=O)C=C1	103.015	-0.00200806	3.61792
Compound1548		117.0175 m/z ± 0.005 Da	[M-H]-									15.6454
Compound1549	2-Methyl-5-nitroimidazol-1-ylacetic acid	184.0381 m/z ± 0.005 Da	[M-H]-	C6H7N3O4	HMDB0244289	Carboxylic acids and derivatives	Amino acids, peptides, and analogues	Alpha amino acids and derivatives	CC1=NC=C(N1CC(O)=O)[N+]([O-])=O	103.91	0.00158844	17.8617
Compound1550		281.2458 m/z ± 0.005 Da	[M-H]-									64.5154
Compound1551		137.0224 m/z ± 0.005 Da	[M-H]-									56.2775
Compound1552		420.999 m/z ± 0.005 Da	[M-H]-									2.26631
Compound1553		191.1363 m/z ± 0.005 Da	[M-H-H2]3-									106.131
Compound1554		266.9667 m/z ± 0.005 Da	[M-H]-									9.2625
Compound1555		135.0279 m/z ± 0.005 Da	[M-H]-									31.1635
Compound1556		134.8634 m/z ± 0.005 Da	[M-H]-									52.4235
Compound1557		451.0153 m/z ± 0.005 Da	[M-H]-									35.2227
Compound1558		421.0652 m/z ± 0.005 Da	[M-H]-									28.538
Compound1559	Indapamide	364.0535 m/z ± 0.005 Da	[M-H]-	C16H16ClN3O3S	HMDB0014946	Benzene and substituted derivatives	Benzenesulfonamides	Benzenesulfonamides	CC1CC2=CC=CC=C2N1NC(=O)C1=CC(=C(Cl)C=C1)S(N)(=O)=O	203.876	0.000733024	2.72817
Compound1560		310.0605 m/z ± 0.005 Da	[M-H]-									2.07878
Compound1561	Methyl 2,6-dimethyl-5-nitro-4-[2-(trifluoromethyl)phenyl]-1,4-dihydropyridine-3-carboxylate	355.0911 m/z ± 0.005 Da	[M-H]-	C16H15F3N2O4	HMDB0247310	Benzene and substituted derivatives	Trifluoromethylbenzenes	Trifluoromethylbenzenes	COC(=O)C1=C(C)NC(C)=C(C1C1=CC=CC=C1C(F)(F)F)[N+]([O-])=O	94.2972	-2.52e-06	6.94248
Compound1562	Uridine diphosphate glucose	565.0444 m/z ± 0.005 Da	[M-H]-	C15H24N2O17P2	HMDB0000286	Pyrimidine nucleotides	Pyrimidine nucleotide sugars	Pyrimidine nucleotide sugars	OC[C@@H]1OC(OP(O)(=O)OP(O)(=O)OC[C@@H]2O[C@@H]([C@@H](O)[C@H]2O)N2C=CC(=O)NC2=O)[C@@H](O)[C@H](O)[C@H]1O	3.53235	-0.00387024	45.815
Compound1563		242.0189 m/z ± 0.005 Da	[M-H]-									4.05911
Compound1564		206.8671 m/z ± 0.005 Da	[M-H]-									1.17159
Compound1565		182.0458 m/z ± 0.005 Da	[M-H]-									5.41023
Compound1566	Zilascorb	263.0567 m/z ± 0.005 Da	[M-H]-	C13H12O6	HMDB0260006	Dihydrofurans	Furanones	Butenolides	OC1=C(O)C(=O)OC1C1COC(O1)C1=CC=CC=C1	100.954	0.0014392	5.55916
Compound1567		203.0446 m/z ± 0.005 Da	[M-H]-									5.17612
Compound1568	9-Octadecenoic acid 1-[[(1-oxohexadecyl)oxy]methyl]-2-(phosphonoxy)ethyl ester	673.4764 m/z ± 0.005 Da	[M-H]-	C37H71O8P	HMDB0031130	Glycerophospholipids	Glycerophosphates	1,2-diacylglycerol-3-phosphates	CCCCCCCCCCCCCCCC(=O)OC(COC(=O)CCCCCCC\C=C\CCCCCCCC)COP(O)(O)=O	17.4688	-0.00547811	39.4971
Compound1569		130.9966 m/z ± 0.005 Da	[M-H]-									17.2567
Compound1570		479.0578 m/z ± 0.005 Da	[M-H]-									1.41402
Compound1571		344.065 m/z ± 0.005 Da	[M-H]-									4.17126
Compound1572		145.0486 m/z ± 0.005 Da	[M-H]-									8.02407
Compound1573	Cyclonite	221.0283 m/z ± 0.005 Da	[M-H]-	C3H6N6O6	HMDB0253161	Triazinanes	1,3,5-triazinanes	1,3,5-triazinanes	[O-][N+](=O)N1CN(CN(C1)[N+]([O-])=O)[N+]([O-])=O	26.2377	0.00110687	7.06168
Compound1574		293.0309 m/z ± 0.005 Da	[M-H]-									1.76694
Compound1575	dGTP	505.985 m/z ± 0.005 Da	[M-H]-	C10H16N5O13P3	HMDB0001440	Purine nucleotides	Purine deoxyribonucleotides	Purine 2'-deoxyribonucleoside triphosphates	NC1=NC2=C(N=CN2[C@H]2C[C@H](O)[C@@H](COP(O)(=O)OP(O)(=O)OP(O)(O)=O)O2)C(=O)N1	1.16916	-0.00313798	39.9319
Compound1576		309.0381 m/z ± 0.005 Da	[M-H]-									4.61561
Compound1577	alpha-Hydroxyetizolam	357.0577 m/z ± 0.005 Da	[M-H]-	C17H15ClN4OS	HMDB0248221	Thienodiazepines		Thienodiazepines	CC(O)C1=CC2=C(S1)N1C(C)=NN=C1CN=C2C1=CC=CC=C1Cl	80.7287	-0.0015608	9.14024
Compound1578	5-Phosphoribosylamine	228.028 m/z ± 0.005 Da	[M-H]-	C5H12NO7P	HMDB0001128	Organooxygen compounds	Carbohydrates and carbohydrate conjugates	Pentose phosphates	N[C@@H]1O[C@H](COP(O)(O)=O)[C@@H](O)[C@H]1O		0.000248852	4.23167
Compound1579		267.0124 m/z ± 0.005 Da	[M-H]-									1.02418
Compound1580		148.8617 m/z ± 0.005 Da	[M-H]-									28.3871
Compound1581	Uridine triphosphate	482.9579 m/z ± 0.005 Da	[M-H]-	C9H15N2O15P3	HMDB0000285	Pyrimidine nucleotides	Pyrimidine ribonucleotides	Pyrimidine ribonucleoside triphosphates	O[C@H]1[C@@H](O)[C@@H](O[C@@H]1COP(O)(=O)OP(O)(=O)OP(O)(O)=O)N1C=CC(=O)NC1=O	22.9988	-0.00380457	39.765
Compound1582		160.8399 m/z ± 0.005 Da	[M-H]-									32.7036
Compound1583		154.0598 m/z ± 0.005 Da	[M-H]-									2.24236
Compound1584		236.0562 m/z ± 0.005 Da	[M-H]-									1.49763
Compound1585	S(+)-Isoproterenol (+)-bitartrate	360.1315 m/z ± 0.005 Da	[M-H]-	C15H23NO9		Phenols	Benzenediols		CC(C)NC[C@@H](O)c1ccc(O)c(O)c1.OC(C(O)C(=O)O)C(=O)O	38.1131	0.0015593	6.02611
Compound1586		132.0282 m/z ± 0.005 Da	[M-H]-									38.3703
Compound1587		211.0851 m/z ± 0.005 Da	[M-H]-									7.43941
Compound1588		104.9398 m/z ± 0.005 Da	[M-H]-									0.647822
Compound1589	5'-Deoxy-5-fluorouridine	245.0565 m/z ± 0.005 Da	[M-H]-	C9H11FN2O5	HMDB0060406	5'-deoxyribonucleosides		5'-deoxyribonucleosides	C[C@H]1O[C@H]([C@H](O)[C@@H]1O)N1C=C(F)C(O)=NC1=O		-0.00216848	5.49047
Compound1590	Dihydrolipoic acid	207.0488 m/z ± 0.005 Da	[M-H]-	C8H16O2S2	HMDB0012210	Fatty Acyls	Fatty acids and conjugates		OC(=O)CCCCC(S)CCS	169.491	-0.00185494	7.97197
Compound1591		232.8809 m/z ± 0.005 Da	[M-H]-									31.7929
Compound1592		202.9967 m/z ± 0.005 Da	[M-H]-									2.74742
Compound1593		319.1058 m/z ± 0.005 Da	[M-H]-									5.27589
Compound1594	Flubenzimin	415.042 m/z ± 0.005 Da	[M-H]-	C17H10F6N4S						100.464	-0.00396237	2.57147
Compound1595		163.059 m/z ± 0.005 Da	[M-H]-									3.06844
Compound1596		192.039 m/z ± 0.005 Da	[M-H]-									2.72688
Compound1597	L-erythro-4-Hydroxyarginine	189.101 m/z ± 0.005 Da	[M-H]-	C6H14N4O3	HMDB0034326	Carboxylic acids and derivatives	Amino acids, peptides, and analogues	Alpha amino acids	NC(CC(O)CNC(N)=N)C(O)=O	38.5584	0.00154458	26.765
Compound1598		212.0481 m/z ± 0.005 Da	[M-H]-									5.0284
Compound1599		197.0452 m/z ± 0.005 Da	[M-H]-									4.83849
Compound1600		168.8339 m/z ± 0.005 Da	[M-H]-									71.1503
Compound1601	8-Isobutanoylneosolaniol	451.1939 m/z ± 0.005 Da	[M-H]-	C23H32O9	HMDB0038561	Prenol lipids	Sesquiterpenoids	Trichothecenes	[H][C@@]12O[C@]3([H])C=C(C)[C@H](C[C@]3(COC(C)=O)[C@@](C)([C@H](OC(C)=O)[C@H]1O)[C@]21CO1)OC(=O)C(C)C	120.312	-0.00330328	2.07887
Compound1602		256.7645 m/z ± 0.005 Da	[M-H]-									20.8118
Compound1603		112.8946 m/z ± 0.005 Da	[M-H]-									20.7612
Compound1604	(-)-Dioxibrassinin	267.0275 m/z ± 0.005 Da	[M-H]-	C11H12N2O2S2	HMDB0038634	Carboxylic acids and derivatives	Amino acids, peptides, and analogues	Beta amino acids and derivatives	CSC(=S)NCC1(O)C(=O)NC2=C1C=CC=C2		0.000202031	4.888
Compound1605		143.0596 m/z ± 0.005 Da	[M-H]-									2.4065
Compound1606		156.0793 m/z ± 0.005 Da	[M-H]-									4.20298
Compound1607		152.0095 m/z ± 0.005 Da	[M-H]-									3.59899
Compound1608	1h,1h,2h,2h-perfluorohexanesulfonate (4:2) (4:2 fluorotelomer sulfonic acid)	326.9768 m/z ± 0.005 Da	[M-H]-	C6H5F9O3S					CC(F)C(F)(F)C(F)(F)C(F)(F)C(F)(F)S(O)(=O)=O	50.183	0.00279691	22.9894
Compound1609		229.0469 m/z ± 0.005 Da	[M-H]-									14.2173
Compound1610		211.0488 m/z ± 0.005 Da	[M-H]-									12.4011
Compound1611		221.0902 m/z ± 0.005 Da	[M-H]-									2.92742
Compound1612	Methylglyoxal-bis-guanylhydrazone	169.0845 m/z ± 0.005 Da	[M-H]-	C5H10N6O	HMDB0258082	Organonitrogen compounds	Guanidines	Biguanides	CC(C=O)=NN(C(N)=N)C(N)=N	39.358	-0.000111429	3.27611
Compound1613		734.7611 m/z ± 0.005 Da	[M-H]-									37.7093
Compound1614	3-Methoxytyramine-betaxanthin	359.1222 m/z ± 0.005 Da	[M-H]-	C18H20N2O6		Phenols	Methoxyphenols		COC1=C(C=CC(=C1)CCN=C/C=C/2\\C[C@H](NC(=C2)C(=O)O)C(=O)O)O	20.6716	-0.00318577	25.9533
Compound1615		114.9244 m/z ± 0.005 Da	[M-H]-									23.8083
Compound1616		191.0711 m/z ± 0.005 Da	[M-H-H2]3-									77.1331
Compound1617	1-linoleoyl-GPA (18:2)*	433.2324 m/z ± 0.005 Da	[M-H]-	C21H39O7P						19.7519	-0.00429721	11.1544
Compound1618	Pretyrosine	226.0719 m/z ± 0.005 Da	[M-H]-	C10H13NO5	HMDB0304809	Carboxylic acids and derivatives	Amino acids, peptides, and analogues	L-alpha-amino acids	[H][C@](N)(CC1(C=CC([H])(O)C=C1)C(O)=O)C(O)=O		-0.000193495	11.9894
Compound1619		355.0376 m/z ± 0.005 Da	[M-H]-									5.57357
Compound1620	Psorospermin	339.0868 m/z ± 0.005 Da	[M-H]-	C19H16O6		Benzopyrans	1-benzopyrans		C[C@@]1(CO1)[C@H]2CC3=C4C(=C(C=C3O2)OC)C(=O)C5=C(O4)C(=CC=C5)O	127.496	-0.000917812	5.19562
Compound1621		312.0741 m/z ± 0.005 Da	[M-H]-									1.73564
Compound1622		224.0541 m/z ± 0.005 Da	[M-H]-									4.60633
Compound1623		297.0534 m/z ± 0.005 Da	[M-H]-									3.78659
Compound1624	2-butyl-4-hydroxy-5-methyl-3(2H)-furanone	168.0794 m/z ± 0.005 Da	[M-H]-	C9H13O3	HMDB0304059				CCCCC1OC(C)=C([O-])C1=O	40.2518	0.00043597	7.17991
Compound1625		172.8816 m/z ± 0.005 Da	[M-H]-									19.497
Compound1626	4'-Azidocytidine	283.0821 m/z ± 0.005 Da	[M-H]-	C9H12N6O5	HMDB0246625	Organooxygen compounds	Carbohydrates and carbohydrate conjugates	Glycosylamines	NC1=NC(=O)N(C=C1)C1OC(CO)(N=[N+]=[N-])C(O)C1O	28.6491	-0.000303246	2.33164
Compound1627		371.057 m/z ± 0.005 Da	[M-H]-									2.46199
Compound1628	5-amino-6-(5-phospho-D-ribosylamino)uracil	351.037 m/z ± 0.005 Da	[M-H]-	C9H13N4O9P	HMDB0304211	Organooxygen compounds	Carbohydrates and carbohydrate conjugates	Pentose phosphates	NC1=C(NC2OC(COP([O-])([O-])=O)C(O)C2O)NC(=O)NC1=O	58.8286	0.00221262	2.62023
Compound1629		191.17 m/z ± 0.005 Da	[M-H-H2]3-									46.2555
Compound1630		136.8608 m/z ± 0.005 Da	[M-H]-									19.5975
Compound1631	Tricholomic acid	159.0427 m/z ± 0.005 Da	[M-H]-	C5H8N2O4	HMDB0030412	Carboxylic acids and derivatives	Amino acids, peptides, and analogues	Alpha amino acids	NC(C1CC(=O)NO1)C(O)=O	11.337	0.00132668	24.1115
Compound1632		262.0545 m/z ± 0.005 Da	[M-H]-									8.54464
Compound1633		144.9526 m/z ± 0.005 Da	[M-H]-									8.51437
Compound1634	6:3+6O Fatty acyl hexoside	353.0725 m/z ± 0.005 Da	[M-H]-	C12H18O12		Fatty Acyls	Fatty acyl glycosides		O=C2OC(C(O)=C2(OC1OC(CO)C(O)C(O)C1(O)))C(O)C(O)O	111.958	0.0021633	18.8376
Compound1635	1-beta-D-Arabinofuranosyl-5-fluorocytosine	260.0692 m/z ± 0.005 Da	[M-H]-	C9H12FN3O5	HMDB0246793	Pyrimidine nucleosides		Pyrimidine nucleosides	NC1=NC(=O)N(C=C1F)C1OC(CO)C(O)C1O	173.97	-9.57e-05	6.04366
Compound1636		467.0761 m/z ± 0.005 Da	[M-H]-									1.91671
Compound1637		260.7589 m/z ± 0.005 Da	[M-H]-									15.3243
Compound1638	Rosiridoside B	463.22 m/z ± 0.005 Da	[M-H]-	C21H36O11					OCC1OC(OCC2OC(OCC=C(C)C(O)CC=C(C)C)C(O)C(O)C2O)C(O)C1O	90.3242	0.00085481	4.33698
Compound1639	n-methacryloyl-l-histidine methyl ester	236.1025 m/z ± 0.005 Da	[M-H]-	C11H15N3O3	HMDB0255167	Carboxylic acids and derivatives	Amino acids, peptides, and analogues	Histidine and derivatives	COC(=O)C(CC1=CN=CN1)NC(=O)C(C)=C		-0.00151925	0.987007
Compound1640		301.2511 m/z ± 0.005 Da	[M-H]-									19.9124
Compound1641	QUISQUALIC ACID	188.0332 m/z ± 0.005 Da	[M-H]-	C5H7N3O5	HMDB0257060	Carboxylic acids and derivatives	Amino acids, peptides, and analogues	Alpha amino acids	NC(CN1OC(=O)NC1=O)C(O)=O		0.00161925	17.8716
Compound1642	Benzolamide	318.9645 m/z ± 0.005 Da	[M-H]-	C8H8N4O4S3	HMDB0249023	Benzene and substituted derivatives	Benzenesulfonamides	Benzenesulfonamides	NS(=O)(=O)C1=NN=C(NS(=O)(=O)C2=CC=CC=C2)S1	91.1175	0.00104261	2.00583
Compound1643		246.9654 m/z ± 0.005 Da	[M-H]-									1.29113
Compound1644	Hymexelsin	485.1357 m/z ± 0.005 Da	[M-H]-	C21H26O13		Coumarins and derivatives	Coumarin glycosides		COC1=C(O[C@@H]2O[C@H](CO[C@@H]3OC[C@](O)(CO)[C@H]3O)[C@@H](O)[C@H](O)[C@H]2O)C=C4OC(=O)C=CC4=C1	115.011	0.00414524	8.62297
Compound1645	1-(2,5-difluoroanilino)cyclohexanecarbonitrile	235.1064 m/z ± 0.005 Da	[M-H]-	C13H14F2N2					C1CCC(CC1)(C#N)NC2=C(C=CC(=C2)F)F	102.32	0.00094808	5.22398
Compound1646	Bergenin	327.0747 m/z ± 0.005 Da	[M-H]-	C14H16O9		Benzene and substituted derivatives	Benzoic acids and derivatives		OCC(C(O)1)OC([H])(c32)C([H])(OC(=O)c(cc(O)c(OC)c(O)3)2)C(O)1	104.256	0.00254425	8.09233
Compound1647		542.8631 m/z ± 0.005 Da	[M-H]-									5.28912
Compound1648		193.0228 m/z ± 0.005 Da	[M-H]-									12.7205
Compound1649		256.0349 m/z ± 0.005 Da	[M-H]-									9.16735
Compound1650		335.0598 m/z ± 0.005 Da	[M-H]-									10.2747
Compound1651		208.8613 m/z ± 0.005 Da	[M-H]-									0.951889
Compound1652		211.1314 m/z ± 0.005 Da	[M-H]-									1.51758
Compound1653		258.7618 m/z ± 0.005 Da	[M-H]-									26.9036
Compound1654		162.054 m/z ± 0.005 Da	[M-H]-									3.88327
Compound1655	Leucodelphinidin	321.0611 m/z ± 0.005 Da	[M-H]-	C15H14O8		Flavonoids	Flavans		C1=C(C=C(C(=C1O)O)O)[C@@H]2[C@H]([C@H](C3=C(C=C(C=C3O2)O)O)O)O	40.9649	-0.00112786	13.8813
Compound1656		249.0578 m/z ± 0.005 Da	[M-H]-									4.85599
Compound1657		136.0503 m/z ± 0.005 Da	[M-H]-									1.80672
Compound1658	2-Keto-3-Deoxy-D-Mannooctanoic Acid	237.0598 m/z ± 0.005 Da	[M-H]-	C8H14O8	HMDB0250768	Organooxygen compounds	Carbohydrates and carbohydrate conjugates	C-glucuronides	OCC(O)C1OC(O)(CC(O)C1O)C(O)=O	24.5547	-0.00106216	8.05057
Compound1659	Loviride	349.0543 m/z ± 0.005 Da	[M-H]-	C17H16Cl2N2O2	HMDB0254178	Organooxygen compounds	Carbonyl compounds	Alkyl-phenylketones	CC(=O)C1=C(NC(C(N)=O)C2=C(Cl)C=CC=C2Cl)C=C(C)C=C1	248.892	0.00332823	8.22991
Compound1660	2-oxoarginine*	172.0744 m/z ± 0.005 Da	[M-H]-	C6H11N3O3						40.387	0.00155185	2.67625
Compound1661		316.0939 m/z ± 0.005 Da	[M-H]-									2.74834
Compound1662	Epinephrine bitartrate	332.0994 m/z ± 0.005 Da	[M-H]-	C13H19NO9		Phenols	Benzenediols		O=C(O)C(O)C(O)C(=O)O.OC1=CC=C(C=C1O)C(O)CNC	59.9927	0.00107464	3.42224
Compound1663		377.1325 m/z ± 0.005 Da	[M-H]-									1.18222
Compound1664	Auranthine	329.1074 m/z ± 0.005 Da	[M-H]-	C19H14N4O2		Benzodiazepines	1,4-benzodiazepines		O=C1NC2CCc3nc4ccccc4c(=O)n3C2=Nc5ccccc15	87.1542	0.00287332	3.63257
Compound1665	Ethyl glucosinolate	346.0286 m/z ± 0.005 Da	[M-H]-	C9H17NO9S2		Organooxygen compounds	Carbohydrates and carbohydrate conjugates		CCC(=NOS(=O)(=O)O)S[C@H]1[C@@H]([C@H]([C@@H]([C@H](O1)CO)O)O)O	76.5179	0.00217042	5.91039
Compound1666		285.0006 m/z ± 0.005 Da	[M-H]-									1.69784
Compound1667	2-keto-3-deoxy-L-rhamnonate	160.0381 m/z ± 0.005 Da	[M-H]-	C6H9O5	HMDB0304074	Keto acids and derivatives	Medium-chain keto acids and derivatives	Medium-chain keto acids and derivatives	[H][C@@](C)(O)[C@]([H])(O)CC(=O)C([O-])=O	132.404	0.000386345	15.9507
Compound1668		180.0402 m/z ± 0.005 Da	[M-H]-									5.09196
Compound1669		441.1377 m/z ± 0.005 Da	[M-H]-									8.90192
Compound1670		191.1571 m/z ± 0.005 Da	[M-H-H2]3-									38.4641
Compound1671		198.04 m/z ± 0.005 Da	[M-H]-									5.53507
Compound1672		391.0654 m/z ± 0.005 Da	[M-H]-									87.6201
Compound1673		315.0293 m/z ± 0.005 Da	[M-H]-									3.45928
Compound1674	N-Nitrosofenfluramine	259.106 m/z ± 0.005 Da	[M-H]-	C12H15F3N2O						81.3948	-0.000272079	7.38873
Compound1675	4-HDoHE	343.2252 m/z ± 0.005 Da	[M-H]-	C22H32O3	HMDB0060049	Fatty Acyls	Fatty acids and conjugates	Very long-chain fatty acids	CC\C=C/C\C=C/C\C=C/C\C=C/C\C=C/C=C\C(O)CCC(O)=O	83.1577	-0.00238181	2.53235
Compound1676	Koaburside	345.1198 m/z ± 0.005 Da	[M-H]-	C15H22O9		Organooxygen compounds	Carbohydrates and carbohydrate conjugates		OCC1OC(OC=2C=C(OC)C(OC)=C(OC)C2)C(O)C(O)C1O	80.1113	0.00189895	17.1808
Compound1677	Sodium (4-methoxybenzoyloxy)acetate	231.0279 m/z ± 0.005 Da	[M-H]-	C10H9NaO5	HMDB0303300	Benzene and substituted derivatives	Benzoic acids and derivatives	P-methoxybenzoic acids and derivatives	[Na+].COC1=CC=C(C=C1)C(=O)OCC([O-])=O		-0.000413811	9.62097
Compound1678	Fuzhuanin A	319.0438 m/z ± 0.005 Da	[M-H]-	C15H12O8		Benzopyrans	1-benzopyrans		OC1=C(C[C@H]([C@@H](C2=CC(OC(C(O)=O)=C2)=O)O3)O)C3=CC(O)=C1	29.7145	-0.00243027	5.17011
Compound1679	Cyclic ADP-ribose	540.0508 m/z ± 0.005 Da	[M-H]-	C15H21N5O13P2	HMDB0249529	Organooxygen compounds	Carbohydrates and carbohydrate conjugates	Pentose phosphates	OC1C2COP(O)(=O)OP(O)(=O)OCC3OC(C(O)C3O)N3C=NC4=C(N=CN4C(O2)C1O)C3=N	10.7935	-0.00228047	15.7614
Compound1680		164.0444 m/z ± 0.005 Da	[M-H]-									2.08642
Compound1681		157.012 m/z ± 0.005 Da	[M-H]-									5.36216
Compound1682	Dopachrome o-semiquinone	193.0376 m/z ± 0.005 Da	[M-H]-	C9H8NO4	HMDB0012931	Indoles and derivatives	Indolecarboxylic acids and derivatives	Indolecarboxylic acids	[O]C1=C(O)C=C2N[C@H](CC2=C1)C(O)=O		0.000550489	6.50427
Compound1683		265.0266 m/z ± 0.005 Da	[M-H]-									3.94943
Compound1684	Sodium glucoheptonate	247.0436 m/z ± 0.005 Da	[M-H]-	C7H13NaO8	HMDB0303297	Organooxygen compounds	Carbohydrates and carbohydrate conjugates	Sugar acids and derivatives	[Na+].OC[C@@H](O)[C@@H](O)[C@H](O)[C@@H](O)C(O)C([O-])=O	186.441	0.000728384	3.2999
Compound1685	Dasytrichone	295.099 m/z ± 0.005 Da	[M-H]-	C18H16O4		Pyrans	Pyranones and derivatives		CC1=C(C2=C(C(C1=O)(C)C)OC(=CC2=O)C3=CC=CC=C3)O	45.0072	0.0016176	2.94584
Compound1686	D-myo-Inositol 1,3,4,6-tetrakisphosphate	498.9176 m/z ± 0.005 Da	[M-H]-	C6H16O18P4	HMDB0001187	Organooxygen compounds	Alcohols and polyols	Inositol phosphates	O[C@H]1[C@H](OP(O)(O)=O)[C@@H](OP(O)(O)=O)[C@@H](O)[C@@H](OP(O)(O)=O)[C@@H]1OP(O)(O)=O	27.1665	-0.0037054	12.0145
Compound1687		165.1263 m/z ± 0.005 Da	[M-H]-									0.92248
Compound1688		167.0593 m/z ± 0.005 Da	[M-H]-									6.0416
Compound1689		331.0093 m/z ± 0.005 Da	[M-H]-									3.99569
Compound1690		727.5085 m/z ± 0.005 Da	[M-H]-									19.7805
Compound1691		354.1204 m/z ± 0.005 Da	[M-H]-									3.14602
Compound1692		162.0176 m/z ± 0.005 Da	[M-H]-									2.85385
Compound1693	O-Succinyhomoserine	218.0666 m/z ± 0.005 Da	[M-H]-	C8H13NO6					C(COC(=O)CCC(=O)O)C(C(=O)O)N	54.9717	-0.000359538	30.7143
Compound1694	9-Octadecenoic acid 1-[(phosphonoxy)methyl]-1,2-ethanediyl ester	699.4913 m/z ± 0.005 Da	[M-H]-	C39H73O8P	HMDB0031129	Glycerophospholipids	Glycerophosphates	1,2-diacylglycerol-3-phosphates	CCCCCCCCC=CCCCCCCCC(=O)OCC(COP(O)(O)=O)OC(=O)CCCCCCCC=CCCCCCCCC	32.395	-0.00604427	19.7797
Compound1695	4-Chlorobenzenesulfonic acid	190.958 m/z ± 0.005 Da	[M-H]-	C6H5ClO3S						79.4241	0.000255698	22.7256
Compound1696		152.9275 m/z ± 0.005 Da	[M-H]-									1.49466
Compound1697	p-Hydroxybenzoic acid-O-glucoside	299.0822 m/z ± 0.005 Da	[M-H]-	C13H16O8		Organooxygen compounds	Carbohydrates and carbohydrate conjugates		O=C(O)C1=CC=C(OC2OC(CO)C(O)C(O)C2O)C=C1	206.619	0.00253806	4.76749
Compound1698		193.0857 m/z ± 0.005 Da	[M-H]-									1.31964
Compound1699		467.178 m/z ± 0.005 Da	[M-H]-									2.15748
Compound1700	2,4-Diamino-6-nitrotoluene	166.0636 m/z ± 0.005 Da	[M-H]-	C7H9N3O2	HMDB0060362	Benzene and substituted derivatives	Nitrobenzenes	Nitrobenzenes	CC1=C(N)C=C(N)C=C1N(=O)=O		0.00145077	3.7275
Compound1701	Cordeauxione	291.0511 m/z ± 0.005 Da	[M-H]-	C14H12O7	HMDB0034310	Vinylogous acids		Vinylogous acids	COC1=C(O)C(O)=C2C(=O)C(C(C)=O)=C(C)C(O)=C2C1=O	114.192	0.000865311	4.78211
Compound1702		446.1111 m/z ± 0.005 Da	[M-H]-									2.27978
Compound1703	Hydron;7H-purin-6-amine;chloride	170.0225 m/z ± 0.005 Da	[M-H]-	C5H6ClN5		Imidazopyrimidines	Purines and purine derivatives		C1=NC2=NC=NC(=C2N1)N.Cl		-0.00141139	4.11622
Compound1704	daidzein	253.0515 m/z ± 0.005 Da	[M-H]-	C15H10O4						103.755	-0.0023531	4.95847
Compound1705		131.0354 m/z ± 0.005 Da	[M-H-H]2-									9.42746
Compound1706	Lignosulfonic acid	489.0873 m/z ± 0.005 Da	[M-H]-	C20H26O10S2	HMDB0247479			Lignans, neolignans and related compounds	COC1=CC=CC(CC(CS(O)(=O)=O)OC2=C(OC)C=C(CCCS(O)(=O)=O)C=C2)=C1O	1.98273	-0.00158407	6.63122
Compound1707		326.0662 m/z ± 0.005 Da	[M-H]-									5.16323
Compound1708	Asp-Gly-OH	297.0374 m/z ± 0.005 Da	[M-H]-	C11H10N2O8						173.29	0.000336574	11.1049
Compound1709	Ethyl biscoumacetate	407.0728 m/z ± 0.005 Da	[M-H]-	C22H16O8	HMDB0252037	Coumarins and derivatives	Hydroxycoumarins	4-hydroxycoumarins	CCOC(=O)C(C1=C(O)C2=CC=CC=C2OC1=O)C1=C(O)C2=CC=CC=C2OC1=O	19.3686	-0.00397212	8.15538
Compound1710	Fulvic acid	307.0456 m/z ± 0.005 Da	[M-H]-	C14H12O8		Benzopyrans	1-benzopyrans	Chromones	CC1(O)CC2=C(CO1)C(=O)C3=C(C(O)=O)C(O)=C(O)C=C3O2	52.0843	-0.000369082	5.89965
Compound1711	5-Hydroxylysine	161.0952 m/z ± 0.005 Da	[M-H]-	C6H14N2O3	HMDB0000450	Carboxylic acids and derivatives	Amino acids, peptides, and analogues	L-alpha-amino acids	C(C[C@@H](C(=O)O)N)[C@H](CN)O	49.7877	0.00154568	0.622141
Compound1712		417.1498 m/z ± 0.005 Da	[M-H]-									5.28746
Compound1713		216.053 m/z ± 0.005 Da	[M-H]-									11.2687
Compound1714	Dimethyl methyldopa	274.0847 m/z ± 0.005 Da	[M-H]-	C12H18ClNO4		Phenylpropanoic acids			COc1ccc(C[C@](C)(N)C(=O)O)cc1OC.Cl	162.044	-0.00135666	7.04496
Compound1715		421.1272 m/z ± 0.005 Da	[M-H]-									4.74646
Compound1716		160.0144 m/z ± 0.005 Da	[M-H]-									8.37712
Compound1717		131.0805 m/z ± 0.005 Da	[M-H]-									12.689
Compound1718		249.0125 m/z ± 0.005 Da	[M-H]-									10.6256
Compound1719	Polhovolide	435.1994 m/z ± 0.005 Da	[M-H]-	C23H32O8		Prenol lipids	Terpene lactones		CC1=CCC2C1C3C(C(CC2(C)OC(=O)C)OC(=O)C(C)C)C(C(=O)O3)(C)OC(=O)C	76.2545	-0.00364049	5.10867
Compound1720		725.3835 m/z ± 0.005 Da	[M-H]-									26.8848
Compound1721	PG(22:1)	579.3267 m/z ± 0.005 Da	[M-H]-	C28H53O10P						6.27477	-0.00322532	19.0715
Compound1722	4-Hydroxy-2-oxoglutaric acid	161.0081 m/z ± 0.005 Da	[M-H]-	C5H6O6	HMDB0002070	Keto acids and derivatives	Gamma-keto acids and derivatives	Gamma-keto acids and derivatives	OC(CC(=O)C(O)=O)C(O)=O	16.8125	-0.000873294	4.36363
Compound1723		315.1106 m/z ± 0.005 Da	[M-H]-									3.67395
Compound1724		423.1433 m/z ± 0.005 Da	[M-H]-									1.8403
Compound1725	Demeton o	257.0429 m/z ± 0.005 Da	[M-H]-	C8H19O3PS2					CCOP(=S)(OCC)OCCSCC	62.9041	-0.00116723	12.1681
Compound1726	Dihydroxycitracridone I	386.1234 m/z ± 0.005 Da	[M-H]-	C20H21NO7	HMDB0031401	Quinolines and derivatives	Benzoquinolines	Acridones	COC1=C2N(C)C3=C(C(O)=CC4=C3C(O)C(O)C(C)(C)O4)C(=O)C2=CC=C1O	191.056	-0.0011082	3.78761
Compound1727		494.1423 m/z ± 0.005 Da	[M-H]-									1.35143
Compound1728	N-desalkyl delavirdine	413.1425 m/z ± 0.005 Da	[M-H]-	C19H22N6O3S	HMDB0061021	Diazinanes	Piperazines	Pyridinylpiperazines	CS(=O)(=O)NC1=CC=C2NC(=CC2=C1)C(=O)N1CCN(CC1)C1=C(N)C=CC=N1	159.465	0.00241592	3.12177
Compound1729		184.0734 m/z ± 0.005 Da	[M-H]-									5.74472
Compound1730		401.0865 m/z ± 0.005 Da	[M-H]-									1.81682
Compound1731		214.0691 m/z ± 0.005 Da	[M-H]-									4.27085
Compound1732		171.1002 m/z ± 0.005 Da	[M-H]-									10.7152
Compound1733	Lenalidomide	258.0877 m/z ± 0.005 Da	[M-H]-	C13H13N3O3	HMDB0014623	Isoindoles and derivatives	Isoindolines	Isoindolones	NC1=CC=CC2=C1CN(C1CCC(=O)NC1=O)C2=O	99.0272	0.000556877	4.85681
Compound1734		149.0435 m/z ± 0.005 Da	[M-H]-									14.5637
Compound1735		596.1202 m/z ± 0.005 Da	[M-H]-									15.5751
Compound1736		315.0811 m/z ± 0.005 Da	[M-H]-									4.97093
Compound1737	Tribufos	313.094 m/z ± 0.005 Da	[M-H]-	C12H27OPS3	HMDB0259163	Organothiophosphorus compounds		Organothiophosphorus compounds	CCCCSP(=O)(SCCCC)SCCCC	11.7469	0.00294473	6.09431
Compound1738	LPA 14:2	377.1704 m/z ± 0.005 Da	[M-H]-	C17H31O7P						55.3465	-0.00322373	2.29003
Compound1739	Ncgc00347762-02!3-benzyl-6-(1h-indol-3-ylmethyl)piperazine-2,5-dione	332.138 m/z ± 0.005 Da	[M-H]-	C20H19N3O2					O=C1NC(CC2=CC=CC=C2)C(=O)NC1CC3=CNC4=CC=CC=C34	13.921	-0.00239539	2.78909
Compound1740	Azoxystrobin acid	388.0912 m/z ± 0.005 Da	[M-H]-	C21H15N3O5		Organooxygen compounds	Ethers		CO\\C=C(\\C(O)=O)c1ccccc1Oc1cc(Oc2ccccc2C#N)ncn1	128.9	-0.000922284	12.3229
Compound1741		462.0684 m/z ± 0.005 Da	[M-H]-									6.50411
Compound1742		317.0887 m/z ± 0.005 Da	[M-H]-									3.00494
Compound1743		198.9029 m/z ± 0.005 Da	[M-H]-									1.97302
Compound1744		177.1011 m/z ± 0.005 Da	[M-H]-									10.8947
Compound1745	Haloxyfop-etotyl	432.0791 m/z ± 0.005 Da	[M-H]-	C19H19ClF3NO5	HMDB0253045	Benzene and substituted derivatives	2-phenoxypropionic acid esters	2-phenoxypropionic acid esters	CCOCCOC(=O)C(C)OC1=CC=C(OC2=C(Cl)C=C(C=N2)C(F)(F)F)C=C1	114.628	-0.00397826	1.7825
Compound1746		252.8884 m/z ± 0.005 Da	[M-H]-									1.09234
Compound1747		221.1155 m/z ± 0.005 Da	[M-H]-									2.22314
Compound1748	Potassium menaphthosulfate	376.9415 m/z ± 0.005 Da	[M-H]-	C11H8Na2O8S2	HMDB0303325	Naphthalenes		Naphthalenes	[Na+].[Na+].CC1=C(OS([O-])(=O)=O)C2=CC=CC=C2C(OS([O-])(=O)=O)=C1	49.0971	0.00255573	15.548
Compound1749	Apaensin	315.087 m/z ± 0.005 Da	[M-H]-	C17H16O6		Coumarins and derivatives	Furanocoumarins		COC1=C2OC(=O)C=CC2=C(OCC(O)C(C)=C)C3=C1OC=C3	145.042	-0.000171749	5.1455
Compound1750		580.818 m/z ± 0.005 Da	[M-H]-									4.29762
Compound1751	Azathioprine	276.0316 m/z ± 0.005 Da	[M-H]-	C9H7N7O2S	HMDB0015128	Thioethers	Aryl thioethers	Diarylthioethers	CN1C=NC(=C1SC1=NC=NC2=C1NC=N2)[N+]([O-])=O		-0.000643612	0.928039
Compound1752		441.0392 m/z ± 0.005 Da	[M-H]-									1.01655
Compound1753	Pachyrrhizone	365.0663 m/z ± 0.005 Da	[M-H]-	C20H14O7		Isoflavonoids	Rotenoids		COC1=C2C(=CC3=C1O[C@@H]4COC5=CC6=C(C=C5[C@@H]4C3=O)OCO6)C=CO2	88.0528	-0.00343045	5.72106
Compound1754		248.9603 m/z ± 0.005 Da	[M-H]-									1.74997
Compound1755		216.9058 m/z ± 0.005 Da	[M-H]-									4.82877
Compound1756		187.093 m/z ± 0.005 Da	[M-H]-									15.3691
Compound1757		203.0327 m/z ± 0.005 Da	[M-H]-									14.2298
Compound1758	Iriflophenone 3-C-glucoside	407.0973 m/z ± 0.005 Da	[M-H]-	C19H20O10		Organooxygen compounds	Carbohydrates and carbohydrate conjugates		O=C(C1=CC=C(O)C=C1)C2=C(O)C=C(O)C(=C2O)C3OC(CO)C(O)C(O)C3O	118.982	-0.00146484	7.77143
Compound1759	Galactan	369.1415 m/z ± 0.005 Da	[M-H]-	C14H26O11	HMDB0004162	Organooxygen compounds	Carbohydrates and carbohydrate conjugates	O-glycosyl compounds	CO[C@@H]1O[C@H](CO)[C@H](O[C@@H]2O[C@H](CO)[C@H](OC)[C@H](O)[C@H]2O)[C@H](O)[C@H]1O	192.826	0.00122624	2.53048
Compound1760		217.9998 m/z ± 0.005 Da	[M-H]-									2.95292
Compound1761		119.0484 m/z ± 0.005 Da	[M-H]-									10.5924
Compound1762		193.0968 m/z ± 0.005 Da	[M-H]-									3.57705
Compound1763	Guanosine-5'-tridiphosphate	521.98 m/z ± 0.005 Da	[M-H]-	C10H16N5O14P3	HMDB0001273	Purine nucleotides	Purine ribonucleotides	Purine ribonucleoside triphosphates	C1=NC2=C(N1[C@H]3[C@@H]([C@@H]([C@H](O3)COP(=O)(O)OP(=O)(O)OP(=O)(O)O)O)O)N=C(NC2=O)N	18.0733	-0.00382163	12.0369
Compound1764	2-hydroxylamino-4,6-dinitrotoluene-O-glucoside	374.0866 m/z ± 0.005 Da	[M-H]-	C13H17N3O10	HMDB0304073	Benzene and substituted derivatives	Toluenes	Dinitrotoluenes	CC1=C(C=C(C=C1NOC1OC(CO)C(O)C(O)C1O)[N+]([O-])=O)[N+]([O-])=O	88.3537	0.00346561	6.92614
Compound1765	N6-Galacturonyl-L-lysine	321.1295 m/z ± 0.005 Da	[M-H]-	C12H22N2O8	HMDB0033106	Organooxygen compounds	Carbohydrates and carbohydrate conjugates	N-glucuronides	NC(CCCCNC1OC(C(O)C(O)C1O)C(O)=O)C(O)=O	56.9825	-0.00209656	2.0439
Compound1766	Mozenavir	535.2687 m/z ± 0.005 Da	[M-H]-	C33H36N4O3	HMDB0254911	Benzene and substituted derivatives	Aniline and substituted anilines	Aniline and substituted anilines	NC1=CC=CC(CN2C(CC3=CC=CC=C3)C(O)C(O)C(CC3=CC=CC=C3)N(CC3=CC(N)=CC=C3)C2=O)=C1	54.178	-0.00278496	0.903842
Compound1767		181.0115 m/z ± 0.005 Da	[M-H]-									4.4168
Compound1768		206.9359 m/z ± 0.005 Da	[M-H]-									8.39449
Compound1769	N-Acetylmuramoyl-Ala	363.1342 m/z ± 0.005 Da	[M-H]-	C14H24N2O9	HMDB0060494	Organooxygen compounds	Carbohydrates and carbohydrate conjugates	Acylaminosugars	[H][C@](C)(O[C@@]1([H])[C@]([H])(O)[C@@]([H])(CO)O[C@]([H])(O)[C@]1([H])N=C(C)O)C(O)=N[C@]([H])(C)C(O)=O	47.6823	0.000331692	6.39077
Compound1770		213.0392 m/z ± 0.005 Da	[M-H]-									3.76649
Compound1771		543.941 m/z ± 0.005 Da	[M-H]-									10.8098
Compound1772	Molinate	313.1159 m/z ± 0.005 Da	[M-H]-	C13H14N8O2		Organonitrogen compounds	Amines	Dialkylarylamines	CCSC(=O)N1CCCCCC1	54.2963	-0.000539873	3.9199
Compound1773		295.0224 m/z ± 0.005 Da	[M-H]-									5.36558
Compound1774		345.2631 m/z ± 0.005 Da	[M-H-H]2-									0.814873
Compound1775		313.0481 m/z ± 0.005 Da	[M-H]-									3.80064
Compound1776		403.0802 m/z ± 0.005 Da	[M-H]-									1.71958
Compound1777		322.0689 m/z ± 0.005 Da	[M-H]-									3.20348
Compound1778	4-[[2-(4-Cyanoanilino)pyrimidin-4-yl]amino]-3,5-dimethylbenzonitrile	339.1325 m/z ± 0.005 Da	[M-H]-	C20H16N6	HMDB0247836	Benzene and substituted derivatives	Benzonitriles	Benzonitriles	CC1=CC(=CC(C)=C1NC1=NC(NC2=CC=C(C=C2)C#N)=NC=C1)C#N	58.0042	-0.00277991	5.06362
Compound1779		188.891 m/z ± 0.005 Da	[M-H]-									0.81224
Compound1780	8-Aminoguanosine	297.0959 m/z ± 0.005 Da	[M-H]-	C10H14N6O5	HMDB0247416	Purine nucleosides		Purine nucleosides	NC1=NC2=C(N=C(N)NC2=O)N1C1OC(CO)C(O)C1O	29.2169	-0.000349859	6.49665
Compound1781	Ustalic acid	337.0701 m/z ± 0.005 Da	[M-H]-	C19H14O6		Benzene and substituted derivatives			C1O/C(=C(/C(=O)O)\\C2=CC=CC=C2)/C(=C(\\C(=O)O)/C3=CC=CC=C3)/O1	28.6931	-0.000370027	7.8654
Compound1782	Loteprednol etabonate	465.1732 m/z ± 0.005 Da	[M-H]-	C24H31ClO7		Steroids and steroid derivatives	Steroid esters	Steroid esters	O=C(OCC)OC1(C(=O)OCCl)CCC2C3CCC4=CC(=O)C=CC4(C)C3C(O)CC21C	61.1342	0.00434468	3.06058
Compound1783		250.0695 m/z ± 0.005 Da	[M-H]-									5.05572
Compound1784		380.0484 m/z ± 0.005 Da	[M-H]-									2.98181
Compound1785	1-palmitoyl-2-linoleoyl-GPE (16:0/18:2)	714.504 m/z ± 0.005 Da	[M-H]-	C39H74NO8P						60.5126	-0.00420881	12.0529
Compound1786		202.0489 m/z ± 0.005 Da	[M-H]-									7.12347
Compound1787	Nifuroxazide	274.0457 m/z ± 0.005 Da	[M-H]-	C12H9N3O5		Benzene and substituted derivatives	Benzoic acids and derivatives	Benzoic acids and derivatives	C1=CC(=CC=C1C(=O)NN=CC2=CC=C(O2)[N+](=O)[O-])O	20.3783	-0.00239787	5.48781
Compound1788		399.115 m/z ± 0.005 Da	[M-H]-									3.71864
Compound1789	Gly-Trp-Gly	317.126 m/z ± 0.005 Da	[M-H]-	C15H18N4O4		Carboxylic acids and derivatives	Amino acids, peptides, and analogues		O=C(O)CN=C(O)CN=C(O)C(N)CC1=CNC=2C=CC=CC21	53.1862	2.95E-05	4.53909
Compound1790		150.0298 m/z ± 0.005 Da	[M-H]-									23.2766
Compound1791	trans-Cinnamate	147.0434 m/z ± 0.005 Da	[M-H]-	C9H8O2	HMDB0000930	Cinnamic acids and derivatives	Cinnamic acids	Cinnamic acids	OC(=O)\C=C\C1=CC=CC=C1	39.3391	-0.00123909	14.4959
Compound1792	3,5-Dinitrocatechol	198.9991 m/z ± 0.005 Da	[M-H]-	C6H4N2O6	HMDB0246069	Phenols	Nitrophenols	Dinitrophenols	OC1=CC(=CC(=C1O)[N+]([O-])=O)[N+]([O-])=O		-0.00038359	8.29855
Compound1793	Chorismic acid	225.0395 m/z ± 0.005 Da	[M-H]-	C10H10O6	HMDB0012199	Carboxylic acids and derivatives	Dicarboxylic acids and derivatives		O[C@@H]1C=CC(=C[C@H]1OC(=C)C(O)=O)C(O)=O	121.021	8.51E-05	4.39807
Compound1794		283.0369 m/z ± 0.005 Da	[M-H]-									2.15659
Compound1795		338.687 m/z ± 0.005 Da	[M-H-H]2-									0.83669
Compound1796	1-Methyl-5-(4-benzoyl)pyrrole-2-acetic acid 2-(theophylline-7-yl)ethyl ester	462.1803 m/z ± 0.005 Da	[M-H]-	C24H25N5O5	HMDB0254399	Organooxygen compounds	Carbonyl compounds	Aryl-phenylketones	CN1C(CC(=O)OCCN2C=NC3=C2C(=O)N(C)C(=O)N3C)=CC=C1C(=O)C1=CC=C(C)C=C1	28.1435	0.00224911	2.41512
Compound1797	(3R)-4'-Methoxy-2',3,7-trihydroxyisoflavanone	301.0704 m/z ± 0.005 Da	[M-H]-	C16H14O6		Organooxygen compounds	Carbohydrates and carbohydrate conjugates		O=C1C2=CC=C(O)C=C2OCC1(O)C3=CC=C(OC)C=C3O	31.0745	-1.35e-05	9.97685
Compound1798	2-chloro-1,3,8-trihydroxy-6-(hydroxymethyl)anthracene-9,10-dione	319.0045 m/z ± 0.005 Da	[M-H]-	C15H9ClO6					O=C1C2=CC(O)=C(Cl)C(O)=C2C(=O)C3=C(O)C=C(C=C13)CO	114.27	0.00303797	12.2695
Compound1799	Acetylportentol	351.1816 m/z ± 0.005 Da	[M-H]-	C19H28O6		Lactones	Delta valerolactones		CC1C(OC2(C(C3C(C(=O)C2(C(=O)O3)C)C)C)C(C1OC(=O)C)C)C	34.9088	-0.00057687	7.89902
Compound1800	Phenazine-1-carboxamide	222.0638 m/z ± 0.005 Da	[M-H]-	C13H9N3O		Diazanaphthalenes	Benzodiazines		C1=CC=C2C(=C1)N=C3C=CC=C(C3=N2)C(=O)N	118.166	-0.000951262	2.4997
Compound1801	Demethylalangiside	490.1728 m/z ± 0.005 Da	[M-H]-	C24H29NO10		Organooxygen compounds	Carbohydrates and carbohydrate conjugates		C=C[C@@H]1[C@@H]2C[C@@H]3C4=CC(=C(C=C4CCN3C(=O)C2=CO[C@H]1O[C@H]5[C@@H]([C@H]([C@@H]([C@H](O5)CO)O)O)O)O)O	141.508	0.00219307	4.57477
Compound1802		217.028 m/z ± 0.005 Da	[M-H]-									35.2771
Compound1803		202.0243 m/z ± 0.005 Da	[M-H]-									8.89268
Compound1804		231.0409 m/z ± 0.005 Da	[M-H]-									3.17612
Compound1805	Zearalenone	317.1318 m/z ± 0.005 Da	[M-H]-	C18H22O5		Macrolides and analogues	Zearalenones		O=C(C2)CCC[C@H](C)OC(=O)c(c(O)1)c(C=CCC2)cc(O)c1	113.371	-0.0026407	3.07458
Compound1806		272.1019 m/z ± 0.005 Da	[M-H]-									2.77758
Compound1807	a-L-Arabinofuranosyl-(1->3)-[a-L-arabinofuranosyl-(1r5)]-L-arabinose	413.1321 m/z ± 0.005 Da	[M-H]-	C15H26O13	HMDB0041223	Organooxygen compounds	Carbohydrates and carbohydrate conjugates	O-glycosyl compounds	OCC1OC(OCC2OC(O)C(O)C2OC2OC(CO)C(O)C2O)C(O)C1O	211.198	0.00246797	5.21313
Compound1808		101.0227 m/z ± 0.005 Da	[M-H]-									6.97296
Compound1809		377.178 m/z ± 0.005 Da	[M-H]-									1.64304
Compound1810		172.8885 m/z ± 0.005 Da	[M-H]-									13.8632
Compound1811		154.8803 m/z ± 0.005 Da	[M-H]-									1.66581
Compound1812	Dibenzo[a,l]pyrene	301.0973 m/z ± 0.005 Da	[M-H]-	C24H14	HMDB0060116	Pyrenes	Benzopyrenes	Benzopyrenes	C1=CC=C2C(=C1)C=C1C=CC3=C4C(=CC=C3)C3=CC=CC=C3C2=C14	66.4958	-0.000149467	3.65424
Compound1813		197.8055 m/z ± 0.005 Da	[M-H]-									10.5283
Compound1814	Flavanthrin	481.166 m/z ± 0.005 Da	[M-H]-	C30H26O6		Phenanthrenes and derivatives	Hydrophenanthrenes		COC1=CC2=C(C=C1)C3=C(CC2)C(=C(C=C3O)O)C4=C(C=C(C5=C4CCC6=C5C=CC(=C6)O)O)OC	72.4758	-0.000788657	2.55193
Compound1815	HDMBOA-Glc	386.1132 m/z ± 0.005 Da	[M-H]-	C16H21NO10	HMDB0037265	Organooxygen compounds	Carbohydrates and carbohydrate conjugates	O-glycosyl compounds	O=C2N(OC)C=3C=CC(OC)=CC=3(OC2(OC1OC(CO)C(O)C(O)C1(O)))	187.558	0.00323949	5.56172
Compound1816		248.8339 m/z ± 0.005 Da	[M-H]-									6.41359
Compound1817		299.0924 m/z ± 0.005 Da	[M-H]-									10.0956
Compound1818	PG(33:4e)	713.4719 m/z ± 0.005 Da	[M-H]-	C39H71O9P						40.9408	-0.00496383	2.7047
Compound1819	Corniculatusin	331.0538 m/z ± 0.005 Da	[M-H]-	C16H12O8		Flavonoids	Flavones		COC1=C(C=C(C2=C1OC(=C(C2=O)O)C3=CC(=C(C=C3)O)O)O)O	72.4145	0.00241152	21.8724
Compound1820		228.8375 m/z ± 0.005 Da	[M-H]-									7.9229
Compound1821		569.1048 m/z ± 0.005 Da	[M-H]-									1.46505
Compound1822		316.0732 m/z ± 0.005 Da	[M-H]-									6.21226
Compound1823		164.9214 m/z ± 0.005 Da	[M-H]-									4.77716
Compound1824		239.0044 m/z ± 0.005 Da	[M-H]-									3.11777
Compound1825		337.0961 m/z ± 0.005 Da	[M-H]-									3.99431
Compound1826		190.0067 m/z ± 0.005 Da	[M-H]-									18.3832
Compound1827	PC(32:5)	722.4824 m/z ± 0.005 Da	[M-H]-	C40H70NO8P						210.956	0.00519427	1.38701
Compound1828	Phosphocreatine lactate	298.0463 m/z ± 0.005 Da	[M-H]-	C7H14N3O8P	HMDB0256473	Carboxylic acids and derivatives	Amino acids, peptides, and analogues	Alpha amino acids and derivatives	CC(O)C(=O)OOC(=O)CN(C)C(N)=NP(O)(O)=O	216.647	-0.00101263	3.97781
Compound1829	Cambinol	359.0836 m/z ± 0.005 Da	[M-H]-	C21H16N2O2S	HMDB0249572	Diazines	Pyrimidines and pyrimidine derivatives	Phenylpyrimidines	OC1=C(CC2=C(NC(=S)NC2=O)C2=CC=CC=C2)C2=CC=CC=C2C=C1	90.5551	-0.00238029	3.71479
Compound1830		150.0168 m/z ± 0.005 Da	[M-H]-									1.64203
Compound1831		133.0639 m/z ± 0.005 Da	[M-H]-									5.24035
Compound1832	Fenozan 50F	369.1295 m/z ± 0.005 Da	[M-H]-	C22H20F2O3	HMDB0252214	Benzene and substituted derivatives	Halobenzenes	Fluorobenzenes	FC1=CC=C(C=C1)C1=CC2OC3(CCCC3)OOC2(C1)C1=CC=C(F)C=C1	80.4302	-0.000639128	3.08949
Compound1833		224.909 m/z ± 0.005 Da	[M-H]-									7.15766
Compound1834		539.0816 m/z ± 0.005 Da	[M-H]-									5.93173
Compound1835		699.4793 m/z ± 0.005 Da	[M-H]-									23.9568
Compound1836	Methionyl-Asparagine	262.0851 m/z ± 0.005 Da	[M-H]-	C9H17N3O4S	HMDB0028968	Carboxylic acids and derivatives	Amino acids, peptides, and analogues	Dipeptides	CSCCC(N)C(O)=NC(CC(O)=N)C(O)=O	11.7252	-0.00216259	5.01694
Compound1837		425.0373 m/z ± 0.005 Da	[M-H]-									4.63843
Compound1838	Inositol 1,3,4-trisphosphate	418.9513 m/z ± 0.005 Da	[M-H]-	C6H15O15P3	HMDB0001143	Organooxygen compounds	Alcohols and polyols	Inositol phosphates	O[C@@H]1[C@@H](O)[C@H](OP(O)(O)=O)[C@@H](OP(O)(O)=O)[C@@H](O)[C@H]1OP(O)(O)=O	23.6076	-0.00391282	8.48104
Compound1839		195.0639 m/z ± 0.005 Da	[M-H]-									3.01035
Compound1840		323.138 m/z ± 0.005 Da	[M-H]-									4.46835
Compound1841		116.9213 m/z ± 0.005 Da	[M-H]-									9.31962
Compound1842		347.0541 m/z ± 0.005 Da	[M-H]-									18.3726
Compound1843	Hibiscitrin	495.0805 m/z ± 0.005 Da	[M-H]-	C21H20O14	HMDB0029678	Flavonoids	Flavonoid glycosides	Flavonoid-3-O-glycosides	OCC1OC(OC2=C(OC3=C(C(O)=CC(O)=C3O)C2=O)C2=CC(O)=C(O)C(O)=C2)C(O)C(O)C1O	96.0343	0.00227292	3.00905
Compound1844		183.0427 m/z ± 0.005 Da	[M-H]-									3.76544
Compound1845	3,5-Dichlorophenyl methyl sulphone	222.9391 m/z ± 0.005 Da	[M-H]-	C7H6Cl2O2S	HMDB0246053	Benzene and substituted derivatives	Benzenesulfonyl compounds	Benzenesulfonyl compounds	CS(=O)(=O)C1=CC(Cl)=CC(Cl)=C1		0.000464598	7.18339
Compound1846		275.2355 m/z ± 0.005 Da	[M-H]-									7.79892
Compound1847		377.2393 m/z ± 0.005 Da	[M-H]-									4.37494
Compound1848	1-Pyrenyldiazomethane	241.0769 m/z ± 0.005 Da	[M-H]-	C17H10N2	HMDB0244008	Pyrenes		Pyrenes	[N-]=[N+]=CC1=C2C=CC3=CC=CC4=C3C2=C(C=C1)C=C4	149.529	-0.000257328	2.65901
Compound1849	Florfenicol amine	246.0619 m/z ± 0.005 Da	[M-H]-	C10H14FNO3S	HMDB0252315	Benzene and substituted derivatives	Benzenesulfonyl compounds	Benzenesulfonyl compounds	CS(=O)(=O)C1=CC=C(C=C1)C(O)C(N)CF		0.00111687	12.3904
Compound1850		329.2824 m/z ± 0.005 Da	[M-H]-									7.60418
Compound1851		358.0151 m/z ± 0.005 Da	[M-H]-									2.70465
Compound1852		258.7616 m/z ± 0.005 Da	[M-H-H2]3-									26.9087
Compound1853	Pretoxin	379.1367 m/z ± 0.005 Da	[M-H]-	C19H24O8		Lactones	Gamma butyrolactones		O=C1[C@H]2[C@H](C(C)=C)[C@@H](O1)[C@@H](O)[C@]3(C)[C@@]2(O)[C@@H](O4)[C@@H]4[C@@]35OC([C@@]([C@@H](O)C)([H])C5)=O	65.3428	-0.00289068	5.70969
Compound1854	Quinethazone	288.023 m/z ± 0.005 Da	[M-H]-	C10H12ClN3O3S	HMDB0015420	Diazanaphthalenes	Benzodiazines	Quinazolines	CCC1NC(=O)C2=CC(=C(Cl)C=C2N1)S(N)(=O)=O	191.162	0.00163995	2.52801
Compound1855	HMBOA-Glc	356.0968 m/z ± 0.005 Da	[M-H]-	C15H19NO9	HMDB0037263	Organooxygen compounds	Carbohydrates and carbohydrate conjugates	O-glycosyl compounds	O=C2NC3=CC=C(OC)C=C3(OC2(OC1OC(CO)C(O)C(O)C1(O)))	24.0593	0.00118286	5.54765
Compound1856		520.9132 m/z ± 0.005 Da	[M-H]-									7.64981
Compound1857	Oxomemazine	329.1338 m/z ± 0.005 Da	[M-H]-	C18H22N2O2S	HMDB0240230	Benzothiazines	Phenothiazines	Phenothiazines	CC(CN(C)C)CN1C2=CC=CC=C2S(=O)(=O)C2=CC=CC=C12	168.386	0.000294248	1.15885
Compound1858		174.0159 m/z ± 0.005 Da	[M-H]-									15.9832
Compound1859		329.0478 m/z ± 0.005 Da	[M-H]-									9.14982
Compound1860		356.1368 m/z ± 0.005 Da	[M-H]-									6.35893
Compound1861	Etoricoxib	357.046 m/z ± 0.005 Da	[M-H]-	C18H15ClN2O2S	HMDB0015565	Pyridines and derivatives	Bipyridines and oligopyridines	Bipyridines and oligopyridines	CC1=NC=C(C=C1)C1=C(C=C(Cl)C=N1)C1=CC=C(C=C1)S(C)(=O)=O	232.379	-0.00162625	2.53639
Compound1862	8-Propanoylneosolaniol	437.1769 m/z ± 0.005 Da	[M-H]-	C22H30O9	HMDB0038562	Isoquinolines and derivatives	Benzylisoquinolines	Benzylisoquinolines	CCC(=O)O[C@H]1C[C@@]2(COC(C)=O)[C@H](O[C@@H]3[C@H](O)[C@@H](OC(C)=O)[C@@]2(C)[C@]32CO2)C=C1C	42.7074	-0.00341997	2.93762
Compound1863		351.1065 m/z ± 0.005 Da	[M-H]-									2.34597
Compound1864		164.8358 m/z ± 0.005 Da	[M-H]-									20.0731
Compound1865		136.912 m/z ± 0.005 Da	[M-H]-									2.73154
Compound1866	Garcinia biflavonoid 1	557.1051 m/z ± 0.005 Da	[M-H]-	C30H22O11	HMDB0252639	Flavonoids	Biflavonoids and polyflavonoids	Biflavonoids and polyflavonoids	OC1C(OC2=C(C3C(OC4=CC(O)=CC(O)=C4C3=O)C3=CC=C(O)C=C3)C(O)=CC(O)=C2C1=O)C1=CC=C(O)C=C1	18.2137	-0.00395067	2.00123
Compound1867		680.8202 m/z ± 0.005 Da	[M-H]-									10.5836
Compound1868	N-acetyl-glucosamine 1-phosphate	300.0472 m/z ± 0.005 Da	[M-H]-	C8H16NO9P						171.738	-0.00267611	7.54149
Compound1869		269.0081 m/z ± 0.005 Da	[M-H]-									2.14104
Compound1870	N-Methoxyspirobrassinol methyl ether	295.0588 m/z ± 0.005 Da	[M-H]-	C13H16N2O2S2	HMDB0041059	Indoles and derivatives		Indoles and derivatives	COC1N(OC)C2=CC=CC=C2C11CN=C(SC)S1	117.356	0.000129093	7.91314
Compound1871		524.9475 m/z ± 0.005 Da	[M-H]-									5.83252
Compound1872	Acyclovir triphosphate	463.9759 m/z ± 0.005 Da	[M-H]-	C8H14N5O12P3	HMDB0247992	Imidazopyrimidines	Purines and purine derivatives	Hypoxanthines	OC1=NC(=N)NC2=C1N=CN2COCCOP(O)(=O)OP(O)(=O)OP(O)(O)=O	17.8508	-0.00376601	8.38514
Compound1873		432.0934 m/z ± 0.005 Da	[M-H]-									1.82751
Compound1874		225.1105 m/z ± 0.005 Da	[M-H]-									0.887961
Compound1875		629.2306 m/z ± 0.005 Da	[M-H]-									1.58428
Compound1876	Novobiocin	611.2265 m/z ± 0.005 Da	[M-H]-	C31H36N2O11	HMDB0015185	Coumarins and derivatives	Coumarin glycosides	Coumarin glycosides	CO[C@@H]1[C@@H](OC(N)=O)[C@@H](O)[C@H](OC2=C(C)C3=C(C=C2)C(O)=C(NC(=O)C2=CC=C(O)C(CC=C(C)C)=C2)C(=O)O3)OC1(C)C	182.888	0.00190881	0.991223
Compound1877		324.1003 m/z ± 0.005 Da	[M-H]-									2.60409
Compound1878	Erysothiopine	406.0995 m/z ± 0.005 Da	[M-H]-	C19H21NO7S	HMDB0030257	Erythrina alkaloids	Erythrinanes	Erythrinanes	COC1CC23N(CC=C2C=C1)CCC1=C3C=C(O)C(OS(=O)(=O)CC(O)=O)=C1	164.847	0.00288473	3.60589
Compound1879	Alizarin	239.0329 m/z ± 0.005 Da	[M-H]-	C14H8O4		Anthracenes	Anthraquinones	Hydroxyanthraquinones	O=C1C=2C=CC=CC2C(=O)C3=C(O)C(O)=CC=C13		-0.00203704	2.48803
Compound1880	Bms-707035	409.1007 m/z ± 0.005 Da	[M-H]-	C17H19FN4O5S	HMDB0249320	Diazines	Pyrimidines and pyrimidine derivatives	Pyrimidinecarboxylic acids and derivatives	CN1C(=O)C(O)=C(N=C1N1CCCCS1(=O)=O)C(=O)NCC1=CC=C(F)C=C1	141.874	0.0017377	3.07908
Compound1881		195.8086 m/z ± 0.005 Da	[M-H]-									8.33331
Compound1882		309.0531 m/z ± 0.005 Da	[M-H]-									3.21245
Compound1883		124.0146 m/z ± 0.005 Da	[M-H-H]2-									2.56088
Compound1884	N-(5-(((5-(1,1-Dimethylethyl)-2-oxazolyl)methyl)thio)-2-thiazolyl)-4-piperidinecarboxamide	379.1249 m/z ± 0.005 Da	[M-H]-	C17H24N4O2S2	HMDB0246181	Piperidines	Piperidinecarboxylic acids and derivatives	Piperidinecarboxamides	CC(C)(C)C1=CN=C(CSC2=CN=C(NC(=O)C3CCNCC3)S2)O1	60.7444	-0.000765959	1.51615
Compound1885		158.0355 m/z ± 0.005 Da	[M-H]-									21.3901
Compound1886	Narcotoline	398.1257 m/z ± 0.005 Da	[M-H]-	C21H21NO7	HMDB0033440	Phthalide isoquinolines		Phthalide isoquinolines	COC1=C(OC)C2=C(C=C1)C(OC2=O)C1N(C)CCC2=CC3=C(OCO3)C(O)=C12	46.6078	0.00122056	2.79023
Compound1887		214.0963 m/z ± 0.005 Da	[M-H]-									6.48726
Compound1888	4a-Hydroxytetrahydrobiopterin	256.1066 m/z ± 0.005 Da	[M-H]-	C9H15N5O4	HMDB0002281	Pteridines and derivatives	Pterins and derivatives	Biopterins and derivatives	[H][C@@]1(CNC2=NC(N)=NC(=O)[C@]2(O)N1)[C@@H](O)[C@H](C)O	10.0556	0.00173492	3.4412
Compound1889	PF-04885614	284.1018 m/z ± 0.005 Da	[M-H]-	C13H14F3N3O						122.502	-0.00048501	2.83084
Compound1890	Atreleuton	317.0783 m/z ± 0.005 Da	[M-H]-	C16H15FN2O2S	HMDB0248714	Benzene and substituted derivatives	Halobenzenes	Fluorobenzenes	CC(C#CC1=CC=C(CC2=CC=C(F)C=C2)S1)N(O)C(N)=O	40.1463	-0.000340432	6.42373
Compound1891		223.059 m/z ± 0.005 Da	[M-H]-									8.57446
Compound1892	6-Deoxyjacareubin	309.0746 m/z ± 0.005 Da	[M-H]-	C18H14O5		Benzopyrans	1-benzopyrans		CC1(C=CC2=C(O1)C=C3C(=C2O)C(=O)C4=C(O3)C(=CC=C4)O)C	58.7002	-0.00289659	4.76042
Compound1893	Sulindac sulfone	371.0755 m/z ± 0.005 Da	[M-H]-	C20H17FO4S		Indenes and isoindenes		Indenes and isoindenes	CC1=C(C2=C(C1=CC3=CC=C(C=C3)S(=O)(=O)C)C=CC(=C2)F)CC(=O)O	43.5022	-0.00298801	7.40613
Compound1894		271.0109 m/z ± 0.005 Da	[M-H]-									4.56986
Compound1895	7,8-Dihydroxy-4-methylcoumarin	191.0363 m/z ± 0.005 Da	[M-H]-	C10H8O4	HMDB0136757	Coumarins and derivatives	Hydroxycoumarins		O=C1OC=2C(O)=C(O)C=CC2C(=C1)C	63.1193	0.0017168	0.909932
Compound1896	4-Fumarylacetoacetic acid	199.0238 m/z ± 0.005 Da	[M-H]-	C8H8O6	HMDB0001268	Keto acids and derivatives	Medium-chain keto acids and derivatives	Medium-chain keto acids and derivatives	OC(=O)CC(=O)CC(=O)\C=C\C(O)=O	94.0505	-0.000561973	8.75153
Compound1897	Mycosporine glutaminol	301.1415 m/z ± 0.005 Da	[M-H]-	C13H22N2O6		Organooxygen compounds	Carbonyl compounds		COC1=C(NC(CO)CCC(O)=N)CC(CO)(O)CC1=O	34.505	0.000695066	1.48501
Compound1898		110.9243 m/z ± 0.005 Da	[M-H]-									5.7755
Compound1899		173.102 m/z ± 0.005 Da	[M-H]-									11.4127
Compound1900		701.4906 m/z ± 0.005 Da	[M-H]-									9.62892
Compound1901		219.1365 m/z ± 0.005 Da	[M-H]-									3.76703
Compound1902	4-Acetamidoantipyrine	244.1074 m/z ± 0.005 Da	[M-H]-	C13H15N3O2	HMDB0246326	Azoles	Pyrazoles	Phenylpyrazoles	CN1N(C(=O)C(NC(C)=O)=C1C)C1=CC=CC=C1	88.8891	-0.00182726	2.31407
Compound1903	S-hydroxytopiramate	354.0858 m/z ± 0.005 Da	[M-H]-	C12H21NO9S					CC1(OC2C3C(COC2(O1)COS(=O)(=O)N)OC(O3)(C)CO)C	168.691	-0.000578281	4.73373
Compound1904		191.4584 m/z ± 0.005 Da	[M-H-H]2-									15.0862
Compound1905	1-stearoyl-2-linoleoyl-GPE (18:0/18:2)*	742.5344 m/z ± 0.005 Da	[M-H]-	C41H78NO8P						65.8229	-0.00451333	8.89397
Compound1906	1,3,5-Trichloro-(2-methylsulfonyl)benzene	256.8994 m/z ± 0.005 Da	[M-H]-	C7H5Cl3O2S	HMDB0037120	Benzene and substituted derivatives	Benzenesulfonyl compounds	Benzenesulfonyl compounds	CS(=O)(=O)C1=C(Cl)C=C(Cl)C=C1Cl		-0.000582532	4.541
Compound1907	11Z,14Z,17Z-Eicosatrienoic Acid	305.2457 m/z ± 0.005 Da	[M-H]-	C20H34O2	HMDB0244373				CC/C=C\C/C=C\C/C=C\CCCCCCCCCC(=O)O	11.607	-0.00266039	8.21623
Compound1908	4-Carboxynevirapine	295.0841 m/z ± 0.005 Da	[M-H]-	C15H12N4O3	HMDB0060759	Steroids and steroid derivatives	Estrane steroids	Estrogens and derivatives	OC(=O)C1=CC=NC2=C1NC(=O)C1=CC=CN=C1N2C1CC1	35.7868	0.000665456	4.83286
Compound1909		339.0486 m/z ± 0.005 Da	[M-H]-									5.57098
Compound1910	Sar chelate	283.2612 m/z ± 0.005 Da	[M-H]-	C14H32N6	HMDB0257487	Organonitrogen compounds	Amines	Dialkylamines	C1CNCC2CNCCNCC(CN1)CNCCNC2	1.75138	-0.000215651	10.7447
Compound1911	Feruloylguaiacyl hexoside	477.1373 m/z ± 0.005 Da	[M-H]-	C23H26O11		Organooxygen compounds	Carbohydrates and carbohydrate conjugates		COC1=C(O)C=CC(OC2OC(CO)C(OC(=O)\\C=C\\C3=CC(OC)=C(O)C=C3)C(O)C2O)=C1	46.9292	-0.00203129	5.38483
Compound1912		263.0642 m/z ± 0.005 Da	[M-H]-									6.77372
Compound1913	Iophendylate	415.1107 m/z ± 0.005 Da	[M-H]-	C19H29IO2	HMDB0015318	Benzene and substituted derivatives	Halobenzenes	Iodobenzenes	CCOC(=O)CCCCCCCCC(C)C1=CC=CC=C1I	74.9153	-0.00303232	3.12113
Compound1914		222.0545 m/z ± 0.005 Da	[M-H]-									1.98066
Compound1915	6-o-Acetyldaidzin	457.1114 m/z ± 0.005 Da	[M-H]-	C23H22O10	HMDB0030689	Isoflavonoids	Isoflavonoid O-glycosides		O=C(OCC4OC(OC=1C=CC=2C(=O)C(=COC=2(C=1))C3=CC=C(O)C=C3)C(O)C(O)C4(O))C	62.1806	-0.000456649	5.65116
Compound1916		190.9728 m/z ± 0.005 Da	[M-H]-									4.1146
Compound1917	Mmv690028	545.2899 m/z ± 0.005 Da	[M-H]-	C30H38N6O4					O=C1N(N=C(C=2C=CC(OC)=C(OCCCCOC3=CC=C(C=C3)C=4N=NNN4)C2)C1(C)C)C5CCCCCC5	31.2709	0.000922783	6.16122
Compound1918		351.0482 m/z ± 0.005 Da	[M-H]-									4.9194
Compound1919		128.9406 m/z ± 0.005 Da	[M-H]-									1.37215
Compound1920	sialic acid thiol	340.0705 m/z ± 0.005 Da	[M-H]-	C11H19NO9S	HMDB0258276	Organooxygen compounds	Carbohydrates and carbohydrate conjugates	N-acylneuraminic acids and derivatives	CC(=O)NC1C(O)CC(O)(OC1C(O)C(O)CO)C(=O)OS	172.311	-0.000397453	4.75647
Compound1921	4-Hydroxyphenytoin glucuronide	443.1084 m/z ± 0.005 Da	[M-H]-	C21H20N2O9	HMDB0060769	Azolidines	Imidazolidines	Phenylhydantoins	O[C@@H]1[C@@H](O)C(OC2=CC=C(C=C2)C2(NC(=O)NC2=O)C2=CC=CC=C2)O[C@@H]([C@H]1O)C(O)=O	186.002	-0.00191304	9.376
Compound1922	6-Caffeoylsucrose	503.1441 m/z ± 0.005 Da	[M-H]-	C21H28O14	HMDB0035486	Organooxygen compounds	Carbohydrates and carbohydrate conjugates	O-glycosyl compounds	OCC1OC(CO)(OC2OC(COC(=O)\C=C\C3=CC(O)=C(O)C=C3)C(O)C(O)C2O)C(O)C1O	96.822	0.00284197	2.38133
Compound1923		150.8583 m/z ± 0.005 Da	[M-H]-									4.5361
Compound1924	1-(9Z,12Z,15Z-octadecatrienoyl)-glycero-3-phosphate	431.2171 m/z ± 0.005 Da	[M-H]-	C21H37O7P	HMDB0062320	Glycerophospholipids	Glycerophosphates	1-acylglycerol-3-phosphates	[H]\C(CC)=C(/[H])C\C([H])=C(\[H])C\C([H])=C(\[H])CCCCCCCC(=O)OC[C@@]([H])(O)COP(O)(O)=O	68.3805	-0.00274652	3.67571
Compound1925		403.0433 m/z ± 0.005 Da	[M-H]-									4.6798
Compound1926	Isofezolac	353.1356 m/z ± 0.005 Da	[M-H]-	C23H18N2O2	HMDB0253634	Azoles	Pyrazoles	Phenylpyrazoles	OC(=O)CC1=C(C(=NN1C1=CC=CC=C1)C1=CC=CC=C1)C1=CC=CC=C1	58.7024	0.0030474	3.08273
Compound1927	Cycasin	251.0902 m/z ± 0.005 Da	[M-H]-	C8H16N2O7	HMDB0038850	Fatty Acyls	Fatty acyl glycosides	Fatty acyl glycosides of mono- and disaccharides	CN(=O)=NCOC1OC(CO)C(O)C(O)C1O	45.2705	0.00103384	5.516
Compound1928	Doxycycline	479.1273 m/z ± 0.005 Da	[M-H]-	C22H25ClN2O8	HMDB0014399	Tetracyclines		Tetracyclines	[H][C@@]12[C@@H](C)C3=C(C(O)=CC=C3)C(=O)C1=C(O)[C@]1(O)C(=O)C(C(N)=O)=C(O)[C@@H](N(C)C)[C@]1([H])[C@H]2O	124.481	0.00477271	3.32293
Compound1929		392.0722 m/z ± 0.005 Da	[M-H]-									15.9673
Compound1930		673.4621 m/z ± 0.005 Da	[M-H]-									10.0228
Compound1931		162.8383 m/z ± 0.005 Da	[M-H]-									36.8948
Compound1932		349.0723 m/z ± 0.005 Da	[M-H]-									5.43347
Compound1933		443.2307 m/z ± 0.005 Da	[M-H]-									7.10725
Compound1934	Tomaymycin-(DH)2-PPL hemiaminal	301.1159 m/z ± 0.005 Da	[M-H]-	C16H18N2O4		Benzodiazepines	1,4-benzodiazepines		[H][C@]1(CC(/C=C/C)=CN21)C(O)NC3=CC(O)=C(OC)C=C3C2=O	52.8208	-0.00218022	4.59413
Compound1935		258.0648 m/z ± 0.005 Da	[M-H]-									7.20871
Compound1936	1,2-di-(9z-tetradecenoyl)-sn-glycero-3-phosphocholine	672.4652 m/z ± 0.005 Da	[M-H]-	C36H68NO8P	HMDB0007900				CCCC\C=C/CCCCCCCC(=O)OC[C@]([H])(COP([O-])(=O)OCC[N+](C)(C)C)OC(=O)CCCCCCC\C=C/CCCC	203.028	0.0042382	30.8648
Compound1937	1,2-Dipalmitoyl-sn-glycerol 3-phosphate	647.4617 m/z ± 0.005 Da	[M-H]-	C35H69O8P	HMDB0000674	Glycerophospholipids	Glycerophosphates		O=C(OCC(OC(=O)CCCCCCCCCCCCCCC)COP(=O)(O)O)CCCCCCCCCCCCCCC	55.122	-0.0041717	7.24293
Compound1938		299.0365 m/z ± 0.005 Da	[M-H]-									2.43003
Compound1939	Diphenoxylate	451.2429 m/z ± 0.005 Da	[M-H]-	C30H32N2O2	HMDB0015213	Benzene and substituted derivatives	Diphenylacetonitriles	Diphenylacetonitriles	CCOC(=O)C1(CCN(CCC(C#N)(C2=CC=CC=C2)C2=CC=CC=C2)CC1)C1=CC=CC=C1	63.7785	0.00372846	2.3477
Compound1940		236.0454 m/z ± 0.005 Da	[M-H]-									1.23879
Compound1941		191.2488 m/z ± 0.005 Da	[M-H-H2]3-									12.2119
Compound1942		199.1314 m/z ± 0.005 Da	[M-H]-									4.17119
Compound1943	Irisolidone 7-O-beta-D-glucoside	475.1235 m/z ± 0.005 Da	[M-H]-	C23H24O11					O=C1C(=COC=2C=C(OC3OC(CO)C(O)C(O)C3O)C(OC)=C(O)C12)C=4C=CC(OC)=CC4	60.5512	-0.00425443	3.11423
Compound1944	[2,2'-Biquinoline]-4,4'-dicarboxylic acid	343.0717 m/z ± 0.005 Da	[M-H]-	C20H12N2O4	HMDB0244480	Quinolines and derivatives	Quinoline carboxylic acids	Quinoline carboxylic acids	OC(=O)C1=CC(=NC2=CC=CC=C12)C1=NC2=CC=CC=C2C(=C1)C(O)=O	151.714	-0.00169642	7.72989
Compound1945		134.9235 m/z ± 0.005 Da	[M-H]-									2.08442
Compound1946	Knipholone	433.0907 m/z ± 0.005 Da	[M-H]-	C24H18O8		Anthracenes	Anthraquinones		CC1=CC(=C2C(=C1C3=C(C(=C(C=C3O)OC)C(=O)C)O)C(=O)C4=C(C2=O)C(=CC=C4)O)O	88.9428	-0.00330255	3.52249
Compound1947		328.9665 m/z ± 0.005 Da	[M-H]-									2.33128
Compound1948	N-Acetylamrinone	228.0759 m/z ± 0.005 Da	[M-H]-	C12H11N3O2	HMDB0255062	Pyridines and derivatives	Bipyridines and oligopyridines	Bipyridines and oligopyridines	CC(=O)NC1=CC(=CNC1=O)C1=CC=NC=C1	108.068	-0.00157485	2.50632
Compound1949	Phloretin + C-Hex, C-Hex	597.1798 m/z ± 0.005 Da	[M-H]-	C27H34O15		Linear 1,3-diarylpropanoids	Chalcones and dihydrochalcones		O=C(C=1C(O)=C(C(O)=C(C=1(O))C2OC(CO)C(O)C(O)C2(O))C3OC(CO)C(O)C(O)C3(O))CCC4=CC=C(O)C=C4	23.0587	-0.00105329	9.09143
Compound1950		153.0537 m/z ± 0.005 Da	[M-H]-									1.00668
Compound1951		244.8143 m/z ± 0.005 Da	[M-H]-									5.10178
Compound1952	4-piperidinone, 3,5-bis[(4-nitrophenyl)methylene]-1-(1-oxo-2-propen-1-yl)-, (3e,5e)-	418.103 m/z ± 0.005 Da	[M-H]-	C22H17N3O6					C=CC(=O)N1CC(=CC2=CC=C(C=C2)[N+](=O)[O-])C(=O)C(=CC3=CC=C(C=C3)[N+](=O)[O-])C1	73.994	-0.00354769	5.67084
Compound1953	Indole + 1O, 1carboxy, O-Hex	338.0853 m/z ± 0.005 Da	[M-H]-	C15H17NO8		Indoles and derivatives	Indolecarboxylic acids and derivatives		O=C(OC1OC(CO)C(O)C(O)C1(O))C3=CNC2=CC(O)=CC=C23	214.786	0.00136997	8.35178
Compound1954	Muscapurpurin	417.0584 m/z ± 0.005 Da	[M-H]-	C18H14N2O10		Carboxylic acids and derivatives	Tetracarboxylic acids and derivatives		C\\1[C@H](NC(=C/C1=C/C=[N+]2[C@@H](CC3=C2C(=O)OC(=C3)C(=O)O)C(=O)[O-])C(=O)O)C(=O)O	178.781	7.38E-05	2.86808
Compound1955	alpha-Methylserotonin maleate salt	303.0956 m/z ± 0.005 Da	[M-H]-	C15H16N2O5		Indoles and derivatives	Tryptamines and derivatives		CC(N)Cc1c[nH]c2ccc(O)cc12.[O-]C(=O)/C=C\\C(=O)[O-]	31.4441	-0.00300851	6.98306
Compound1956		286.0837 m/z ± 0.005 Da	[M-H]-									5.91117
Compound1957		718.7759 m/z ± 0.005 Da	[M-H]-									8.83875
Compound1958	Isoflavone base + 1O, 2MeO, O-Hex	459.1271 m/z ± 0.005 Da	[M-H]-	C23H24O10	HMDB0030869	Isoflavonoids	Isoflavonoid O-glycosides		O=C2C(=COC3=CC(OC1OC(CO)C(O)C(O)C1(O))=C(OC)C=C23)C4=CC=C(OC)C=C4	128.969	-0.00112857	3.43348
Compound1959	Imidazooxazole	108.0199 m/z ± 0.005 Da	[M-H]-	C4H3N3O	HMDB0253423	Azolines	Oxazolines	Oxazolines	C1OC2=NC=NC2=N1		0.000131468	4.37582
Compound1960		390.0356 m/z ± 0.005 Da	[M-H]-									3.60542
Compound1961	1-oleoyl-2-linoleoyl-GPE (18:1/18:2)*	740.5192 m/z ± 0.005 Da	[M-H]-	C41H76NO8P						99.972	-0.0042024	7.75573
Compound1962	Artonin T	449.1616 m/z ± 0.005 Da	[M-H]-	C26H26O7	HMDB0029905	Organooxygen compounds	Carbohydrates and carbohydrate conjugates	Cyanogenic glycosides	COC1=CC(O)=C2C(=O)C3=C(OC2=C1)C1=C2C(C3)C(C)(C)OC2=C(O)C(CC=C(C)C)=C1O	132.567	0.00222247	4.25694
Compound1963	Perseitol Heptaacetate	505.1582 m/z ± 0.005 Da	[M-H]-	C21H30O14		Organooxygen compounds	Carbohydrates and carbohydrate conjugates		O=C(OCC(OC(=O)C)C(OC(=O)C)C(OC(=O)C)C(OC(=O)C)C(OC(=O)C)COC(=O)C)C	62.116	0.00116718	4.27683
Compound1964		191.2766 m/z ± 0.005 Da	[M-H-H2]3-									9.96423
Compound1965	1,1'-(4-Methyl-1,3-phenylene)bis[3-(1,3-benzothiazol-2-yl)urea]	473.0846 m/z ± 0.005 Da	[M-H]-	C23H18N6O2S2						84.886	-0.00227645	1.94308
Compound1966	4-[4-(Quinolin-2-ylmethoxy)phenyl]sulfanylbenzoic Acid	386.0873 m/z ± 0.005 Da	[M-H]-	C23H17NO3S	HMDB0258094	Thioethers	Aryl thioethers	Diarylthioethers	OC(=O)C1=CC=C(SC2=CC=C(OCC3=NC4=CC=CC=C4C=C3)C=C2)C=C1	129.134	-0.000293514	6.06477
Compound1967	Davallialactone	463.1027 m/z ± 0.005 Da	[M-H]-	C25H20O9	HMDB0250883	Phenols	Benzenediols	Catechols	CC1=CC(=O)C(C(O1)C1=CC(O)=C(O)C=C1)C1=C(O)C=C(OC1=O)C=CC1=CC(O)=C(O)C=C1	156.616	-0.00054301	18.8467
Compound1968	S-Adenosylhomocysteine	383.1171 m/z ± 0.005 Da	[M-H]-	C14H20N6O5S	HMDB0000939	Lactones	Gamma butyrolactones	Gamma butyrolactones	C1=NC(=C2C(=N1)N(C=N2)[C@H]3[C@@H]([C@@H]([C@H](O3)CSCC[C@@H](C(=O)O)N)O)O)N	72.105	-0.000935827	9.37375
Compound1969	1-Palmitoyl-2-oleoylglycero-3-phosphoglycerol	747.5138 m/z ± 0.005 Da	[M-H]-	C40H77O10P	HMDB0244000	Glycerophospholipids	Glycerophosphoglycerols	Phosphatidylglycerols	CCCCCCCCCCCCCCCC(=O)OCC(COP(O)(=O)OCC(O)CO)OC(=O)CCCCCCCC=CCCCCCCCC	49.0174	-0.00494416	9.61105
Compound1970	1-stearoyl-2-linoleoyl-GPI (18:0/18:2)	861.5441 m/z ± 0.005 Da	[M-H]-	C45H83O13P						43.9146	-0.00654682	7.85906
Compound1971		282.7786 m/z ± 0.005 Da	[M-H-H2]3-									13.3067
Compound1972		364.9197 m/z ± 0.005 Da	[M-H]-									2.69203
Compound1973		321.0384 m/z ± 0.005 Da	[M-H]-									4.84194
Compound1974	Trombodipine	447.1221 m/z ± 0.005 Da	[M-H]-	C21H24N2O7S	HMDB0259294	Benzothiazoles		Benzothiazoles	CCOC(=O)C1=C(C)NC(C)=C(C1C)C(=O)OCCN1C(=O)C2=CC=CC=C2S1(=O)=O	81.625	-0.00180431	2.87592
Compound1975		319.0588 m/z ± 0.005 Da	[M-H]-									11.227
Compound1976	N-Fructosyl isoleucylglutamate	421.1833 m/z ± 0.005 Da	[M-H]-	C17H30N2O10		Carboxylic acids and derivatives	Amino acids, peptides, and analogues		O=C(O)CCC(NC(=O)C(NCC1(O)(OCC(O)C(O)C1(O)))C(C)CC)C(=O)O	61.1232	-5.47e-05	3.68226
Compound1977	N-Acetylserotonin glucuronide	393.1284 m/z ± 0.005 Da	[M-H]-	C18H22N2O8	HMDB0060833	Organooxygen compounds	Carbohydrates and carbohydrate conjugates	Phenolic glycosides	CC(=O)NCCC1=CNC2=C1C=C(OC1OC(C(O)C(O)C1O)C(O)=O)C=C2	77.683	-0.00293906	2.58751
Compound1978	SPARSOMYCIN	360.0704 m/z ± 0.005 Da	[M-H]-	C13H19N3O5S2	HMDB0258407	Diazines	Pyrimidines and pyrimidine derivatives	Pyrimidones	CSCS(=O)CC(CO)NC(=O)C=CC1=C(C)NC(=O)NC1=O	194.258	-7.67e-05	3.02156
Compound1979		191.2328 m/z ± 0.005 Da	[M-H-H2]3-									9.67159
Compound1980		217.0124 m/z ± 0.005 Da	[M-H]-									13.4426
Compound1981	Gallocatechin-(4alpha->8)-epigallocatechin	609.1211 m/z ± 0.005 Da	[M-H]-	C30H26O14		Flavonoids	Biflavonoids and polyflavonoids		C1[C@H]([C@H](OC2=C1C(=CC(=C2[C@H]3[C@@H]([C@H](OC4=CC(=CC(=C34)O)O)C5=CC(=C(C(=C5)O)O)O)O)O)O)C6=CC(=C(C(=C6)O)O)O)O	80.6926	-0.00497849	0.99637
Compound1982		587.0559 m/z ± 0.005 Da	[M-H]-									6.65989
Compound1983	2,8-bis(trifluoromethyl)quinolin-4-ol	280.0204 m/z ± 0.005 Da	[M-H]-	C11H5F6NO					C1=CC2=C(C(=C1)C(F)(F)F)NC(=CC2=O)C(F)(F)F	56.9216	-0.000136508	3.49481
Compound1984		199.0198 m/z ± 0.005 Da	[M-H]-									6.55997
Compound1985	2-Aminoethyl 2-[[2-[4-(4-chlorophenoxy)phenoxy]acetyl]amino]ethyl hydrogen phosphate	443.0731 m/z ± 0.005 Da	[M-H]-	C18H22ClN2O7P	HMDB0256189	Benzene and substituted derivatives	Diphenylethers	Diphenylethers	NCCOP(O)(=O)OCCNC(=O)COC1=CC=C(OC2=CC=C(Cl)C=C2)C=C1	241.515	-0.00427031	2.66225
Compound1986	[2.3-dihydroxypropoxy][2-[docosa-4.7.10.13.16.19-hexaenoyloxy]-3-[octadec-9-enoyloxy]propoxy]phosphinic acid	819.5245 m/z ± 0.005 Da	[M-H]-	C46H77O10P	HMDB0010644				[H][C@](O)(CO)COP(O)(=O)OC[C@@]([H])(COC(=O)CCCCCCC\C=C/CCCCCCCC)OC(=O)CC\C=C/C\C=C/C\C=C/C\C=C/C\C=C/C\C=C/CC	55.5292	0.00688347	7.61301
Compound1987		440.947 m/z ± 0.005 Da	[M-H]-									7.50106
Compound1988	2',3'-Dideoxycytidine-5'-monophosphate	290.0548 m/z ± 0.005 Da	[M-H]-	C9H14N3O6P	HMDB0244310	Diazines	Pyrimidines and pyrimidine derivatives	Pyrimidones	NC1=NC(=O)N(C=C1)C1CCC(COP(O)(O)=O)O1	209.98	-0.000272206	5.73189
Compound1989		495.1281 m/z ± 0.005 Da	[M-H]-									1.06702
Compound1990		105.018 m/z ± 0.005 Da	[M-H]-									6.75328
Compound1991	Triflumizole	344.0753 m/z ± 0.005 Da	[M-H]-	C15H15ClF3N3O		Benzene and substituted derivatives	Trifluoromethylbenzenes	Trifluoromethylbenzenes	CCCOC\C(=N/c1ccc(Cl)cc1C(F)(F)F)\n2ccnc2	186.165	-0.00246722	7.16583
Compound1992	Methoxybrassenin A	279.064 m/z ± 0.005 Da	[M-H]-	C13H16N2OS2	HMDB0038635	Indoles and derivatives	Indoles	3-alkylindoles	CON1C=C(CN=C(SC)SC)C2=CC=CC=C12	98.6738	0.000158862	5.17322
Compound1993		123.0068 m/z ± 0.005 Da	[M-H]-									3.40964
Compound1994		377.1984 m/z ± 0.005 Da	[M-H-H]2-									24.5947
Compound1995		256.0709 m/z ± 0.005 Da	[M-H]-									2.39886
Compound1996		536.873 m/z ± 0.005 Da	[M-H]-									4.5504
Compound1997		190.9581 m/z ± 0.005 Da	[M-H-H2]3-									22.7219
Compound1998		296.0464 m/z ± 0.005 Da	[M-H]-									1.34514
[truncated: 1,552 more rows]

## Sheet: Table S2
Table S2. Statistics of the quantity and quality of single-nuclear RNA sequencing reads
Sample	Number of Reads	Valid Barcodes	Sequencing Saturation	Q30 Bases in Barcode	Q30 Bases in RNA Read	Q30 Bases in UMI
CK	505315802	0.966	0.929	0.947	0.89	0.942
JA_treatment	376339436	0.917	0.964	0.938	0.925	0.949
UMI: Unique Molecular Identifier. The number of UMI directly reflects the quantity of original mRNA molecules of each gene in each single cell.

## Sheet: Table S3
Table S3. Statistics of the cell quantity and expressed genes in single-nuclear RNA sequencing reads
Sample	Estimated Number of Cells	Fraction Reads in Cells	Mean Reads per Cell	Median Genes per Cell	Total Genes Detected	Median UMI Counts per Cell	Reads Mapped Confidently to Genome	Reads Mapped Confidently to Intergenic Regions	Reads Mapped Confidently to Intronic Regions	Reads Mapped Confidently to Exonic Regions	Reads Mapped Confidently to Transcriptome
CK	5000	0.578	101063	734	31171	1470	0.855	0.131	0.092	0.632	0.688
JA_treatment	3002	0.773	125363	316	31439	534	0.859	0.248	0.236	0.374	0.523
Non-valid cells: Cells with UMI counts less than 10% of the 99th percentile of the total UMI count of all cells are defined as background noise cells.

## Sheet: Table S4
Table S4. Statistics of multicell detection results
Cells	pANN	classifications
CK_AAACCCAAGTTGAAAC	0.1385	Singlet
CK_AAACCCACAAAGGCGT	0.1245	Singlet
CK_AAACCCACAGAAGCGT	0.449	Doublet
CK_AAACCCAGTCGGTAAG	0.1215	Singlet
CK_AAACGAAAGCTAATGA	0.0645	Singlet
CK_AAACGAAAGGCACTAG	0.159	Singlet
CK_AAACGAAGTGACGCCT	0.2395	Singlet
CK_AAACGAAGTGTAACGG	0.096	Singlet
CK_AAACGAATCGCAGAGA	0.341	Singlet
CK_AAACGCTAGAAAGCGA	0.1935	Singlet
JA_treatment_AAACCCACACAGCCTG	0.287261	Singlet
JA_treatment_AAACCCAGTGTATTCG	0.0574521	Singlet
JA_treatment_AAACGAAAGGTGCAGT	0.0799334	Singlet
JA_treatment_AAACGCTTCAAGTAAG	0.1199	Singlet
JA_treatment_AAACGCTTCTCATGGA	0.114072	Singlet
JA_treatment_AAACGCTTCTTAGTTC	0.0732723	Singlet
JA_treatment_AAAGAACCAAAGCGTG	0.124063	Singlet
JA_treatment_AAAGAACGTAGACTGG	0.0732723	Singlet
JA_treatment_AAAGAACTCGCCGAGT	0.134055	Singlet
JA_treatment_AAAGAACTCTGGGAGA	0.17652	Singlet

## Sheet: Table S5
Table S5. Statistics of cell data before and after filtration for each sample
Samples	before_filter_num	after_filter_num	pct	before_filter_median_UMI_per_cell	after_filter_median_UMI_per_cell	before_filter_median_genes_per_cell	after_filter_median_genes_per_cell
CK	5000	4664	0.9328	1470.5	1399	734	704
JA_treatment	3002	2320	0.7728	534.5	609.5	316	358

## Sheet: Table S6
Table S6. Gene expression upregulated in cluster.
Target_Cluster	Gene ID	Gene Name	Target_Cluster_pct	Other_Cluster_pct	Target_Cluster_mean	Other_Cluster_mean	Log2FC	Pvalue	FDR	Symbol	Description	KEGG_A_class	KEGG_B_class	Pathway	K_ID	GO Component	GO Function	GO Process	TF_family	Gene_type
0	Gb_07503	Gb_07503	0.995	0.96	591.583644189877	183.191644578194	1.69122846286021	0	0	Gb_07503	-	-	-	-	-	-	-	-	-	protein_coding
0	Gb_11196	STH-2	0.988	0.881	136.601377628926	56.5256485158367	1.2729944891736	0	0	STH-2	AAF12811.1 putative intracellular pathogenesis-related protein [Picea glauca]	-	-	-	-	-	-	GO:0006952//defense response	-	protein_coding
0	Gb_17170	Gb_17170	0.998	0.959	240.940198246604	136.839629787848	0.816189005513355	0	0	Gb_17170	-	-	-	-	-	-	-	-	-	protein_coding
0	Gb_02401	Gb_02401	0.712	0.343	17.1849780599835	4.93663476744983	1.79954819220114	5.35139551942889e-268	2.21060797512088e-263	Gb_02401	-	-	-	-	-	-	-	-	-	protein_coding
0	Gb_14195	Gb_14195	0.805	0.591	44.0107279383065	17.0346853108897	1.36937993798329	4.74499328741366e-195	1.96010927709771e-190	Gb_14195	-	-	-	-	-	-	-	-	-	protein_coding
0	Gb_39066	At1g75040	0.649	0.331	13.1393570786652	4.99627589541292	1.39496963475239	4.46422635334668e-179	1.84412726430398e-174	At1g75040	Q5DWG1.1 RecName: Full=Pathogenesis-related thaumatin-like protein 3.5; AltName: Allergen=Cry j 3.5; Flags: Precursor [Cryptomeria japonica]	-	-	-	-	-	-	-	-	protein_coding
0	Gb_23569	tma7	0.968	0.912	86.0845414931111	54.3853594380376	0.662535861386436	7.35202548908853e-164	3.03704820928758e-159	tma7	CAA2630740.1 unnamed protein product [Spirodela intermedia]	-	-	-	-	-	-	-	-	protein_coding
0	Gb_09323	RTNLB2	0.48	0.201	9.73804162168136	2.52594592159251	1.94680791433851	5.21189687050557e-159	2.15298247823714e-154	RTNLB2	KAF8413255.1 hypothetical protein HHK36_001231 [Tetracentron sinense]	-	-	-	-	-	-	-	-	protein_coding
0	Gb_31186	SAP8	0.891	0.761	29.3320708060868	17.844131341883	0.717029254853179	4.6193331759709e-152	1.90820034166182e-147	SAP8	KAH7285054.1 hypothetical protein KP509_33G010200 [Ceratopteris richardii]	-	-	-	-	GO:0019031//viral envelope	GO:0003677//DNA binding;GO:0008270//zinc ion binding	-	-	protein_coding
0	Gb_08865	CXXS1	0.546	0.27	8.95600781000967	3.42832073153112	1.38535370129246	1.16116931858728e-139	4.79667433815218e-135	CXXS1	ABK22253.1 unknown [Picea sitchensis]	-	-	-	-	GO:0005575//cellular_component;GO:0005622//intracellular anatomical structure;GO:0005737//cytoplasm;GO:0005829//cytosol	GO:0003674//molecular_function;GO:0003756//protein disulfide isomerase activity;GO:0003824//catalytic activity;GO:0004791//thioredoxin-disulfide reductase activity;GO:0015035//protein-disulfide reductase activity;GO:0015036//disulfide oxidoreductase activity;GO:0016209//antioxidant activity;GO:0016491//oxidoreductase activity;GO:0016651//oxidoreductase activity, acting on NAD(P)H;GO:0016667//oxid…	GO:0006457//protein folding;GO:0006662//glycerol ether metabolic process;GO:0006950//response to stress;GO:0006979//response to oxidative stress;GO:0008150//biological_process;GO:0008152//metabolic process;GO:0009636//response to toxic substance;GO:0009987//cellular process;GO:0018904//ether metabolic process;GO:0019725//cellular homeostasis;GO:0033554//cellular response to stress;GO:0034599//cel…	-	protein_coding
0	Gb_09953	SDR2a	0.665	0.39	12.2548120409879	6.4915919352429	0.916704137633498	5.85104413405267e-120	2.41700782133582e-115	SDR2a	AJP06249.1 BSU5 [Pinus tabuliformis]	-	-	-	-	-	GO:0003824//catalytic activity;GO:0003854//3-beta-hydroxy-delta5-steroid dehydrogenase activity;GO:0004316//3-oxoacyl-[acyl-carrier-protein] reductase (NADPH) activity;GO:0008460//dTDP-glucose 4,6-dehydratase activity;GO:0008667//2,3-dihydro-2,3-dihydroxybenzoate dehydrogenase activity;GO:0008678//2-deoxy-D-gluconate 3-dehydrogenase activity;GO:0016491//oxidoreductase activity;GO:0016616//oxidore…	GO:0000272//polysaccharide catabolic process;GO:0006631//fatty acid metabolic process;GO:0006633//fatty acid biosynthetic process;GO:0006694//steroid biosynthetic process;GO:0008152//metabolic process;GO:0009243//O antigen biosynthetic process;GO:0019305//dTDP-rhamnose biosynthetic process	-	protein_coding
0	Gb_02796	ADF6	0.785	0.608	18.4071399379464	10.7243470211029	0.77937567295432	6.98239114568313e-110	2.88435595837025e-105	ADF6	ABK23520.1 unknown [Picea sitchensis]	-	-	-	-	GO:0005575//cellular_component;GO:0005622//intracellular anatomical structure;GO:0005737//cytoplasm;GO:0005856//cytoskeleton;GO:0015629//actin cytoskeleton;GO:0043226//organelle;GO:0043228//non-membrane-bounded organelle;GO:0043229//intracellular organelle;GO:0043232//intracellular non-membrane-bounded organelle	GO:0003674//molecular_function;GO:0003779//actin binding;GO:0005488//binding;GO:0005515//protein binding;GO:0008092//cytoskeletal protein binding	GO:0006996//organelle organization;GO:0007010//cytoskeleton organization;GO:0007015//actin filament organization;GO:0008150//biological_process;GO:0008154//actin polymerization or depolymerization;GO:0009987//cellular process;GO:0016043//cellular component organization;GO:0022411//cellular component disassembly;GO:0030029//actin filament-based process;GO:0030036//actin cytoskeleton organization;G…	-	protein_coding
0	Gb_07502	Gb_07502	0.602	0.385	56.4105087110936	10.3571056127554	2.44534306213902	2.55612603157225e-107	1.05591010238218e-102	Gb_07502	KAH9294497.1 hypothetical protein KI387_040298, partial [Taxus chinensis]	-	-	-	-	-	GO:0008061//chitin binding	-	-	protein_coding
0	Gb_16865	UBC28	0.782	0.6	16.7933068343641	10.1342670119714	0.728644599062727	3.6155372359631e-105	1.493542276804e-100	UBC28	NP_001237510.1 uncharacterized protein LOC100499891 [Glycine max]	Genetic Information Processing;Genetic Information Processing	Folding, sorting and degradation;Folding, sorting and degradation	ko04141//Protein processing in endoplasmic reticulum;ko04120//Ubiquitin mediated proteolysis	K06689;K06689	-	GO:0000166//nucleotide binding;GO:0003674//molecular_function;GO:0003824//catalytic activity;GO:0004842//ubiquitin-protein transferase activity;GO:0005488//binding;GO:0005515//protein binding;GO:0005524//ATP binding;GO:0016740//transferase activity;GO:0017076//purine nucleotide binding;GO:0019787//ubiquitin-like protein transferase activity;GO:0019899//enzyme binding;GO:0030554//adenyl nucleotide…	GO:0006464//cellular protein modification process;GO:0006508//proteolysis;GO:0006511//ubiquitin-dependent protein catabolic process;GO:0006807//nitrogen compound metabolic process;GO:0008150//biological_process;GO:0008152//metabolic process;GO:0009056//catabolic process;GO:0009057//macromolecule catabolic process;GO:0009987//cellular process;GO:0015031//protein transport;GO:0016567//protein ubiqu…	-	protein_coding
0	Gb_11716	Gb_11716	0.867	0.735	117.827009160669	48.0271855726556	1.29474710888056	7.86926029963205e-100	3.250712737175e-95	Gb_11716	-	-	-	-	-	-	-	-	-	protein_coding
0	Gb_07504	Gb_07504	0.358	0.156	11.7592182479083	2.35277678949335	2.32135579097543	9.396876731017e-96	3.88175580881581e-91	Gb_07504	KAH9294497.1 hypothetical protein KI387_040298, partial [Taxus chinensis]	-	-	-	-	-	GO:0008061//chitin binding	-	-	protein_coding
0	Gb_39072	Gb_39072	0.413	0.203	5.93090345579844	2.31204517735833	1.35908229918487	1.36470152627574e-88	5.63744553489245e-84	Gb_39072	ABK25714.1 unknown [Picea sitchensis]	-	-	-	-	-	-	-	-	protein_coding
0	Gb_26508	PSK	0.264	0.087	3.12850016799671	0.87586601625555	1.83668908290201	4.68151983536557e-87	1.93388902879116e-82	PSK	ADE76330.1 unknown [Picea sitchensis]	-	-	-	-	GO:0005576//extracellular region	GO:0008083//growth factor activity	GO:0008283//cell population proliferation	-	protein_coding
0	Gb_01560	Gb_01560	0.641	0.432	11.665464110607	6.20694339152163	0.910288812656071	6.98192262045636e-87	2.88416241528432e-82	Gb_01560	ABK26735.1 unknown [Picea sitchensis]	-	-	-	-	-	GO:0016861//intramolecular oxidoreductase activity, interconverting aldoses and ketoses	GO:0046033//AMP metabolic process	-	protein_coding
0	Gb_40635	Gb_40635	0.47	0.251	5.5132015820409	2.61568798760303	1.07569989320768	2.46310585039834e-85	1.01748439574105e-80	Gb_40635	-	-	-	-	-	-	-	-	-	protein_coding
0	Gb_30308	Gb_30308	0.559	0.33	7.99437042196615	4.56645845187019	0.807908715168634	4.6493181485407e-79	1.92058683398068e-74	Gb_30308	-	-	-	-	-	-	-	-	-	protein_coding
0	Gb_35128	BPA1	0.417	0.211	4.6033761470523	2.29383104309473	1.00493320105813	1.96675887340975e-76	8.12448423016834e-72	BPA1	KAH9295466.1 hypothetical protein KI387_039054 [Taxus chinensis]	-	-	-	-	-	GO:0003676//nucleic acid binding	GO:0008380//RNA splicing	-	protein_coding
0	Gb_14099	Gb_14099	0.728	0.566	15.3074059200889	9.39329274512402	0.704526939172669	2.23866619696932e-76	9.24770619306058e-72	Gb_14099	-	-	-	-	-	-	-	-	-	protein_coding
0	Gb_35406	Cmbl	0.79	0.643	16.261484707476	10.8667328131635	0.581540738954475	5.01802208732847e-74	2.07289474405452e-69	Cmbl	ACN40022.1 unknown [Picea sitchensis]	-	-	-	-	-	GO:0016787//hydrolase activity	-	-	protein_coding
0	Gb_36582	ADF5	0.445	0.249	5.34209918039874	2.53891589805742	1.07319415472094	2.16688677108916e-73	8.95119256269221e-69	ADF5	KAH9317754.1 hypothetical protein KI387_019523, partial [Taxus chinensis]	-	-	-	-	-	GO:0003779//actin binding	-	-	protein_coding
0	Gb_08936	EIF-5A1	0.63	0.449	9.70389935433388	5.82441373639174	0.736451746564214	6.4699414840453e-72	2.67266812764427e-67	EIF-5A1	KAH9321640.1 hypothetical protein KI387_016279 [Taxus chinensis]	-	-	-	-	GO:0005737//cytoplasm	GO:0003723//RNA binding;GO:0003746//translation elongation factor activity;GO:0008234//cysteine-type peptidase activity;GO:0043022//ribosome binding	GO:0006414//translational elongation;GO:0006508//proteolysis;GO:0045901//positive regulation of translational elongation;GO:0045905//positive regulation of translational termination	-	protein_coding
0	Gb_09309	Gb_09309	0.437	0.233	4.80956384132807	2.49293416269676	0.948061285728963	2.29816893866558e-71	9.49350606873366e-67	Gb_09309	-	-	-	-	-	-	-	-	-	protein_coding
0	Gb_26297	Gb_26297	0.689	0.505	12.6095157827158	7.96790752708404	0.662240066709929	2.97445606674985e-70	1.2287180566137e-65	Gb_26297	ABR18048.1 unknown [Picea sitchensis]	-	-	-	-	-	GO:0030247//polysaccharide binding	-	-	protein_coding
0	Gb_02204	Gb_02204	0.324	0.15	3.84586709534605	1.59719538942244	1.26776809468834	2.83887524195354e-69	1.17271097369859e-64	Gb_02204	XP_037446492.1 uncharacterized protein LOC119316297 [Triticum dicoccoides]	-	-	-	-	-	-	-	-	protein_coding
0	Gb_04204	WUN1	0.533	0.339	7.04616754415704	3.98001888501048	0.824063503414075	1.99351460967773e-68	8.23500950111772e-64	WUN1	KAH9309781.1 hypothetical protein KI387_037692, partial [Taxus chinensis]	-	-	-	-	-	-	-	-	protein_coding
0	Gb_16534	Gb_16534	0.965	0.905	60.5577014087422	46.3857552431312	0.384628614609062	6.18014988635052e-68	2.55295811655254e-63	Gb_16534	-	-	-	-	-	-	-	-	-	protein_coding
0	Gb_21282	HIPP08	0.325	0.147	4.17850223023768	1.94612472088599	1.10238173511123	3.31139864291122e-67	1.3679056654002e-62	HIPP08	KAH9317579.1 hypothetical protein KI387_019348, partial [Taxus chinensis]	-	-	-	-	-	GO:0005507//copper ion binding;GO:0016491//oxidoreductase activity;GO:0045340//mercury ion binding;GO:0046872//metal ion binding	GO:0006825//copper ion transport;GO:0015694//mercury ion transport	-	protein_coding
0	Gb_36678	Gb_36678	0.699	0.507	13.6256281977402	9.31069005572789	0.549362744360992	9.22597202756099e-64	3.81115678486517e-59	Gb_36678	-	-	-	-	-	-	-	-	-	protein_coding
0	Gb_37761	Gb_37761	0.701	0.523	13.5270973576099	8.90391934005132	0.603339870668662	1.28941682398547e-61	5.32645195820157e-57	Gb_37761	ABK25587.1 unknown [Picea sitchensis]	-	-	-	-	-	-	-	-	protein_coding
0	Gb_08812	ACT7	0.815	0.702	19.4754423832602	13.8081810892773	0.496132809197501	1.33000386655668e-61	5.49411297235898e-57	ACT7	AAF03692.1 actin [Picea rubens]	-	-	-	-	GO:0005575//cellular_component;GO:0005622//intracellular anatomical structure;GO:0005737//cytoplasm;GO:0005856//cytoskeleton;GO:0005858//axonemal dynein complex;GO:0005875//microtubule associated complex;GO:0005929//cilium;GO:0005930//axoneme;GO:0015630//microtubule cytoskeleton;GO:0030286//dynein complex;GO:0032838//plasma membrane bounded cell projection cytoplasm;GO:0032991//protein-containing…	GO:0000166//nucleotide binding;GO:0003674//molecular_function;GO:0005488//binding;GO:0005524//ATP binding;GO:0017076//purine nucleotide binding;GO:0030554//adenyl nucleotide binding;GO:0032553//ribonucleotide binding;GO:0032555//purine ribonucleotide binding;GO:0032559//adenyl ribonucleotide binding;GO:0035639//purine ribonucleoside triphosphate binding;GO:0036094//small molecule binding;GO:00431…	-	-	protein_coding
0	Gb_38782	Gb_38782	0.403	0.222	5.14478984516987	2.64331019356638	0.960766411202616	1.56607680746597e-61	6.46930668396119e-57	Gb_38782	-	-	-	-	-	-	-	-	-	protein_coding
0	Gb_05615	Gb_05615	0.481	0.298	5.72058406460532	3.26127233015972	0.810727534604571	3.74169448251424e-61	1.54565657378181e-56	Gb_05615	-	-	-	-	-	-	-	-	-	protein_coding
0	Gb_11538	Gb_11538	0.358	0.183	3.39515250213819	1.79209849858254	0.921826444341763	6.56725009080251e-60	2.71286534000961e-55	Gb_11538	-	-	-	-	-	-	-	-	-	protein_coding
0	Gb_31936	RD21A	0.342	0.176	3.49124019980935	1.64870570338289	1.0824057203765	7.04601398020739e-60	2.91063791508387e-55	RD21A	ABK24233.1 unknown [Picea sitchensis]	-	-	-	-	GO:0000323//lytic vacuole;GO:0000932//P-body;GO:0005575//cellular_component;GO:0005576//extracellular region;GO:0005615//extracellular space;GO:0005622//intracellular anatomical structure;GO:0005737//cytoplasm;GO:0005764//lysosome;GO:0005773//vacuole;GO:0005794//Golgi apparatus;GO:0005911//cell-cell junction;GO:0009506//plasmodesma;GO:0009507//chloroplast;GO:0009536//plastid;GO:0010494//cytoplasm…	GO:0003674//molecular_function;GO:0003824//catalytic activity;GO:0004175//endopeptidase activity;GO:0004197//cysteine-type endopeptidase activity;GO:0008233//peptidase activity;GO:0008234//cysteine-type peptidase activity;GO:0016787//hydrolase activity;GO:0140096//catalytic activity, acting on a protein	GO:0006508//proteolysis;GO:0006807//nitrogen compound metabolic process;GO:0006950//response to stress;GO:0006952//defense response;GO:0008150//biological_process;GO:0008152//metabolic process;GO:0009056//catabolic process;GO:0009057//macromolecule catabolic process;GO:0009605//response to external stimulus;GO:0009607//response to biotic stimulus;GO:0009620//response to fungus;GO:0009987//cellula…	-	protein_coding
0	Gb_31019	RPL35AC	0.733	0.578	13.0918219279267	9.04282148240097	0.533820996084108	6.52804071678253e-58	2.6966683396957e-53	RPL35AC	ABK20910.1 unknown [Picea sitchensis]	Genetic Information Processing	Translation	ko03010//Ribosome	K02917	GO:0005840//ribosome	GO:0003723//RNA binding;GO:0003735//structural constituent of ribosome	GO:0006364//rRNA processing;GO:0006412//translation	-	protein_coding
0	Gb_10580	PLAT1	0.645	0.487	10.2259173592517	6.65763274052677	0.619149078616209	1.18190769459537e-55	4.882342495604e-51	PLAT1	ABK24136.1 unknown [Picea sitchensis]	-	-	-	-	-	GO:0005515//protein binding	-	-	protein_coding
0	Gb_31664	Gb_31664	0.284	0.133	2.40441955291528	1.16314735098533	1.04765478400973	2.18409640854885e-54	9.02228385407445e-50	Gb_31664	XP_043688490.1 uncharacterized protein LOC122639664 [Telopea speciosissima]	-	-	-	-	-	GO:0030247//polysaccharide binding	-	-	protein_coding
0	Gb_21382	ABCF1	0.831	0.722	21.4415770462859	16.0051010503132	0.421879235591968	1.02591924405571e-53	4.23796980526975e-49	ABCF1	ABK24586.1 unknown [Picea sitchensis]	-	-	-	-	GO:0005575//cellular_component;GO:0005887//integral component of plasma membrane;GO:0009380//excinuclease repair complex;GO:0009898//cytoplasmic side of plasma membrane;GO:0016021//integral component of membrane;GO:0043190//ATP-binding cassette (ABC) transporter complex;GO:0055051//ATP-binding cassette (ABC) transporter complex, integrated substrate binding;GO:0055052//ATP-binding cassette (ABC) …	GO:0003924//GTPase activity;GO:0005260//intracellularly ATP-gated chloride channel activity;GO:0005319//lipid transporter activity;GO:0005524//ATP binding;GO:0005525//GTP binding;GO:0009381//excinuclease ABC activity;GO:0015220//choline transmembrane transporter activity;GO:0015221//lipopolysaccharide transmembrane transporter activity;GO:0015412//ABC-type molybdate transporter activity;GO:001541…	GO:0000910//cytokinesis;GO:0006289//nucleotide-excision repair;GO:0006810//transport;GO:0006817//phosphate ion transport;GO:0006824//cobalt ion transport;GO:0006855//xenobiotic transmembrane transport;GO:0006869//lipid transport;GO:0007601//visual perception;GO:0008150//biological_process;GO:0008272//sulfate transport;GO:0015675//nickel cation transport;GO:0015689//molybdate ion transport;GO:0015…	-	protein_coding
0	Gb_05165	Gb_05165	0.263	0.12	2.28208327927921	1.17466447775105	0.958102705195091	3.0785260337695e-51	1.27170831928984e-46	Gb_05165	ABK26885.1 unknown [Picea sitchensis]	-	-	-	-	-	GO:0004462//lactoylglutathione lyase activity;GO:0008687//3,4-dihydroxyphenylacetate 2,3-dioxygenase activity;GO:0018577//catechol 2,3-dioxygenase activity	GO:0005975//carbohydrate metabolic process;GO:0009712//catechol-containing compound metabolic process;GO:0051596//methylglyoxal catabolic process	-	protein_coding
0	Gb_11447	WLIM1	0.262	0.122	2.32406527914961	1.0983738290695	1.08128143628671	1.06813094765708e-49	4.41234213167665e-45	WLIM1	ABK23670.1 unknown [Picea sitchensis]	-	-	-	-	-	GO:0046872//metal ion binding	-	LIM	protein_coding
0	Gb_27084	Gb_27084	0.621	0.453	9.47728724839017	6.28527431232564	0.592498454808808	3.43211684795215e-49	1.41777314872056e-44	Gb_27084	-	-	-	-	-	-	-	-	-	protein_coding
0	Gb_07902	Gb_07902	0.293	0.148	2.75535513992651	1.35977108697804	1.0188744819802	3.8897036802052e-49	1.60679769325596e-44	Gb_07902	ABK26102.1 unknown [Picea sitchensis]	-	-	-	-	-	-	-	-	protein_coding
0	Gb_23590	Gb_23590	0.437	0.272	4.75422622015436	2.80673024988012	0.760320137092534	1.74203268046607e-48	7.19616279973728e-44	Gb_23590	-	-	-	-	-	-	-	-	-	protein_coding
0	Gb_24881	KINB2	0.407	0.24	4.39209551959923	2.65886203493829	0.724100511039731	2.07122952435027e-48	8.55604204213854e-44	KINB2	KAH9294702.1 hypothetical protein KI387_038290 [Taxus chinensis]	-	-	-	-	-	GO:0005515//protein binding	-	-	protein_coding
0	Gb_39598	XTH23	0.565	0.38	9.36805051756068	6.88321577977925	0.444666118389479	2.49863378199546e-48	1.0321606290045e-43	XTH23	BAD93484.1 pollen major allergen No.121 isoform 1 [Cryptomeria japonica]	Environmental Information Processing	Signal transduction	ko04075//Plant hormone signal transduction	K14504	-	GO:0004553//hydrolase activity, hydrolyzing O-glycosyl compounds	GO:0005975//carbohydrate metabolic process	-	protein_coding
0	Gb_20193	GF14D	0.546	0.391	7.65754799458975	4.79823205775829	0.674379571476893	1.94123143860917e-47	8.01903294975062e-43	GF14D	KAH9309022.1 hypothetical protein KI387_036933, partial [Taxus chinensis]	-	-	-	-	GO:0019028//viral capsid	GO:0005198//structural molecule activity	-	-	protein_coding
0	Gb_31935	RD21A	0.338	0.194	3.44701257614095	1.89405614842328	0.863867462797499	8.44185898820186e-45	3.48724752943631e-40	RD21A	ABK24233.1 unknown [Picea sitchensis]	-	-	-	-	-	GO:0008234//cysteine-type peptidase activity	GO:0006508//proteolysis	-	protein_coding
0	Gb_05468	Gb_05468	0.697	0.563	11.9886668684503	8.4699079475193	0.50125304568359	1.06521872711664e-44	4.40031203984613e-40	Gb_05468	-	-	-	-	-	-	-	-	-	protein_coding
0	Gb_10793	BT4	0.273	0.139	2.32511	1.2196144902072	0.9308718214674	7.03957122417013e-44	2.90797647699244e-39	BT4	KAH9315053.1 hypothetical protein KI387_023680 [Taxus chinensis]	-	-	-	-	GO:0000151//ubiquitin ligase complex;GO:0005575//cellular_component;GO:0005622//intracellular anatomical structure;GO:0005634//nucleus;GO:0005737//cytoplasm;GO:0016020//membrane;GO:0016021//integral component of membrane;GO:0019005//SCF ubiquitin ligase complex;GO:0031224//intrinsic component of membrane;GO:0031461//cullin-RING ubiquitin ligase complex;GO:0032991//protein-containing complex;GO:00…	GO:0003674//molecular_function;GO:0003712//transcription coregulator activity;GO:0003824//catalytic activity;GO:0004402//histone acetyltransferase activity;GO:0005488//binding;GO:0005515//protein binding;GO:0005516//calmodulin binding;GO:0008080//N-acetyltransferase activity;GO:0008270//zinc ion binding;GO:0016407//acetyltransferase activity;GO:0016410//N-acyltransferase activity;GO:0016740//tran…	GO:0000302//response to reactive oxygen species;GO:0001101//response to acid chemical;GO:0006325//chromatin organization;GO:0006355//regulation of transcription, DNA-templated;GO:0006464//cellular protein modification process;GO:0006473//protein acetylation;GO:0006475//internal protein amino acid acetylation;GO:0006508//proteolysis;GO:0006511//ubiquitin-dependent protein catabolic process;GO:0006…	TAZ	protein_coding
0	Gb_05057	Gb_05057	0.508	0.347	6.78584812232734	4.27937811545302	0.665127983063958	1.77076093068527e-43	7.31483632856778e-39	Gb_05057	-	-	-	-	-	-	-	-	-	protein_coding
0	Gb_28735	At2g38710	0.363	0.219	3.70605126124706	2.14243794470096	0.79062941896732	5.34266673593391e-42	2.20700220194694e-37	At2g38710	ABK25944.1 unknown [Picea sitchensis]	-	-	-	-	-	-	-	-	protein_coding
0	Gb_25057	CYC2	0.253	0.127	2.05870267400891	1.10061654635654	0.903423562274579	7.65851994397356e-41	3.16365800365604e-36	CYC2	ABK24388.1 unknown [Picea sitchensis]	-	-	-	-	GO:0005575//cellular_component;GO:0005622//intracellular anatomical structure;GO:0005737//cytoplasm;GO:0005829//cytosol	GO:0003674//molecular_function;GO:0003824//catalytic activity;GO:0005488//binding;GO:0016491//oxidoreductase activity;GO:0016627//oxidoreductase activity, acting on the CH-CH group of donors;GO:0016628//oxidoreductase activity, acting on the CH-CH group of donors, NAD or NADP as acceptor;GO:0035671//enone reductase activity;GO:0047787//delta4-3-oxosteroid 5beta-reductase activity	GO:0003002//regionalization;GO:0006629//lipid metabolic process;GO:0006950//response to stress;GO:0007275//multicellular organism development;GO:0007389//pattern specification process;GO:0008150//biological_process;GO:0008152//metabolic process;GO:0008202//steroid metabolic process;GO:0009611//response to wounding;GO:0010051//xylem and phloem pattern formation;GO:0032501//multicellular organismal…	-	protein_coding
0	Gb_33166	TPRP-F1	0.39	0.238	4.89891817592362	3.07922919239693	0.669893941552586	1.44683110182756e-39	5.97671459853945e-35	TPRP-F1	KAH9310988.1 hypothetical protein KI387_026023 [Taxus chinensis]	-	-	-	-	-	-	-	-	protein_coding
0	Gb_35269	IMPA1	0.611	0.476	8.45346775837763	5.97210696826523	0.501303274957716	1.24028653654718e-37	5.12349965382276e-33	IMPA1	KAH9306449.1 hypothetical protein KI387_010853, partial [Taxus chinensis]	Genetic Information Processing	Translation	ko03013//Nucleocytoplasmic transport	K15042	GO:0000221//vacuolar proton-transporting V-type ATPase, V1 domain;GO:0030117//membrane coat	GO:0005515//protein binding;GO:0061608//nuclear import signal receptor activity	GO:0006606//protein import into nucleus;GO:0006886//intracellular protein transport;GO:0016192//vesicle-mediated transport;GO:0043248//proteasome assembly;GO:1902600//proton transmembrane transport	-	protein_coding
0	Gb_35015	RAP2-12	0.289	0.161	2.50741816555941	1.47572801396621	0.764775768411992	1.30667943215299e-37	5.39776206628078e-33	RAP2-12	KAH9305583.1 hypothetical protein KI387_009987 [Taxus chinensis]	-	-	-	-	GO:0005575//cellular_component;GO:0005622//intracellular anatomical structure;GO:0005634//nucleus;GO:0005886//plasma membrane;GO:0016020//membrane;GO:0043226//organelle;GO:0043227//membrane-bounded organelle;GO:0043229//intracellular organelle;GO:0043231//intracellular membrane-bounded organelle;GO:0071944//cell periphery	GO:0003674//molecular_function;GO:0003676//nucleic acid binding;GO:0003677//DNA binding;GO:0003700//DNA-binding transcription factor activity;GO:0005488//binding;GO:0043565//sequence-specific DNA binding;GO:0097159//organic cyclic compound binding;GO:0140110//transcription regulator activity;GO:1901363//heterocyclic compound binding	GO:0000160//phosphorelay signal transduction system;GO:0001666//response to hypoxia;GO:0003032//detection of oxygen;GO:0006139//nucleobase-containing compound metabolic process;GO:0006351//transcription, DNA-templated;GO:0006355//regulation of transcription, DNA-templated;GO:0006725//cellular aromatic compound metabolic process;GO:0006807//nitrogen compound metabolic process;GO:0006950//response …	AP2-EREBP	protein_coding
0	Gb_06624	BBX23	0.396	0.254	4.31773908520613	2.64828699310548	0.705216591475509	4.47511677916602e-37	1.84862599030569e-32	BBX23	ABK24665.1 unknown [Picea sitchensis]	-	-	-	-	-	GO:0008270//zinc ion binding	-	C2C2-CO-like	protein_coding
0	Gb_39281	At1g60420	0.268	0.146	2.55754270566441	1.38990633101437	0.879770670503365	1.23987906571124e-36	5.12181643254657e-32	At1g60420	ABK25413.1 unknown [Picea sitchensis]	-	-	-	-	GO:0005737//cytoplasm	GO:0003756//protein disulfide isomerase activity;GO:0004450//isocitrate dehydrogenase (NADP+) activity;GO:0015035//protein-disulfide reductase activity;GO:0015036//disulfide oxidoreductase activity;GO:0016209//antioxidant activity;GO:0016491//oxidoreductase activity;GO:0043758//acetate-CoA ligase (ADP-forming) activity;GO:0051539//4 iron, 4 sulfur cluster binding	GO:0006099//tricarboxylic acid cycle;GO:0006457//protein folding	-	protein_coding
0	Gb_40344	PCAP1	0.395	0.254	4.01414275908089	2.60705631579538	0.622670178365291	5.20741651389231e-35	2.15113168772378e-30	PCAP1	ABK21073.1 unknown [Picea sitchensis]	-	-	-	-	GO:0005575//cellular_component;GO:0005622//intracellular anatomical structure;GO:0005737//cytoplasm;GO:0005773//vacuole;GO:0005856//cytoskeleton;GO:0005874//microtubule;GO:0005881//cytoplasmic microtubule;GO:0005886//plasma membrane;GO:0005911//cell-cell junction;GO:0009506//plasmodesma;GO:0009507//chloroplast;GO:0009536//plastid;GO:0015630//microtubule cytoskeleton;GO:0016020//membrane;GO:001647…	GO:0003674//molecular_function;GO:0005488//binding;GO:0005507//copper ion binding;GO:0005509//calcium ion binding;GO:0005515//protein binding;GO:0005516//calmodulin binding;GO:0005543//phospholipid binding;GO:0005546//phosphatidylinositol-4,5-bisphosphate binding;GO:0005547//phosphatidylinositol-3,4,5-trisphosphate binding;GO:0008017//microtubule binding;GO:0008092//cytoskeletal protein binding;G…	GO:0000226//microtubule cytoskeleton organization;GO:0001101//response to acid chemical;GO:0001558//regulation of cell growth;GO:0002237//response to molecule of bacterial origin;GO:0006464//cellular protein modification process;GO:0006497//protein lipidation;GO:0006498//N-terminal protein lipidation;GO:0006499//N-terminal protein myristoylation;GO:0006807//nitrogen compound metabolic process;GO:…	-	protein_coding
0	Gb_37261	PCMP-H34	0.542	0.398	6.75100262505167	4.74118229637012	0.509854914788176	2.24338785716009e-34	9.26721089914261e-30	PCMP-H34	KAH9314353.1 hypothetical protein KI387_022980 [Taxus chinensis]	-	-	-	-	GO:0005575//cellular_component;GO:0005622//intracellular anatomical structure;GO:0043226//organelle;GO:0043227//membrane-bounded organelle;GO:0043229//intracellular organelle;GO:0043231//intracellular membrane-bounded organelle	GO:0003674//molecular_function;GO:0003676//nucleic acid binding;GO:0003723//RNA binding;GO:0003824//catalytic activity;GO:0004518//nuclease activity;GO:0004519//endonuclease activity;GO:0005488//binding;GO:0008270//zinc ion binding;GO:0016787//hydrolase activity;GO:0016788//hydrolase activity, acting on ester bonds;GO:0043167//ion binding;GO:0043169//cation binding;GO:0046872//metal ion binding;G…	GO:0006139//nucleobase-containing compound metabolic process;GO:0006725//cellular aromatic compound metabolic process;GO:0006807//nitrogen compound metabolic process;GO:0008150//biological_process;GO:0008152//metabolic process;GO:0009451//RNA modification;GO:0009987//cellular process;GO:0016070//RNA metabolic process;GO:0034641//cellular nitrogen compound metabolic process;GO:0043170//macromolecu…	-	protein_coding
0	Gb_02498	Gb_02498	0.683	0.559	12.637781220041	9.36663107688175	0.432141047787355	3.53743189470873e-34	1.46127774138523e-29	Gb_02498	-	-	-	-	-	-	-	-	-	protein_coding
0	Gb_14328	Gb_14328	0.353	0.226	3.75094193068081	2.24046468928519	0.743454939273239	3.58533767289029e-34	1.48106713929425e-29	Gb_14328	-	-	-	-	-	-	-	-	-	protein_coding
0	Gb_34359	TCTP	0.577	0.443	7.55569085489853	5.46783883589105	0.466592954049938	4.87718056447556e-34	2.01471451937921e-29	TCTP	CAA3003076.1 translationally-controlled tumor homolog [Olea europaea subsp. europaea] [Olea europaea]	-	-	-	-	-	-	-	-	protein_coding
0	Gb_18199	Prcp	0.307	0.178	2.96165015272786	1.88149624200192	0.654520823347836	1.13871016540516e-33	4.70389782227218e-29	Prcp	XP_006841179.1 lysosomal Pro-X carboxypeptidase isoform X1 [Amborella trichopoda]	-	-	-	-	GO:0000323//lytic vacuole;GO:0005575//cellular_component;GO:0005622//intracellular anatomical structure;GO:0005737//cytoplasm;GO:0005764//lysosome;GO:0005773//vacuole;GO:0043226//organelle;GO:0043227//membrane-bounded organelle;GO:0043229//intracellular organelle;GO:0043231//intracellular membrane-bounded organelle	GO:0003674//molecular_function;GO:0003824//catalytic activity;GO:0004177//aminopeptidase activity;GO:0004180//carboxypeptidase activity;GO:0008233//peptidase activity;GO:0008236//serine-type peptidase activity;GO:0008238//exopeptidase activity;GO:0008239//dipeptidyl-peptidase activity;GO:0016787//hydrolase activity;GO:0016788//hydrolase activity, acting on ester bonds;GO:0017171//serine hydrolase…	GO:0001525//angiogenesis;GO:0001568//blood vessel development;GO:0001944//vasculature development;GO:0003008//system process;GO:0003013//circulatory system process;GO:0003073//regulation of systemic arterial blood pressure;GO:0003085//negative regulation of systemic arterial blood pressure;GO:0006508//proteolysis;GO:0006807//nitrogen compound metabolic process;GO:0006950//response to stress;GO:00…	-	protein_coding
0	Gb_30526	Gb_30526	0.362	0.234	3.6511238119979	2.31996895449961	0.654235092796745	3.83131095909322e-33	1.58267624409182e-28	Gb_30526	-	-	-	-	-	-	-	-	-	protein_coding
0	Gb_38066	Gb_38066	0.435	0.299	4.58481777976808	3.1587197854994	0.537524436856424	2.93159026383704e-32	1.21101062208844e-27	Gb_38066	-	-	-	-	-	-	-	-	-	protein_coding
0	Gb_11060	Gb_11060	0.73	0.615	13.2768362771686	10.1456561200465	0.38804924214432	3.61395827202983e-32	1.4928900225928e-27	Gb_11060	-	-	-	-	-	-	-	-	-	protein_coding
0	Gb_23463	Gb_23463	0.551	0.416	7.66851855466163	5.44001329813371	0.495337718965152	3.6063609172442e-31	1.48975163130441e-26	Gb_23463	ABR17713.1 unknown [Picea sitchensis]	-	-	-	-	-	-	-	-	protein_coding
0	Gb_05796	HMGB3	0.362	0.237	3.78852300073869	2.42121201808145	0.645906089522607	8.64011239729003e-31	3.56914403019654e-26	HMGB3	ABK21026.1 unknown [Picea sitchensis]	-	-	-	-	GO:0000785//chromatin;GO:0005575//cellular_component;GO:0005622//intracellular anatomical structure;GO:0005634//nucleus;GO:0005694//chromosome;GO:0043226//organelle;GO:0043227//membrane-bounded organelle;GO:0043228//non-membrane-bounded organelle;GO:0043229//intracellular organelle;GO:0043231//intracellular membrane-bounded organelle;GO:0043232//intracellular non-membrane-bounded organelle	GO:0003674//molecular_function;GO:0003676//nucleic acid binding;GO:0003677//DNA binding;GO:0003682//chromatin binding;GO:0003700//DNA-binding transcription factor activity;GO:0005198//structural molecule activity;GO:0005488//binding;GO:0030527//structural constituent of chromatin;GO:0097159//organic cyclic compound binding;GO:0140110//transcription regulator activity;GO:1901363//heterocyclic comp…	GO:0006325//chromatin organization;GO:0006333//chromatin assembly or disassembly;GO:0006355//regulation of transcription, DNA-templated;GO:0006996//organelle organization;GO:0008150//biological_process;GO:0009889//regulation of biosynthetic process;GO:0009987//cellular process;GO:0010468//regulation of gene expression;GO:0010556//regulation of macromolecule biosynthetic process;GO:0016043//cellul…	-	protein_coding
0	Gb_41408	Gb_41408	0.526	0.382	6.79769349468966	5.08877601111412	0.417726622124257	8.8743718176106e-31	3.66591425413676e-26	Gb_41408	-	-	-	-	-	-	-	-	-	protein_coding
0	Gb_00707	Gb_00707	0.477	0.351	5.54967452218624	3.81424391389135	0.541006058336218	6.64342287243497e-30	2.74433155437416e-25	Gb_00707	XP_006829197.1 uncharacterized protein LOC18424548 [Amborella trichopoda]	-	-	-	-	-	-	-	-	protein_coding
0	Gb_35622	CYS6	0.722	0.619	13.5781435486756	10.3773462589128	0.387848684273613	8.87991285490494e-30	3.66820320123268e-25	CYS6	ABK22677.1 unknown [Picea sitchensis]	-	-	-	-	GO:0005575//cellular_component;GO:0005576//extracellular region;GO:0005622//intracellular anatomical structure;GO:0005737//cytoplasm;GO:0005783//endoplasmic reticulum;GO:0005829//cytosol;GO:0012505//endomembrane system;GO:0016020//membrane;GO:0043226//organelle;GO:0043227//membrane-bounded organelle;GO:0043229//intracellular organelle;GO:0043231//intracellular membrane-bounded organelle	GO:0002020//protease binding;GO:0003674//molecular_function;GO:0004857//enzyme inhibitor activity;GO:0004866//endopeptidase inhibitor activity;GO:0004869//cysteine-type endopeptidase inhibitor activity;GO:0005488//binding;GO:0005509//calcium ion binding;GO:0005515//protein binding;GO:0019899//enzyme binding;GO:0030234//enzyme regulator activity;GO:0030414//peptidase inhibitor activity;GO:0043167/…	GO:0001101//response to acid chemical;GO:0006950//response to stress;GO:0006952//defense response;GO:0006970//response to osmotic stress;GO:0006972//hyperosmotic response;GO:0006979//response to oxidative stress;GO:0007156//homophilic cell adhesion via plasma membrane adhesion molecules;GO:0008150//biological_process;GO:0009266//response to temperature stimulus;GO:0009409//response to cold;GO:000…	-	protein_coding
0	Gb_09385	GOS2	0.737	0.653	14.4752349011942	11.2468530274048	0.364065381560394	1.55512770369287e-29	6.42407703118488e-25	GOS2	RVW40319.1 Protein translation factor SUI1-like [Vitis vinifera]	-	-	-	-	GO:0005840//ribosome	GO:0003674//molecular_function;GO:0003676//nucleic acid binding;GO:0003723//RNA binding;GO:0003743//translation initiation factor activity;GO:0005488//binding;GO:0008135//translation factor activity, RNA binding;GO:0097159//organic cyclic compound binding;GO:1901363//heterocyclic compound binding	GO:0006412//translation;GO:0006413//translational initiation;GO:0006417//regulation of translation;GO:0006518//peptide metabolic process;GO:0006807//nitrogen compound metabolic process;GO:0008150//biological_process;GO:0008152//metabolic process;GO:0009058//biosynthetic process;GO:0009059//macromolecule biosynthetic process;GO:0009889//regulation of biosynthetic process;GO:0009987//cellular proce…	-	protein_coding
0	Gb_36217	Eif2b5	0.65	0.528	10.2033060769094	7.63413060197997	0.418500917241878	1.63624687384948e-29	6.75917221118483e-25	Eif2b5	ADE77903.1 unknown [Picea sitchensis]	-	-	-	-	GO:0005575//cellular_component;GO:0005622//intracellular anatomical structure;GO:0005737//cytoplasm;GO:0030175//filopodium;GO:0030424//axon;GO:0030426//growth cone;GO:0030427//site of polarized growth;GO:0036477//somatodendritic compartment;GO:0042995//cell projection;GO:0043005//neuron projection;GO:0043025//neuronal cell body;GO:0044295//axonal growth cone;GO:0044297//cell body;GO:0098858//acti…	GO:0003674//molecular_function;GO:0005488//binding;GO:0005515//protein binding;GO:0031369//translation initiation factor binding;GO:0043021//ribonucleoprotein complex binding;GO:0043022//ribosome binding;GO:0043024//ribosomal small subunit binding;GO:0044877//protein-containing complex binding	GO:0000003//reproduction;GO:0000902//cell morphogenesis;GO:0000904//cell morphogenesis involved in differentiation;GO:0002064//epithelial cell development;GO:0002065//columnar/cuboidal epithelial cell differentiation;GO:0002066//columnar/cuboidal epithelial cell development;GO:0003006//developmental process involved in reproduction;GO:0003008//system process;GO:0006417//regulation of translation;…	-	protein_coding
0	Gb_16923	RAC7	0.275	0.164	3.12792301431213	1.84506899616766	0.761530238167998	3.74183520062259e-29	1.54571470302519e-24	RAC7	ABK21895.1 unknown [Picea sitchensis]	Cellular Processes	Transport and catabolism	ko04145//Phagosome	K04392	GO:0005575//cellular_component;GO:0005622//intracellular anatomical structure;GO:0005737//cytoplasm;GO:0005886//plasma membrane;GO:0016020//membrane;GO:0071944//cell periphery	GO:0000166//nucleotide binding;GO:0001882//nucleoside binding;GO:0001883//purine nucleoside binding;GO:0003674//molecular_function;GO:0003824//catalytic activity;GO:0003924//GTPase activity;GO:0005488//binding;GO:0005525//GTP binding;GO:0016462//pyrophosphatase activity;GO:0016787//hydrolase activity;GO:0016817//hydrolase activity, acting on acid anhydrides;GO:0016818//hydrolase activity, acting …	GO:0007154//cell communication;GO:0007165//signal transduction;GO:0007264//small GTPase mediated signal transduction;GO:0008150//biological_process;GO:0009987//cellular process;GO:0023052//signaling;GO:0035556//intracellular signal transduction;GO:0050789//regulation of biological process;GO:0050794//regulation of cellular process;GO:0050896//response to stimulus;GO:0051716//cellular response to …	-	protein_coding
0	Gb_25381	Gb_25381	0.325	0.207	3.21773791185164	2.07710645400785	0.631471664016091	4.83493533038748e-29	1.99726343562977e-24	Gb_25381	ABK22340.1 unknown [Picea sitchensis]	-	-	-	-	-	-	-	-	protein_coding
0	Gb_24364	APA2	0.379	0.261	3.9730614847977	2.52276797447719	0.655243595905605	6.05016923636441e-29	2.49926440984977e-24	APA2	ABK26865.1 unknown [Picea sitchensis]	-	-	-	-	GO:0009317//acetyl-CoA carboxylase complex	GO:0003989//acetyl-CoA carboxylase activity	GO:0006629//lipid metabolic process;GO:0006633//fatty acid biosynthetic process	-	protein_coding
0	Gb_24388	Gb_24388	0.591	0.454	9.21086562098014	6.8293312019087	0.431592442683775	9.98196480899507e-29	4.12344984294777e-24	Gb_24388	KAH9290509.1 hypothetical protein KI387_034626 [Taxus chinensis]	-	-	-	-	GO:0000109//nucleotide-excision repair complex	GO:0005506//iron ion binding;GO:0016706//2-oxoglutarate-dependent dioxygenase activity;GO:0031418//L-ascorbic acid binding	GO:0006289//nucleotide-excision repair	-	protein_coding
0	Gb_29705	AGPS1	0.3	0.18	2.63727268480332	1.92491492747858	0.454252061923539	1.32769094186739e-28	5.48455851175999e-24	AGPS1	XP_006878500.2 glucose-1-phosphate adenylyltransferase large subunit 1 [Amborella trichopoda]	Metabolism;Metabolism;Metabolism;Metabolism	Global and overview maps;Global and overview maps;Carbohydrate metabolism;Carbohydrate metabolism	ko01100//Metabolic pathways;ko01110//Biosynthesis of secondary metabolites;ko00500//Starch and sucrose metabolism;ko00520//Amino sugar and nucleotide sugar metabolism	K00975;K00975;K00975;K00975	GO:0005575//cellular_component;GO:0005622//intracellular anatomical structure;GO:0005737//cytoplasm;GO:0009501//amyloplast;GO:0009507//chloroplast;GO:0009536//plastid;GO:0043226//organelle;GO:0043227//membrane-bounded organelle;GO:0043229//intracellular organelle;GO:0043231//intracellular membrane-bounded organelle	GO:0000166//nucleotide binding;GO:0003674//molecular_function;GO:0003824//catalytic activity;GO:0003977//UDP-N-acetylglucosamine diphosphorylase activity;GO:0003983//UTP:glucose-1-phosphate uridylyltransferase activity;GO:0004476//mannose-6-phosphate isomerase activity;GO:0005488//binding;GO:0005524//ATP binding;GO:0008878//glucose-1-phosphate adenylyltransferase activity;GO:0008879//glucose-1-ph…	GO:0000271//polysaccharide biosynthetic process;GO:0005975//carbohydrate metabolic process;GO:0005976//polysaccharide metabolic process;GO:0005977//glycogen metabolic process;GO:0005978//glycogen biosynthetic process;GO:0005982//starch metabolic process;GO:0006073//cellular glucan metabolic process;GO:0006091//generation of precursor metabolites and energy;GO:0006112//energy reserve metabolic pro…	-	protein_coding
0	Gb_05268	MGS1	0.631	0.53	11.446173522611	8.23190085984393	0.475567870766789	2.58791823623396e-28	1.06904314420589e-23	MGS1	ADM76653.1 extensin-like protein [Picea sitchensis]	-	-	-	-	-	-	-	-	protein_coding
0	Gb_11713	Gb_11713	0.691	0.591	26.9354378459818	18.5578713930638	0.537474275584675	3.79588799477242e-28	1.56804337176054e-23	Gb_11713	KAH9316064.1 hypothetical protein KI387_024691, partial [Taxus chinensis]	-	-	-	-	-	GO:2001070//starch binding	-	-	protein_coding
0	Gb_02030	UBI11	0.32	0.209	3.51528013820297	2.06053790235349	0.770618663147279	6.4530331241898e-28	2.66568345327157e-23	UBI11	RWR80654.1 putative ubiquitin [Cinnamomum micranthum f. kanehirae]	-	-	-	-	GO:0005575//cellular_component;GO:0005576//extracellular region;GO:0005622//intracellular anatomical structure;GO:0005634//nucleus;GO:0005737//cytoplasm;GO:0043226//organelle;GO:0043227//membrane-bounded organelle;GO:0043229//intracellular organelle;GO:0043231//intracellular membrane-bounded organelle	GO:0000166//nucleotide binding;GO:0003980//UDP-glucose:glycoprotein glucosyltransferase activity;GO:0004827//proline-tRNA ligase activity;GO:0005515//protein binding;GO:0005524//ATP binding	GO:0001101//response to acid chemical;GO:0003352//regulation of cilium movement;GO:0006289//nucleotide-excision repair;GO:0006433//prolyl-tRNA aminoacylation;GO:0006464//cellular protein modification process;GO:0006486//protein glycosylation;GO:0006807//nitrogen compound metabolic process;GO:0008150//biological_process;GO:0008152//metabolic process;GO:0009719//response to endogenous stimulus;GO:0…	-	protein_coding
0	Gb_16125	TSJT1	0.421	0.303	4.47829833929705	2.9847147400999	0.585357587609119	5.02319935329305e-27	2.07503342085183e-22	TSJT1	ABK25344.1 unknown [Picea sitchensis]	-	-	-	-	-	GO:0004066//asparagine synthase (glutamine-hydrolyzing) activity	GO:0006529//asparagine biosynthetic process	-	protein_coding
0	Gb_11543	Gb_11543	0.525	0.398	6.82865169637993	4.99143824911245	0.452145171117295	6.13358178916635e-27	2.53372130128673e-22	Gb_11543	-	-	-	-	-	-	-	-	-	protein_coding
0	Gb_22919	REFA1	0.627	0.513	9.01094582291822	6.8240542597194	0.401049426787075	6.22296975141347e-27	2.57064657461139e-22	REFA1	KAH9311440.1 hypothetical protein KI387_026475 [Taxus chinensis]	Genetic Information Processing	Translation	ko03013//Nucleocytoplasmic transport	K03231	GO:0005737//cytoplasm	GO:0003743//translation initiation factor activity;GO:0003746//translation elongation factor activity;GO:0003747//translation release factor activity;GO:0003924//GTPase activity;GO:0004781//sulfate adenylyltransferase (ATP) activity;GO:0005525//GTP binding	GO:0000103//sulfate assimilation;GO:0001514//selenocysteine incorporation;GO:0006412//translation;GO:0006413//translational initiation;GO:0006414//translational elongation;GO:0006415//translational termination;GO:0006950//response to stress	-	protein_coding
0	Gb_22788	PAP3	0.466	0.341	5.75275393230024	4.12807397001679	0.478783939537454	3.40327969850879e-26	1.405860810657e-21	PAP3	ABK23577.1 unknown [Picea sitchensis]	Metabolism;Metabolism	Global and overview maps;Metabolism of cofactors and vitamins	ko01100//Metabolic pathways;ko00740//Riboflavin metabolism	K14379;K14379	-	GO:0016787//hydrolase activity	-	-	protein_coding
0	Gb_10508	PDLP7	0.365	0.25	3.89251026438132	2.61756464137728	0.572475678342879	4.50538283474926e-26	1.86112859520657e-21	PDLP7	KAH9314089.1 hypothetical protein KI387_022716, partial [Taxus chinensis]	-	-	-	-	GO:0000408//EKC/KEOPS complex;GO:0016021//integral component of membrane	GO:0030269//tetrahydromethanopterin S-methyltransferase activity	GO:0015948//methanogenesis	-	protein_coding
0	Gb_23852	Gb_23852	0.588	0.461	7.98713575064476	6.04979271820856	0.400792521457759	6.4238180686529e-26	2.65361500597983e-21	Gb_23852	-	-	-	-	-	-	-	-	-	protein_coding
0	Gb_17324	Gb_17324	0.332	0.22	3.05240794173651	2.00796839948014	0.604211220331854	8.72179576199012e-26	3.6028866113205e-21	Gb_17324	KAH9330013.1 hypothetical protein KI387_002121, partial [Taxus chinensis]	-	-	-	-	-	-	-	-	protein_coding
0	Gb_18500	BB	0.268	0.164	2.21902947298791	1.57927152107573	0.490669597162006	1.81988887061007e-25	7.51777893560312e-21	BB	ABR17882.1 unknown [Picea sitchensis]	-	-	-	-	GO:0000109//nucleotide-excision repair complex;GO:0005680//anaphase-promoting complex	GO:0003674//molecular_function;GO:0003824//catalytic activity;GO:0004842//ubiquitin-protein transferase activity;GO:0005488//binding;GO:0005515//protein binding;GO:0008270//zinc ion binding;GO:0016740//transferase activity;GO:0019787//ubiquitin-like protein transferase activity;GO:0019899//enzyme binding;GO:0031624//ubiquitin conjugating enzyme binding;GO:0043167//ion binding;GO:0043169//cation b…	GO:0000003//reproduction;GO:0003006//developmental process involved in reproduction;GO:0006289//nucleotide-excision repair;GO:0006464//cellular protein modification process;GO:0006508//proteolysis;GO:0006511//ubiquitin-dependent protein catabolic process;GO:0006807//nitrogen compound metabolic process;GO:0007275//multicellular organism development;GO:0008150//biological_process;GO:0008152//metabo…	-	protein_coding
0	Gb_40258	Gb_40258	0.364	0.249	3.66077774010567	2.52117087687558	0.538056281984667	6.70223495507976e-25	2.7686262375939e-20	Gb_40258	ADE76811.1 unknown [Picea sitchensis]	-	-	-	-	-	-	-	-	protein_coding
0	Gb_17413	PIP2-8	0.565	0.452	8.07773885936151	6.02994232185048	0.421807304330788	3.50567111406769e-24	1.44815768051022e-19	PIP2-8	ABK22173.1 unknown [Picea sitchensis]	-	-	-	-	GO:0005575//cellular_component;GO:0005886//plasma membrane;GO:0016020//membrane;GO:0016021//integral component of membrane;GO:0031224//intrinsic component of membrane;GO:0071944//cell periphery	GO:0003674//molecular_function;GO:0005215//transporter activity;GO:0005372//water transmembrane transporter activity;GO:0015250//water channel activity;GO:0015267//channel activity;GO:0015318//inorganic molecular entity transmembrane transporter activity;GO:0022803//passive transmembrane transporter activity;GO:0022857//transmembrane transporter activity	GO:0006810//transport;GO:0006833//water transport;GO:0008150//biological_process;GO:0042044//fluid transport;GO:0051179//localization;GO:0051234//establishment of localization;GO:0055085//transmembrane transport	-	protein_coding
0	Gb_22604	Gb_22604	0.547	0.427	8.79236349879674	6.76406245754346	0.378361050953813	1.33181030643971e-23	5.50157519487179e-19	Gb_22604	ABK27066.1 unknown [Picea sitchensis]	-	-	-	-	GO:0005575//cellular_component;GO:0005622//intracellular anatomical structure;GO:0005634//nucleus;GO:0005681//spliceosomal complex;GO:0005737//cytoplasm;GO:0031237//intrinsic component of periplasmic side of plasma membrane;GO:0032040//small-subunit processome;GO:0043625//delta DNA polymerase complex	GO:0003674//molecular_function;GO:0004386//helicase activity;GO:0005215//transporter activity;GO:0005488//binding;GO:0019903//protein phosphatase binding;GO:0043167//ion binding;GO:0043169//cation binding;GO:0046872//metal ion binding;GO:0046914//transition metal ion binding	GO:0000398//mRNA splicing, via spliceosome;GO:0006260//DNA replication;GO:0006270//DNA replication initiation;GO:0006810//transport;GO:0006811//ion transport;GO:0006812//cation transport;GO:0006873//cellular ion homeostasis;GO:0006875//cellular metal ion homeostasis;GO:0008150//biological_process;GO:0009987//cellular process;GO:0019725//cellular homeostasis;GO:0030001//metal ion transport;GO:0030…	-	protein_coding
0	Gb_18068	At1g75220	0.296	0.197	2.75432493337621	1.83476751587519	0.586101497029364	7.10141036073099e-23	2.93352160591436e-18	At1g75220	ABR16538.1 unknown [Picea sitchensis]	-	-	-	-	GO:0000325//plant-type vacuole;GO:0005575//cellular_component;GO:0005622//intracellular anatomical structure;GO:0005737//cytoplasm;GO:0005773//vacuole;GO:0005774//vacuolar membrane;GO:0005794//Golgi apparatus;GO:0005887//integral component of plasma membrane;GO:0009705//plant-type vacuole membrane;GO:0012505//endomembrane system;GO:0016020//membrane;GO:0016021//integral component of membrane;GO:0…	GO:0003674//molecular_function;GO:0005215//transporter activity;GO:0005351//carbohydrate:proton symporter activity;GO:0005355//glucose transmembrane transporter activity;GO:0005402//carbohydrate:cation symporter activity;GO:0008028//monocarboxylic acid transmembrane transporter activity;GO:0008324//cation transmembrane transporter activity;GO:0015075//ion transmembrane transporter activity;GO:001…	GO:0006810//transport;GO:0006811//ion transport;GO:0006812//cation transport;GO:0006817//phosphate ion transport;GO:0006855//xenobiotic transmembrane transport;GO:0008150//biological_process;GO:0008643//carbohydrate transport;GO:0008645//hexose transmembrane transport;GO:0010029//regulation of seed germination;GO:0010030//positive regulation of seed germination;GO:0015718//monocarboxylic acid tra…	-	protein_coding
0	Gb_23881	NIC2	0.267	0.17	2.37824772457909	1.50515929803973	0.659982815624485	8.40339918589841e-23	3.47136016970277e-18	NIC2	KAH9323551.1 hypothetical protein KI387_018190 [Taxus chinensis]	-	-	-	-	-	-	-	-	protein_coding
0	Gb_24750	At4g32940	0.43	0.32	7.59850391406837	5.05846386991945	0.587016050450508	1.70457892661944e-22	7.04144508797226e-18	At4g32940	ABK25457.1 unknown [Picea sitchensis]	-	-	-	-	-	GO:0003674//molecular_function;GO:0003824//catalytic activity;GO:0008233//peptidase activity;GO:0008234//cysteine-type peptidase activity;GO:0016787//hydrolase activity;GO:0140096//catalytic activity, acting on a protein	GO:0006508//proteolysis;GO:0006807//nitrogen compound metabolic process;GO:0008150//biological_process;GO:0008152//metabolic process;GO:0019538//protein metabolic process;GO:0030436//asexual sporulation;GO:0043170//macromolecule metabolic process;GO:0044238//primary metabolic process;GO:0071704//organic substance metabolic process;GO:1901564//organonitrogen compound metabolic process	-	protein_coding
0	Gb_26383	PCAP1	0.305	0.204	2.77459968404195	1.84465763105831	0.588926559592403	2.09540054481159e-22	8.65589011056219e-18	PCAP1	ABK21073.1 unknown [Picea sitchensis]	-	-	-	-	GO:0005575//cellular_component;GO:0005622//intracellular anatomical structure;GO:0005737//cytoplasm;GO:0005773//vacuole;GO:0005856//cytoskeleton;GO:0005874//microtubule;GO:0005881//cytoplasmic microtubule;GO:0005886//plasma membrane;GO:0005911//cell-cell junction;GO:0009506//plasmodesma;GO:0009507//chloroplast;GO:0009536//plastid;GO:0015630//microtubule cytoskeleton;GO:0016020//membrane;GO:001899…	GO:0003674//molecular_function;GO:0005488//binding;GO:0005507//copper ion binding;GO:0005509//calcium ion binding;GO:0005515//protein binding;GO:0005516//calmodulin binding;GO:0005543//phospholipid binding;GO:0005546//phosphatidylinositol-4,5-bisphosphate binding;GO:0005547//phosphatidylinositol-3,4,5-trisphosphate binding;GO:0008017//microtubule binding;GO:0008092//cytoskeletal protein binding;G…	GO:0000226//microtubule cytoskeleton organization;GO:0001101//response to acid chemical;GO:0001558//regulation of cell growth;GO:0002237//response to molecule of bacterial origin;GO:0006464//cellular protein modification process;GO:0006497//protein lipidation;GO:0006498//N-terminal protein lipidation;GO:0006499//N-terminal protein myristoylation;GO:0006807//nitrogen compound metabolic process;GO:…	-	protein_coding
0	Gb_19047	Gb_19047	0.579	0.48	7.71176250610165	5.8726083314127	0.393059200822633	3.83547780968134e-22	1.58439752840127e-17	Gb_19047	-	-	-	-	-	-	-	-	-	protein_coding
0	Gb_14213	At5g01610	0.285	0.185	2.62058676172869	1.85513177728954	0.498368203375976	8.55611254892349e-22	3.5344445328348e-17	At5g01610	KAH9314184.1 hypothetical protein KI387_022811 [Taxus chinensis]	-	-	-	-	-	-	-	-	protein_coding
0	Gb_23354	Gb_23354	0.27	0.174	2.41622461909724	1.64109332446158	0.558097294640749	5.54708139660425e-21	2.29144385412325e-16	Gb_23354	-	-	-	-	-	-	-	-	-	protein_coding
0	Gb_17635	Gb_17635	0.379	0.276	3.56903522702094	2.50426188529431	0.511148699909356	6.69401851036422e-21	2.76523210644636e-16	Gb_17635	-	-	-	-	-	-	-	-	-	protein_coding
0	Gb_39628	RPL28	0.313	0.214	2.89986944145035	2.01074565092125	0.528257348760577	1.04373590134315e-20	4.31156863485841e-16	RPL28	ABK26715.1 unknown [Picea sitchensis]	Genetic Information Processing	Translation	ko03010//Ribosome	K02902	GO:0000311//plastid large ribosomal subunit;GO:0005575//cellular_component;GO:0005622//intracellular anatomical structure;GO:0005737//cytoplasm;GO:0005829//cytosol;GO:0005840//ribosome;GO:0009507//chloroplast;GO:0009526//plastid envelope;GO:0009532//plastid stroma;GO:0009536//plastid;GO:0009570//chloroplast stroma;GO:0009941//chloroplast envelope;GO:0015934//large ribosomal subunit;GO:0016020//me…	GO:0003674//molecular_function;GO:0003735//structural constituent of ribosome;GO:0005198//structural molecule activity	GO:0006412//translation;GO:0006518//peptide metabolic process;GO:0006807//nitrogen compound metabolic process;GO:0008150//biological_process;GO:0008152//metabolic process;GO:0009058//biosynthetic process;GO:0009059//macromolecule biosynthetic process;GO:0009987//cellular process;GO:0010467//gene expression;GO:0019538//protein metabolic process;GO:0034641//cellular nitrogen compound metabolic proc…	-	protein_coding
0	Gb_09903	Gb_09903	0.61	0.515	9.33477805310415	7.15651989884133	0.383357522355136	1.07794787786225e-20	4.45289488866117e-16	Gb_09903	XP_009772050.1 PREDICTED: small EDRK-rich factor 2-like [Nicotiana sylvestris]	-	-	-	-	-	-	-	-	protein_coding
0	Gb_37442	R40G3	0.322	0.225	3.06342545778702	2.08681183072367	0.553845229154042	1.19875506488271e-20	4.95193729752401e-16	R40G3	KAH9295709.1 hypothetical protein KI387_039297, partial [Taxus chinensis]	-	-	-	-	-	-	-	-	protein_coding
0	Gb_39433	RPS20A	0.453	0.347	5.19759234692932	3.85136807109942	0.432472479501427	2.19429284660973e-20	9.06440432006012e-16	RPS20A	KAH9304133.1 hypothetical protein KI387_008537 [Taxus chinensis]	Genetic Information Processing	Translation	ko03010//Ribosome	K02969	GO:0000314//organellar small ribosomal subunit;GO:0022627//cytosolic small ribosomal subunit	GO:0003735//structural constituent of ribosome	GO:0006412//translation	-	protein_coding
0	Gb_08608	NBR1	0.296	0.201	2.68713847931154	1.8224338866038	0.560204193191478	3.0101906283179e-20	1.24347964665184e-15	NBR1	KAH9322336.1 hypothetical protein KI387_016975, partial [Taxus chinensis]	-	-	-	-	-	GO:0005515//protein binding;GO:0008270//zinc ion binding	-	-	protein_coding
0	Gb_01521	ARF	0.273	0.181	2.55888613158894	1.71435896829323	0.577846724140397	3.0464015955352e-20	1.25843803509963e-15	ARF	RXH89403.1 hypothetical protein DVH24_031760 [Malus domestica]	Cellular Processes	Transport and catabolism	ko04144//Endocytosis	K07937	GO:0005575//cellular_component;GO:0005622//intracellular anatomical structure;GO:0005737//cytoplasm;GO:0005794//Golgi apparatus;GO:0012505//endomembrane system;GO:0043226//organelle;GO:0043227//membrane-bounded organelle;GO:0043229//intracellular organelle;GO:0043231//intracellular membrane-bounded organelle;GO:0048501//signal recognition particle, plasma membrane targeting	GO:0000166//nucleotide binding;GO:0001882//nucleoside binding;GO:0001883//purine nucleoside binding;GO:0003674//molecular_function;GO:0003873//6-phosphofructo-2-kinase activity;GO:0003924//GTPase activity;GO:0005048//signal sequence binding;GO:0005488//binding;GO:0005524//ATP binding;GO:0005525//GTP binding;GO:0017076//purine nucleotide binding;GO:0019001//guanyl nucleotide binding;GO:0031683//G-…	GO:0006000//fructose metabolic process;GO:0006810//transport;GO:0007186//G protein-coupled receptor signaling pathway;GO:0008104//protein localization;GO:0008150//biological_process;GO:0009306//protein secretion;GO:0015031//protein transport;GO:0015833//peptide transport;GO:0016192//vesicle-mediated transport;GO:0033036//macromolecule localization;GO:0042254//ribosome biogenesis;GO:0042886//amide…	-	protein_coding
0	Gb_01835	PBE2	0.269	0.18	2.32801909796026	1.57233920418925	0.566190406535612	1.34267313820905e-19	5.54644846662776e-15	PBE2	ABK25888.1 unknown [Picea sitchensis]	Genetic Information Processing	Folding, sorting and degradation	ko03050//Proteasome	K02737	GO:0000502//proteasome complex;GO:0005575//cellular_component;GO:0005622//intracellular anatomical structure;GO:0005634//nucleus;GO:0005737//cytoplasm;GO:0005783//endoplasmic reticulum;GO:0005789//endoplasmic reticulum membrane;GO:0005829//cytosol;GO:0005839//proteasome core complex;GO:0009376//HslUV protease complex;GO:0012505//endomembrane system;GO:0016020//membrane;GO:0019774//proteasome core…	GO:0003674//molecular_function;GO:0003824//catalytic activity;GO:0004175//endopeptidase activity;GO:0004176//ATP-dependent peptidase activity;GO:0004298//threonine-type endopeptidase activity;GO:0008233//peptidase activity;GO:0016787//hydrolase activity;GO:0070003//threonine-type peptidase activity;GO:0140096//catalytic activity, acting on a protein	GO:0006508//proteolysis;GO:0006511//ubiquitin-dependent protein catabolic process;GO:0006807//nitrogen compound metabolic process;GO:0008150//biological_process;GO:0008152//metabolic process;GO:0009056//catabolic process;GO:0009057//macromolecule catabolic process;GO:0009987//cellular process;GO:0010498//proteasomal protein catabolic process;GO:0010499//proteasomal ubiquitin-independent protein c…	-	protein_coding
0	Gb_10818	UBC28	0.365	0.264	3.54322002487023	2.59202387708202	0.450982047864263	4.74282276298603e-19	1.9592126551619e-14	UBC28	XP_003633968.1 PREDICTED: ubiquitin-conjugating enzyme E2-17 kDa [Vitis vinifera]	Genetic Information Processing;Genetic Information Processing	Folding, sorting and degradation;Folding, sorting and degradation	ko04141//Protein processing in endoplasmic reticulum;ko04120//Ubiquitin mediated proteolysis	K06689;K06689	-	GO:0000166//nucleotide binding;GO:0003674//molecular_function;GO:0003824//catalytic activity;GO:0005488//binding;GO:0005515//protein binding;GO:0005524//ATP binding;GO:0016740//transferase activity;GO:0017076//purine nucleotide binding;GO:0030554//adenyl nucleotide binding;GO:0032553//ribonucleotide binding;GO:0032555//purine ribonucleotide binding;GO:0032559//adenyl ribonucleotide binding;GO:003…	GO:0006464//cellular protein modification process;GO:0006807//nitrogen compound metabolic process;GO:0008150//biological_process;GO:0008152//metabolic process;GO:0009987//cellular process;GO:0015031//protein transport;GO:0016567//protein ubiquitination;GO:0019538//protein metabolic process;GO:0032446//protein modification by small protein conjugation;GO:0036211//protein modification process;GO:00…	-	protein_coding
0	Gb_25902	Gb_25902	0.409	0.308	4.14223171298166	3.08072	0.427140009453016	2.24054236947069e-18	9.25545647404646e-14	Gb_25902	-	-	-	-	-	-	-	-	-	protein_coding
0	Gb_23464	RPS30A	0.423	0.32	4.66227740157443	3.55889599139954	0.389605075403198	3.34529437664602e-18	1.3819076540487e-13	RPS30A	CBI35991.3 unnamed protein product, partial [Vitis vinifera]	Genetic Information Processing	Translation	ko03010//Ribosome	K02983	GO:0005840//ribosome	GO:0003735//structural constituent of ribosome	GO:0006412//translation	-	protein_coding
0	Gb_33375	Gb_33375	0.483	0.386	5.54105952693234	4.20317448543537	0.398682517815902	4.54074731798294e-18	1.87573730958557e-13	Gb_33375	ABK21577.1 unknown [Picea sitchensis]	-	-	-	-	-	-	-	-	protein_coding
0	Gb_18952	Gb_18952	0.457	0.355	4.85525282661942	3.77930113550572	0.361426945353019	1.06835623571933e-17	4.41327277413298e-13	Gb_18952	-	-	-	-	-	-	-	-	-	protein_coding
0	Gb_26951	RBP45	0.268	0.182	2.33214527091189	1.60193833990601	0.54183903964704	1.18339465289789e-17	4.88848497165588e-13	RBP45	ERN19652.1 hypothetical protein AMTR_s00062p00161920 [Amborella trichopoda]	-	-	-	-	-	GO:0003676//nucleic acid binding;GO:0003723//RNA binding	GO:0008380//RNA splicing	-	protein_coding
0	Gb_04720	Gb_04720	0.278	0.19	2.76085933731411	1.9579044157035	0.495807051375731	1.4110834703366e-17	5.82904470761347e-13	Gb_04720	KAH9301989.1 hypothetical protein KI387_013572, partial [Taxus chinensis]	-	-	-	-	-	-	-	-	protein_coding
0	Gb_05800	Gb_05800	0.322	0.23	3.0610654372038	2.23324990438055	0.454889185897678	2.06882946125112e-17	8.54612762148227e-13	Gb_05800	-	-	-	-	-	-	-	-	-	protein_coding
0	Gb_19801	GF14D	0.372	0.279	3.74797850312619	2.74846059938566	0.447488880572336	4.01381261513542e-17	1.65806585318629e-12	GF14D	XP_031492827.1 14-3-3-like protein GF14 iota [Nymphaea colorata]	-	-	-	-	GO:0019028//viral capsid	GO:0005198//structural molecule activity	-	-	protein_coding
0	Gb_21524	ATG8F	0.294	0.207	2.7823877234154	1.82988746153482	0.604568547054941	8.72764043174713e-17	3.60530098595042e-12	ATG8F	KAF9685687.1 hypothetical protein SADUNF_Sadunf03G0080200 [Salix dunnii]	Cellular Processes	Transport and catabolism	ko04136//Autophagy - other	K08341	GO:0000421//autophagosome membrane;GO:0005575//cellular_component;GO:0005622//intracellular anatomical structure;GO:0005737//cytoplasm;GO:0005773//vacuole;GO:0005774//vacuolar membrane;GO:0005776//autophagosome;GO:0005856//cytoskeleton;GO:0005874//microtubule;GO:0015630//microtubule cytoskeleton;GO:0016020//membrane;GO:0031090//organelle membrane;GO:0031410//cytoplasmic vesicle;GO:0031982//vesicl…	-	GO:0000045//autophagosome assembly;GO:0006810//transport;GO:0006914//autophagy;GO:0006950//response to stress;GO:0006995//cellular response to nitrogen starvation;GO:0007154//cell communication;GO:0008104//protein localization;GO:0008150//biological_process;GO:0008152//metabolic process;GO:0009056//catabolic process;GO:0009267//cellular response to starvation;GO:0009605//response to external stim…	-	protein_coding
0	Gb_02477	OsI_07012	0.402	0.307	4.14279014949537	3.2119830467103	0.367138465199995	1.66124187650321e-16	6.8624240676471e-12	OsI_07012	KAH9287638.1 hypothetical protein KI387_031755, partial [Taxus chinensis]	-	-	-	-	GO:0005575//cellular_component;GO:0005622//intracellular anatomical structure;GO:0005634//nucleus;GO:0005737//cytoplasm;GO:0005773//vacuole;GO:0005886//plasma membrane;GO:0016020//membrane;GO:0043226//organelle;GO:0043227//membrane-bounded organelle;GO:0043229//intracellular organelle;GO:0043231//intracellular membrane-bounded organelle;GO:0071944//cell periphery	GO:0003674//molecular_function;GO:0005096//GTPase activator activity;GO:0005488//binding;GO:0005543//phospholipid binding;GO:0008047//enzyme activator activity;GO:0008289//lipid binding;GO:0030234//enzyme regulator activity;GO:0030695//GTPase regulator activity;GO:0043167//ion binding;GO:0043168//anion binding;GO:0043169//cation binding;GO:0046872//metal ion binding;GO:0060589//nucleoside-triphos…	GO:0001101//response to acid chemical;GO:0007154//cell communication;GO:0007165//signal transduction;GO:0007275//multicellular organism development;GO:0008150//biological_process;GO:0009555//pollen development;GO:0009719//response to endogenous stimulus;GO:0009725//response to hormone;GO:0009737//response to abscisic acid;GO:0009738//abscisic acid-activated signaling pathway;GO:0009755//hormone-m…	-	protein_coding
0	Gb_04762	APA2	0.45	0.365	5.69042272693537	4.24983026694316	0.42113060771976	4.44594546749288e-16	1.83657561316663e-11	APA2	ABR16259.1 unknown [Picea sitchensis]	-	-	-	-	-	-	GO:0006629//lipid metabolic process	-	protein_coding
0	Gb_36522	RTNLB2	0.404	0.319	4.43050749006701	3.27805797762208	0.434630589964244	4.69641770365236e-16	1.94004318920175e-11	RTNLB2	KAF8413255.1 hypothetical protein HHK36_001231 [Tetracentron sinense]	-	-	-	-	-	-	-	-	protein_coding
0	Gb_35687	Gb_35687	0.459	0.37	5.24010813046988	3.9524322233733	0.406855858968157	7.59032912541166e-16	3.1354890584163e-11	Gb_35687	-	-	-	-	-	-	-	-	-	protein_coding
0	Gb_24628	SAP6	0.382	0.293	4.00158628085194	3.0508618598277	0.391355158951819	1.91210490260948e-15	7.89871414218951e-11	SAP6	ABK24386.1 unknown [Picea sitchensis]	-	-	-	-	-	GO:0003674//molecular_function;GO:0003676//nucleic acid binding;GO:0003677//DNA binding;GO:0005488//binding;GO:0008270//zinc ion binding;GO:0043167//ion binding;GO:0043169//cation binding;GO:0046872//metal ion binding;GO:0046914//transition metal ion binding;GO:0097159//organic cyclic compound binding;GO:1901363//heterocyclic compound binding	-	-	protein_coding
0	Gb_35087	Gb_35087	0.284	0.202	2.43773336746743	1.73660959419393	0.489266877206998	4.52450319824582e-15	1.86902702616337e-10	Gb_35087	-	-	-	-	-	-	-	-	-	protein_coding
0	Gb_05772	ERF1-3	0.321	0.237	2.80432044513096	2.04680730095779	0.454275928620977	1.02148170562736e-14	4.21963877777608e-10	ERF1-3	XP_011033713.1 PREDICTED: eukaryotic peptide chain release factor subunit 1-3 [Populus euphratica]	Genetic Information Processing	Translation	ko03015//mRNA surveillance pathway	K03265	GO:0005575//cellular_component;GO:0005622//intracellular anatomical structure;GO:0005737//cytoplasm	GO:0003674//molecular_function;GO:0003676//nucleic acid binding;GO:0003723//RNA binding;GO:0003747//translation release factor activity;GO:0005488//binding;GO:0008079//translation termination factor activity;GO:0008135//translation factor activity, RNA binding;GO:0097159//organic cyclic compound binding;GO:1901363//heterocyclic compound binding	GO:0006402//mRNA catabolic process;GO:0006412//translation;GO:0006415//translational termination;GO:0006518//peptide metabolic process;GO:0006807//nitrogen compound metabolic process;GO:0008150//biological_process;GO:0008152//metabolic process;GO:0009058//biosynthetic process;GO:0009059//macromolecule biosynthetic process;GO:0009987//cellular process;GO:0010467//gene expression;GO:0016043//cellul…	-	protein_coding
0	Gb_27919	At1g77840	0.31	0.226	2.75640780817868	2.13588483850219	0.367955486669361	1.0519754808242e-14	4.34560551373669e-10	At1g77840	XP_017258715.1 PREDICTED: eukaryotic translation initiation factor 5-like [Daucus carota subsp. sativus] [Daucus carota]	-	-	-	-	-	GO:0003743//translation initiation factor activity;GO:0005515//protein binding	GO:0006413//translational initiation;GO:0007275//multicellular organism development	-	protein_coding
0	Gb_11570	Gb_11570	0.382	0.295	4.03915899207127	3.12961571037879	0.368069417868072	1.31553995167288e-14	5.43436398636549e-10	Gb_11570	-	-	-	-	-	-	-	-	-	protein_coding
0	Gb_22156	Gb_22156	0.302	0.219	2.82152484093174	2.15326692508972	0.38994788007174	1.48325915710179e-14	6.12719525207179e-10	Gb_22156	-	-	-	-	-	-	-	-	-	protein_coding
0	Gb_06118	At3g61590	0.265	0.188	2.29431435517957	1.57747110204705	0.540449499086324	2.79764118839341e-14	1.15567759851343e-09	At3g61590	ABR16978.1 unknown [Picea sitchensis]	-	-	-	-	-	GO:0005515//protein binding	-	-	protein_coding
0	Gb_34781	Gb_34781	0.256	0.18	2.18166111945558	1.53920687703316	0.50323987311633	3.00506448511558e-14	1.2413620881564e-09	Gb_34781	ABK27008.1 unknown [Picea sitchensis]	Genetic Information Processing	Folding, sorting and degradation	ko04141//Protein processing in endoplasmic reticulum	K13250	-	-	-	-	protein_coding
0	Gb_40130	Gb_40130	0.285	0.203	2.52775082312537	1.95600897079216	0.369941267771005	3.7208529804613e-14	1.53704715769876e-09	Gb_40130	-	-	-	-	-	-	-	-	-	protein_coding
0	Gb_27882	UBC8	0.331	0.249	3.04901320716966	2.25162155941461	0.437378032291288	4.82922925260752e-14	1.99490631195964e-09	UBC8	XP_002963426.1 ubiquitin-conjugating enzyme E2 28 [Selaginella moellendorffii]	Genetic Information Processing;Genetic Information Processing	Folding, sorting and degradation;Folding, sorting and degradation	ko04141//Protein processing in endoplasmic reticulum;ko04120//Ubiquitin mediated proteolysis	K06689;K06689	-	GO:0005515//protein binding	GO:0006464//cellular protein modification process;GO:0015031//protein transport	-	protein_coding
0	Gb_38367	Gb_38367	0.252	0.175	2.23608925696169	1.62740814448568	0.458401660830651	4.8864341338821e-14	2.01853707636536e-09	Gb_38367	-	-	-	-	-	-	-	-	-	protein_coding
0	Gb_40735	At4g28440	0.284	0.207	2.70974407994178	1.97743753167771	0.454524483695878	1.37048344829556e-13	5.66133007656413e-09	At4g28440	XP_006844961.1 uncharacterized protein At4g28440 [Amborella trichopoda]	Genetic Information Processing;Genetic Information Processing;Genetic Information Processing;Genetic Information Processing	Replication and repair;Replication and repair;Replication and repair;Replication and repair	ko03440//Homologous recombination;ko03420//Nucleotide excision repair;ko03030//DNA replication;ko03430//Mismatch repair	K07466;K07466;K07466;K07466	-	-	-	-	protein_coding
0	Gb_15518	IQD1	0.262	0.188	2.21435098322649	1.6089756199506	0.460741447259525	2.65163733429835e-13	1.09536486642531e-08	IQD1	KAH9296172.1 hypothetical protein KI387_039760, partial [Taxus chinensis]	-	-	-	-	GO:0005575//cellular_component;GO:0005622//intracellular anatomical structure;GO:0005634//nucleus;GO:0005737//cytoplasm;GO:0005856//cytoskeleton;GO:0005874//microtubule;GO:0015630//microtubule cytoskeleton;GO:0043226//organelle;GO:0043227//membrane-bounded organelle;GO:0043228//non-membrane-bounded organelle;GO:0043229//intracellular organelle;GO:0043231//intracellular membrane-bounded organelle;…	GO:0003674//molecular_function;GO:0005488//binding;GO:0005515//protein binding;GO:0005516//calmodulin binding;GO:0008017//microtubule binding;GO:0008092//cytoskeletal protein binding;GO:0015631//tubulin binding	-	-	protein_coding
0	Gb_38537	Gb_38537	0.274	0.198	2.44227850637846	1.87278712303505	0.383040808242666	3.08035304300103e-13	1.2724630385333e-08	Gb_38537	-	-	-	-	-	-	-	-	-	protein_coding
0	Gb_18298	NRPB12	0.299	0.223	2.78582371301064	2.06925255559805	0.428994227860412	5.20961317002968e-13	2.15203910440756e-08	NRPB12	ABK21111.1 unknown [Picea sitchensis]	Genetic Information Processing	Transcription	ko03020//RNA polymerase	K03009	GO:0000418//RNA polymerase IV complex;GO:0000419//RNA polymerase V complex;GO:0000428//DNA-directed RNA polymerase complex;GO:0005575//cellular_component;GO:0005622//intracellular anatomical structure;GO:0005634//nucleus;GO:0005654//nucleoplasm;GO:0005665//RNA polymerase II, core complex;GO:0005666//RNA polymerase III complex;GO:0005730//nucleolus;GO:0005736//RNA polymerase I complex;GO:0005737//…	GO:0003674//molecular_function;GO:0003676//nucleic acid binding;GO:0003677//DNA binding;GO:0003824//catalytic activity;GO:0003899//DNA-directed 5'-3' RNA polymerase activity;GO:0005488//binding;GO:0008270//zinc ion binding;GO:0016151//nickel cation binding;GO:0016740//transferase activity;GO:0016772//transferase activity, transferring phosphorus-containing groups;GO:0016779//nucleotidyltransferas…	GO:0000375//RNA splicing, via transesterification reactions;GO:0000377//RNA splicing, via transesterification reactions with bulged adenosine as nucleophile;GO:0000398//mRNA splicing, via spliceosome;GO:0001172//transcription, RNA-templated;GO:0006139//nucleobase-containing compound metabolic process;GO:0006259//DNA metabolic process;GO:0006281//DNA repair;GO:0006283//transcription-coupled nucleo…	-	protein_coding
0	Gb_13623	Gb_13623	0.268	0.197	2.31516077516344	1.67824596878687	0.464158207181007	8.90445359288621e-13	3.67834073468537e-08	Gb_13623	-	-	-	-	-	-	-	-	-	protein_coding
0	Gb_34673	EIF(ISO)4G1	0.264	0.194	2.24329966409345	1.64775773640685	0.445118207040294	1.16285985396502e-12	4.80365777074412e-08	EIF(ISO)4G1	KAF3791352.1 EIF(ISO)4G1 Eukaryotic translation initiation factor isoform 4G-1 [Nymphaea thermarum]	-	-	-	-	-	GO:0003723//RNA binding;GO:0005515//protein binding	-	-	protein_coding
0	Gb_12517	DIR23	0.31	0.233	3.16798304555075	2.45371786377424	0.368595241498669	1.25704069266434e-12	5.19270939732714e-08	DIR23	KAH9331319.1 hypothetical protein KI387_003427, partial [Taxus chinensis]	-	-	-	-	-	-	-	-	protein_coding
0	Gb_16301	Gb_16301	0.363	0.287	3.47404682586189	2.68522214578055	0.371575754041053	1.54808401482957e-12	6.39498025685948e-08	Gb_16301	-	-	-	-	-	-	-	-	-	protein_coding
0	Gb_00983	VPS24-2	0.265	0.199	2.53197660498823	1.81936807686713	0.476826630026181	2.44426328958283e-11	1.00970072229377e-06	VPS24-2	XP_039143215.1 vacuolar protein sorting-associated protein 24 homolog 1-like [Dioscorea cayenensis subsp. rotundata] [Dioscorea cayenensis]	Cellular Processes	Transport and catabolism	ko04144//Endocytosis	K12193	GO:0000815//ESCRT III complex;GO:0005575//cellular_component;GO:0005622//intracellular anatomical structure;GO:0005737//cytoplasm;GO:0005768//endosome;GO:0005769//early endosome;GO:0005770//late endosome;GO:0005829//cytosol;GO:0005886//plasma membrane;GO:0010008//endosome membrane;GO:0012505//endomembrane system;GO:0016020//membrane;GO:0030496//midbody;GO:0031090//organelle membrane;GO:0031410//c…	GO:0002020//protease binding;GO:0003674//molecular_function;GO:0004813//alanine-tRNA ligase activity;GO:0005488//binding;GO:0005515//protein binding;GO:0005543//phospholipid binding;GO:0005546//phosphatidylinositol-4,5-bisphosphate binding;GO:0008289//lipid binding;GO:0019899//enzyme binding;GO:0031210//phosphatidylcholine binding;GO:0035091//phosphatidylinositol binding;GO:0042802//identical pro…	GO:0000920//septum digestion after cytokinesis;GO:0006419//alanyl-tRNA aminoacylation;GO:0006508//proteolysis;GO:0006511//ubiquitin-dependent protein catabolic process;GO:0006807//nitrogen compound metabolic process;GO:0006810//transport;GO:0006811//ion transport;GO:0006820//anion transport;GO:0006862//nucleotide transport;GO:0006886//intracellular protein transport;GO:0006900//vesicle budding fr…	-	protein_coding
0	Gb_21014	ERF1-3	0.25	0.187	2.00620133086062	1.51072054712307	0.409229578161947	1.13337107759515e-10	4.68184258443779e-06	ERF1-3	ADE75663.1 unknown [Picea sitchensis]	Genetic Information Processing	Translation	ko03015//mRNA surveillance pathway	K03265	GO:0005575//cellular_component;GO:0005622//intracellular anatomical structure;GO:0005737//cytoplasm	GO:0003674//molecular_function;GO:0003676//nucleic acid binding;GO:0003723//RNA binding;GO:0003747//translation release factor activity;GO:0005488//binding;GO:0008079//translation termination factor activity;GO:0008135//translation factor activity, RNA binding;GO:0097159//organic cyclic compound binding;GO:1901363//heterocyclic compound binding	GO:0006402//mRNA catabolic process;GO:0006412//translation;GO:0006415//translational termination;GO:0006518//peptide metabolic process;GO:0006807//nitrogen compound metabolic process;GO:0008150//biological_process;GO:0008152//metabolic process;GO:0009058//biosynthetic process;GO:0009059//macromolecule biosynthetic process;GO:0009987//cellular process;GO:0010467//gene expression;GO:0016043//cellul…	-	protein_coding
0	Gb_13272	Gb_13272	0.28	0.226	2.5635446179172	1.98472018370507	0.369204384769469	9.4708692994105e-08	0.00391232139889348	Gb_13272	-	-	-	-	-	-	-	-	-	protein_coding
1	Gb_02455	Gb_02455	0.722	0.14	46.0755618704247	2.87605681782796	4.00183767669328	0	0	Gb_02455	KAH9289082.1 hypothetical protein KI387_033199 [Taxus chinensis]	-	-	-	-	-	-	-	-	protein_coding
1	Gb_39201	PCPR1-3	0.727	0.168	49.6720747034111	3.55148	3.80594467840497	0	0	PCPR1-3	ABK22883.1 unknown [Picea sitchensis]	-	-	-	-	-	-	GO:0006952//defense response	-	protein_coding
1	Gb_12298	Gb_12298	0.723	0.141	31.8489802765839	2.3541446607616	3.7579723008437	0	0	Gb_12298	-	-	-	-	-	-	-	-	-	protein_coding
1	Gb_39200	STH-21	0.613	0.106	23.6537273420242	1.79261273041472	3.7219317882608	0	0	STH-21	CAC83079.1 putative intracellular pathogenesis related type 10 protein [Pinus pinaster]	-	-	-	-	-	-	GO:0006952//defense response	-	protein_coding
1	Gb_05035	Os04g0179200	0.9	0.241	78.4200973851801	5.95636800512379	3.71871863694969	0	0	Os04g0179200	ACN40791.1 unknown [Picea sitchensis]	-	-	-	-	-	GO:0003674//molecular_function;GO:0003824//catalytic activity;GO:0003978//UDP-glucose 4-epimerase activity;GO:0004316//3-oxoacyl-[acyl-carrier-protein] reductase (NADPH) activity;GO:0008667//2,3-dihydro-2,3-dihydroxybenzoate dehydrogenase activity;GO:0008678//2-deoxy-D-gluconate 3-dehydrogenase activity;GO:0016491//oxidoreductase activity;GO:0016630//protochlorophyllide reductase activity;GO:0016…	GO:0000272//polysaccharide catabolic process;GO:0006012//galactose metabolic process;GO:0006633//fatty acid biosynthetic process;GO:0007275//multicellular organism development;GO:0008150//biological_process;GO:0008152//metabolic process;GO:0015995//chlorophyll biosynthetic process;GO:0032501//multicellular organismal process;GO:0032502//developmental process;GO:0048856//anatomical structure devel…	-	protein_coding
1	Gb_39205	PCPR1-3	0.872	0.256	75.5177844085516	5.79261056776286	3.70453085633209	0	0	PCPR1-3	ABK22883.1 unknown [Picea sitchensis]	-	-	-	-	-	-	GO:0006952//defense response	-	protein_coding
1	Gb_05034	Gb_05034	0.937	0.314	105.485855229419	8.1476266485495	3.69452587562657	0	0	Gb_05034	-	-	-	-	-	-	-	-	-	protein_coding
1	Gb_12297	Gb_12297	0.995	0.632	380.052679288481	30.4189011332803	3.64315946256381	0	0	Gb_12297	XP_020098727.1 uncharacterized protein LOC109717379 [Ananas comosus]	-	-	-	-	-	-	-	-	protein_coding
1	Gb_39198	PCPR1-3	0.891	0.275	86.0886518576624	6.93330108642077	3.63420875750414	0	0	PCPR1-3	ABK22883.1 unknown [Picea sitchensis]	-	-	-	-	-	-	GO:0006952//defense response	-	protein_coding
1	Gb_36432	Gb_36432	0.971	0.573	185.896	24.5470617703359	2.92087647618551	0	0	Gb_36432	-	-	-	-	-	-	-	-	-	protein_coding
1	Gb_23066	Gb_23066	0.468	0.07	7.9690731243799	0.84414638255935	3.2388468334221	1.99988280142318e-290	8.26131586439903e-286	Gb_23066	-	-	-	-	-	-	-	-	-	protein_coding
1	Gb_39633	PXG3	0.476	0.09	13.4561002757192	1.15527028835098	3.5419580309832	4.5257672991862e-256	1.86954921362083e-251	PXG3	ACJ70083.1 caleosin [Cycas revoluta]	Metabolism	Lipid metabolism	ko00073//Cutin, suberine and wax biosynthesis	K17991	GO:0005575//cellular_component;GO:0005622//intracellular anatomical structure;GO:0005737//cytoplasm;GO:0005773//vacuole;GO:0005783//endoplasmic reticulum;GO:0005811//lipid droplet;GO:0009507//chloroplast;GO:0009526//plastid envelope;GO:0009536//plastid;GO:0009941//chloroplast envelope;GO:0012505//endomembrane system;GO:0012511//monolayer-surrounded lipid storage body;GO:0016020//membrane;GO:00310…	GO:0003674//molecular_function;GO:0003824//catalytic activity;GO:0005488//binding;GO:0005509//calcium ion binding;GO:0016491//oxidoreductase activity;GO:0016684//oxidoreductase activity, acting on peroxide as acceptor;GO:0043167//ion binding;GO:0043169//cation binding;GO:0046872//metal ion binding;GO:1990137//plant seed peroxidase activity	GO:0001101//response to acid chemical;GO:0001676//long-chain fatty acid metabolic process;GO:0006082//organic acid metabolic process;GO:0006629//lipid metabolic process;GO:0006631//fatty acid metabolic process;GO:0006633//fatty acid biosynthetic process;GO:0006636//unsaturated fatty acid biosynthetic process;GO:0006950//response to stress;GO:0006952//defense response;GO:0006970//response to osmot…	-	protein_coding
1	Gb_10408	Gb_10408	0.297	0.023	4.47980659145864	0.264618724715459	4.08144939051019	5.57492969752055e-246	2.30294770874877e-241	Gb_10408	-	-	-	-	-	-	-	-	-	protein_coding
1	Gb_28914	DLO1	0.615	0.176	15.1382333400948	2.76105753642986	2.4549039929387	6.70448684402629e-242	2.76955647039882e-237	DLO1	ABK22784.1 unknown [Picea sitchensis]	-	-	-	-	-	GO:0016491//oxidoreductase activity	-	-	protein_coding
1	Gb_41821	Gb_41821	0.286	0.025	4.06841395006739	0.278216607752156	3.87018602973443	4.28448587279022e-226	1.76987826919091e-221	Gb_41821	-	-	-	-	-	-	-	-	-	protein_coding
1	Gb_15664	SAUR10	0.415	0.071	6.08073083387349	0.798973998467337	2.9280242709693	1.01486118125787e-225	4.19229005365814e-221	SAUR10	KAH9307595.1 hypothetical protein KI387_035506, partial [Taxus chinensis]	Environmental Information Processing	Signal transduction	ko04075//Plant hormone signal transduction	K14488	-	-	GO:0009733//response to auxin	-	protein_coding
1	Gb_17338	Gb_17338	0.449	0.097	9.66672923633202	1.05110656036446	3.20111889652896	3.07995253110949e-218	1.27229759107602e-213	Gb_17338	-	-	-	-	-	-	-	-	-	protein_coding
1	Gb_39534	At1g66480	0.345	0.047	4.30015487861963	0.518021894728266	3.0533	2.62824348817517e-212	1.08570110253028e-207	At1g66480	ABK23762.1 unknown [Picea sitchensis]	-	-	-	-	-	-	-	-	protein_coding
1	Gb_13133	Gb_13133	0.277	0.027	4.72693632229216	0.33052677044889	3.83806639974367	1.76514958600226e-206	7.29165642481676e-202	Gb_13133	-	-	-	-	-	-	-	-	-	protein_coding
1	Gb_21894	Gb_21894	0.358	0.058	4.83968507882568	0.645188175021489	2.90712127133165	5.0250509401976e-198	2.07579829288623e-193	Gb_21894	-	-	-	-	-	-	-	-	-	protein_coding
1	Gb_29977	Gb_29977	0.303	0.038	7.78667917232472	0.546570686487748	3.8325281925324	6.75594673236781e-196	2.79081403567382e-191	Gb_29977	-	-	-	-	-	-	-	-	-	protein_coding
1	Gb_05794	Gb_05794	0.994	0.98	206.088698410855	105.049472504109	0.972196474182154	7.74348186950403e-181	3.19875492547342e-176	Gb_05794	-	-	-	-	-	-	GO:0046872//metal ion binding	-	-	protein_coding
1	Gb_14012	Os04g0379900	0.253	0.027	4.72560283062178	0.359566965820667	3.71616599264185	1.67419114429114e-179	6.91591619795226e-175	Os04g0379900	AEJ87846.1 stearoyl-ACP desaturase [Ginkgo biloba]	Metabolism;Metabolism;Metabolism;Metabolism	Global and overview maps;Global and overview maps;Lipid metabolism;Lipid metabolism	ko01100//Metabolic pathways;ko01212//Fatty acid metabolism;ko00061//Fatty acid biosynthesis;ko01040//Biosynthesis of unsaturated fatty acids	K03921;K03921;K03921;K03921	-	GO:0016491//oxidoreductase activity;GO:0045300//acyl-[acyl-carrier-protein] desaturase activity;GO:0046872//metal ion binding	GO:0006631//fatty acid metabolic process	-	protein_coding
1	Gb_39806	Gb_39806	0.252	0.028	8.60807098566866	0.450408200297576	4.25638497598892	1.2020273337033e-174	4.96545471279495e-170	Gb_39806	-	-	-	-	-	-	-	-	-	protein_coding
1	Gb_20903	IAMT1	0.291	0.041	3.14748102894085	0.409747688851065	2.94138996524678	1.0494233171532e-171	4.33506278082815e-167	IAMT1	ABK23029.1 unknown [Picea sitchensis]	-	-	-	-	-	GO:0000287//magnesium ion binding;GO:0003674//molecular_function;GO:0003824//catalytic activity;GO:0005488//binding;GO:0005515//protein binding;GO:0008168//methyltransferase activity;GO:0016740//transferase activity;GO:0016741//transferase activity, transferring one-carbon groups;GO:0042802//identical protein binding;GO:0043167//ion binding;GO:0043169//cation binding;GO:0046872//metal ion binding…	GO:0003002//regionalization;GO:0007275//multicellular organism development;GO:0007389//pattern specification process;GO:0008150//biological_process;GO:0008152//metabolic process;GO:0009798//axis specification;GO:0009943//adaxial/abaxial axis specification;GO:0009944//polarity specification of adaxial/abaxial axis;GO:0009955//adaxial/abaxial pattern specification;GO:0010252//auxin homeostasis;GO:0…	-	protein_coding
1	Gb_26584	TIP1-1	0.432	0.12	7.22468265601318	1.30917792233633	2.46427304022908	5.62367994523908e-154	2.32308594857881e-149	TIP1-1	ABK23010.1 unknown [Picea sitchensis]	-	-	-	-	GO:0016020//membrane	GO:0015267//channel activity	GO:0055085//transmembrane transport	-	protein_coding
1	Gb_17339	Gb_17339	0.27	0.048	2.90771378872655	0.357716239008997	3.0229977512788	7.3759268970598e-136	3.04692164190643e-131	Gb_17339	-	-	-	-	-	-	-	-	-	protein_coding
1	Gb_21756	Gb_21756	0.393	0.112	6.50589991886611	1.47362907394694	2.14237519892081	3.68581045936786e-128	1.52257144266027e-123	Gb_21756	-	-	-	-	-	-	-	-	-	protein_coding
1	Gb_07704	CCR1	0.39	0.113	6.45685822688829	1.41732117257494	2.18766563247358	9.37555780696683e-125	3.87294917447993e-120	CCR1	ABK23323.1 unknown [Picea sitchensis]	Metabolism;Metabolism;Metabolism	Global and overview maps;Global and overview maps;Biosynthesis of other secondary metabolites	ko01100//Metabolic pathways;ko01110//Biosynthesis of secondary metabolites;ko00940//Phenylpropanoid biosynthesis	K09753;K09753;K09753	-	GO:0003824//catalytic activity;GO:0003854//3-beta-hydroxy-delta5-steroid dehydrogenase activity;GO:0003978//UDP-glucose 4-epimerase activity;GO:0016616//oxidoreductase activity, acting on the CH-OH group of donors, NAD or NADP as acceptor;GO:0016757//glycosyltransferase activity;GO:0047733//CDP-glucose 4,6-dehydratase activity	GO:0005975//carbohydrate metabolic process;GO:0006012//galactose metabolic process;GO:0006694//steroid biosynthetic process;GO:0009243//O antigen biosynthetic process	-	protein_coding
1	Gb_06452	ERG3	0.266	0.07	2.71493131454823	0.649565095692436	2.06336968287228	6.72362761835029e-88	2.77746333286432e-83	ERG3	ACN40760.1 unknown [Picea sitchensis]	-	-	-	-	-	-	-	-	protein_coding
1	Gb_25232	Gb_25232	0.277	0.081	2.76563406035516	0.690621663214638	2.00164278238961	5.26410625789249e-82	2.17454965407281e-77	Gb_25232	AEX11998.1 hypothetical protein 0_2183_02, partial [Pinus radiata]	-	-	-	-	GO:0005940//septin ring;GO:0016021//integral component of membrane	GO:0004674//protein serine/threonine kinase activity;GO:0005524//ATP binding;GO:0008134//transcription factor binding;GO:0008855//exodeoxyribonuclease VII activity;GO:0042803//protein homodimerization activity;GO:0070840//dynein complex binding	GO:0000921//septin ring assembly;GO:0006468//protein phosphorylation;GO:0006606//protein import into nucleus;GO:0007059//chromosome segregation;GO:0019069//viral capsid assembly;GO:0030261//chromosome condensation;GO:0048309//endoplasmic reticulum inheritance;GO:0051028//mRNA transport	-	protein_coding
1	Gb_34491	SSI2	0.34	0.123	4.1989164071952	1.05923617491959	1.98699276815445	7.01461450466548e-81	2.89766710573226e-76	SSI2	AEJ87846.1 stearoyl-ACP desaturase [Ginkgo biloba]	Metabolism;Metabolism;Metabolism;Metabolism	Global and overview maps;Global and overview maps;Lipid metabolism;Lipid metabolism	ko01100//Metabolic pathways;ko01212//Fatty acid metabolism;ko00061//Fatty acid biosynthesis;ko01040//Biosynthesis of unsaturated fatty acids	K03921;K03921;K03921;K03921	-	GO:0016491//oxidoreductase activity;GO:0045300//acyl-[acyl-carrier-protein] desaturase activity;GO:0046872//metal ion binding	GO:0006631//fatty acid metabolic process	-	protein_coding
1	Gb_10107	Gb_10107	0.367	0.146	5.80685427852702	1.34293102995136	2.11237161748989	1.82243019635165e-80	7.52827689810903e-76	Gb_10107	KAH9328359.1 hypothetical protein KI387_000467 [Taxus chinensis]	-	-	-	-	-	-	-	-	protein_coding
1	Gb_17619	ECT2	0.464	0.255	5.61124600066928	2.34170689102716	1.26076065635356	2.95114021796663e-53	1.21908651263984e-48	ECT2	KAH9331309.1 hypothetical protein KI387_003417, partial [Taxus chinensis]	-	-	-	-	GO:0045203//integral component of cell outer membrane	GO:0003723//RNA binding	-	-	protein_coding
1	Gb_06066	E1-BETA-2	0.259	0.099	2.68245278720287	0.783521804693846	1.77550744964678	2.03278670179831e-52	8.39723858645865e-48	E1-BETA-2	ABK25034.1 unknown [Picea sitchensis]	Metabolism;Metabolism;Metabolism;Metabolism;Metabolism;Metabolism	Global and overview maps;Global and overview maps;Global and overview maps;Carbohydrate metabolism;Carbohydrate metabolism;Carbohydrate metabolism	ko01100//Metabolic pathways;ko01110//Biosynthesis of secondary metabolites;ko01200//Carbon metabolism;ko00010//Glycolysis / Gluconeogenesis;ko00620//Pyruvate metabolism;ko00020//Citrate cycle (TCA cycle)	K00162;K00162;K00162;K00162;K00162;K00162	GO:0005737//cytoplasm	GO:0008661//1-deoxy-D-xylulose-5-phosphate synthase activity	GO:0008615//pyridoxine biosynthetic process;GO:0009228//thiamine biosynthetic process;GO:0009240//isopentenyl diphosphate biosynthetic process	-	protein_coding
1	Gb_41706	TIC62	0.353	0.175	4.33197379534707	1.49637653021894	1.53355127256916	7.28892876432167e-49	3.01098358325364e-44	TIC62	ADE75995.1 unknown [Picea sitchensis]	-	-	-	-	-	GO:0003824//catalytic activity;GO:0003854//3-beta-hydroxy-delta5-steroid dehydrogenase activity;GO:0016616//oxidoreductase activity, acting on the CH-OH group of donors, NAD or NADP as acceptor;GO:0016620//oxidoreductase activity, acting on the aldehyde or oxo group of donors, NAD or NADP as acceptor;GO:0016757//glycosyltransferase activity;GO:0051287//NAD binding	GO:0005975//carbohydrate metabolic process;GO:0006694//steroid biosynthetic process;GO:0006813//potassium ion transport	-	protein_coding
1	Gb_33274	Gb_33274	0.265	0.105	4.42857175274437	1.45888019388409	1.60198008277398	8.07071615892692e-48	3.33393213809112e-43	Gb_33274	POO03409.1 Extensin domain containing protein [Trema orientale]	-	-	-	-	-	GO:0005199//structural constituent of cell wall	GO:0009664//plant-type cell wall organization	-	protein_coding
1	Gb_26428	MT3B	0.999	0.991	403.29667161266	308.566232649435	0.386261307305433	1.88694947750507e-46	7.79479959662569e-42	MT3B	ABK24704.1 unknown [Picea sitchensis]	-	-	-	-	-	GO:0046872//metal ion binding	-	-	protein_coding
1	Gb_09283	PER12	0.31	0.16	5.92731583060735	1.68192678234086	1.81726402845686	9.27106263545392e-39	3.82978326407966e-34	PER12	ACM44039.1 peroxidase [Ginkgo biloba]	Metabolism;Metabolism;Metabolism	Global and overview maps;Global and overview maps;Biosynthesis of other secondary metabolites	ko01100//Metabolic pathways;ko01110//Biosynthesis of secondary metabolites;ko00940//Phenylpropanoid biosynthesis	K00430;K00430;K00430	-	GO:0004096//catalase activity;GO:0004601//peroxidase activity;GO:0020037//heme binding	GO:0006979//response to oxidative stress	-	protein_coding
1	Gb_18841	SODB	0.363	0.201	3.96378272791169	1.89631877435907	1.06367638025903	1.20120632892853e-35	4.96206322417087e-31	SODB	ACL81495.1 FeSOD [Ginkgo biloba]	Cellular Processes	Transport and catabolism	ko04146//Peroxisome	K04564	GO:0005575//cellular_component;GO:0005622//intracellular anatomical structure;GO:0005737//cytoplasm;GO:0005739//mitochondrion;GO:0005886//plasma membrane;GO:0009507//chloroplast;GO:0009526//plastid envelope;GO:0009532//plastid stroma;GO:0009536//plastid;GO:0009570//chloroplast stroma;GO:0009579//thylakoid;GO:0009941//chloroplast envelope;GO:0016020//membrane;GO:0031090//organelle membrane;GO:0031…	GO:0003674//molecular_function;GO:0003824//catalytic activity;GO:0004784//superoxide dismutase activity;GO:0005488//binding;GO:0005507//copper ion binding;GO:0005515//protein binding;GO:0016209//antioxidant activity;GO:0016491//oxidoreductase activity;GO:0016721//oxidoreductase activity, acting on superoxide radicals as acceptor;GO:0019904//protein domain specific binding;GO:0043167//ion binding;…	GO:0000302//response to reactive oxygen species;GO:0000303//response to superoxide;GO:0000305//response to oxygen radical;GO:0001101//response to acid chemical;GO:0006801//superoxide metabolic process;GO:0006950//response to stress;GO:0006979//response to oxidative stress;GO:0007623//circadian rhythm;GO:0008150//biological_process;GO:0008152//metabolic process;GO:0009314//response to radiation;GO…	-	protein_coding
1	Gb_09194	Gb_09194	0.515	0.388	8.46797114502576	4.12838815799024	1.03643773155897	3.24641409626839e-32	1.34106119902751e-27	Gb_09194	-	-	-	-	-	-	-	-	-	protein_coding
1	Gb_15511	Gb_15511	0.312	0.172	4.18008317874556	1.97705210538469	1.08018075660385	3.88300427190752e-29	1.60403023468228e-24	Gb_15511	-	-	-	-	-	-	-	-	-	protein_coding
1	Gb_02957	R40G2	0.59	0.464	11.2757457204851	6.80393034462112	0.728782572580829	6.95340075449216e-28	2.87238031767317e-23	R40G2	ACN40925.1 unknown [Picea sitchensis]	-	-	-	-	-	-	-	-	protein_coding
1	Gb_32340	FAD12	0.301	0.179	3.86315741293333	1.45904264101811	1.40475841745703	4.40658071310556e-26	1.82031442677678e-21	FAD12	AEJ87847.1 omega-6-desaturase [Ginkgo biloba]	Metabolism;Metabolism;Metabolism	Global and overview maps;Global and overview maps;Lipid metabolism	ko01100//Metabolic pathways;ko01212//Fatty acid metabolism;ko01040//Biosynthesis of unsaturated fatty acids	K10256;K10256;K10256	GO:0005575//cellular_component;GO:0005622//intracellular anatomical structure;GO:0005737//cytoplasm;GO:0005783//endoplasmic reticulum;GO:0005789//endoplasmic reticulum membrane;GO:0012505//endomembrane system;GO:0016020//membrane;GO:0016021//integral component of membrane;GO:0031090//organelle membrane;GO:0031224//intrinsic component of membrane;GO:0031984//organelle subcompartment;GO:0042175//nu…	GO:0003674//molecular_function;GO:0003824//catalytic activity;GO:0016491//oxidoreductase activity;GO:0016705//oxidoreductase activity, acting on paired donors, with incorporation or reduction of molecular oxygen;GO:0016717//oxidoreductase activity, acting on paired donors, with oxidation of a pair of donors resulting in the reduction of molecular oxygen to two molecules of water;GO:0045485//omega…	GO:0006082//organic acid metabolic process;GO:0006629//lipid metabolic process;GO:0006631//fatty acid metabolic process;GO:0006633//fatty acid biosynthetic process;GO:0006636//unsaturated fatty acid biosynthetic process;GO:0008150//biological_process;GO:0008152//metabolic process;GO:0008610//lipid biosynthetic process;GO:0009058//biosynthetic process;GO:0009987//cellular process;GO:0016053//organ…	-	protein_coding
1	Gb_04477	Gb_04477	0.523	0.407	8.45714033615535	4.8669955171699	0.797138472833433	1.9537942168594e-25	8.07092853042452e-21	Gb_04477	ABK24871.1 unknown [Picea sitchensis]	-	-	-	-	-	-	-	-	protein_coding
1	Gb_06097	Gb_06097	0.67	0.598	16.7546850531774	9.75250508106669	0.780719817674468	3.98289451112346e-25	1.64529389359999e-20	Gb_06097	-	-	-	-	-	-	-	-	-	protein_coding
1	Gb_26038	Cnpy2	0.461	0.304	11.1267510151648	8.29545691998593	0.423639037444168	8.27280006067885e-23	3.41741097706583e-18	Cnpy2	ABK21144.1 unknown [Picea sitchensis]	-	-	-	-	-	-	-	-	protein_coding
1	Gb_36978	HSP22.7	0.304	0.184	3.7445896523298	1.77713189922949	1.07525686826537	5.93659544948058e-22	2.45234821422593e-17	HSP22.7	ABK26833.1 unknown [Picea sitchensis]	Genetic Information Processing	Folding, sorting and degradation	ko04141//Protein processing in endoplasmic reticulum	K13993	GO:0005575//cellular_component;GO:0005622//intracellular anatomical structure;GO:0005737//cytoplasm;GO:0005783//endoplasmic reticulum;GO:0012505//endomembrane system;GO:0016020//membrane;GO:0043226//organelle;GO:0043227//membrane-bounded organelle;GO:0043229//intracellular organelle;GO:0043231//intracellular membrane-bounded organelle	-	GO:0006950//response to stress;GO:0008150//biological_process;GO:0009266//response to temperature stimulus;GO:0009408//response to heat;GO:0009628//response to abiotic stimulus;GO:0050896//response to stimulus	-	protein_coding
1	Gb_11492	PCKR1	0.686	0.646	14.6666807757788	9.90047845288133	0.566972258865004	7.14832803301415e-22	2.95290282715782e-17	PCKR1	XP_042495311.1 peptidyl-prolyl cis-trans isomerase [Macadamia integrifolia]	-	-	-	-	-	GO:0003755//peptidyl-prolyl cis-trans isomerase activity	GO:0000413//protein peptidyl-prolyl isomerization;GO:0015948//methanogenesis	-	protein_coding
1	Gb_24750	At4g32940	0.48	0.352	8.76929633496222	5.79638899980395	0.597306664278864	4.30465366654685e-19	1.77820938311384e-14	At4g32940	ABK25457.1 unknown [Picea sitchensis]	-	-	-	-	-	GO:0003674//molecular_function;GO:0003824//catalytic activity;GO:0008233//peptidase activity;GO:0008234//cysteine-type peptidase activity;GO:0016787//hydrolase activity;GO:0140096//catalytic activity, acting on a protein	GO:0006508//proteolysis;GO:0006807//nitrogen compound metabolic process;GO:0008150//biological_process;GO:0008152//metabolic process;GO:0019538//protein metabolic process;GO:0030436//asexual sporulation;GO:0043170//macromolecule metabolic process;GO:0044238//primary metabolic process;GO:0071704//organic substance metabolic process;GO:1901564//organonitrogen compound metabolic process	-	protein_coding
1	Gb_24475	Gb_24475	0.394	0.277	5.23449390921908	2.97062978605818	0.817281237762054	1.26330065850375e-18	5.21856869021313e-14	Gb_24475	-	-	-	-	-	-	-	-	-	protein_coding
1	Gb_07386	UBI11	0.472	0.357	6.00588664518825	3.94482028210992	0.606417670275994	2.69089231950224e-18	1.11158070826318e-13	UBI11	XP_021665833.1 polyubiquitin [Hevea brasiliensis]	Genetic Information Processing	Folding, sorting and degradation	ko04120//Ubiquitin mediated proteolysis	K08770	GO:0005576//extracellular region;GO:0005737//cytoplasm	GO:0000166//nucleotide binding;GO:0003980//UDP-glucose:glycoprotein glucosyltransferase activity;GO:0004827//proline-tRNA ligase activity;GO:0005515//protein binding;GO:0005524//ATP binding	GO:0003352//regulation of cilium movement;GO:0006289//nucleotide-excision repair;GO:0006433//prolyl-tRNA aminoacylation;GO:0006486//protein glycosylation;GO:0031639//plasminogen activation	-	protein_coding
1	Gb_39017	PSBO	0.36	0.24	3.97928293345278	2.71506651445749	0.551520938620949	3.2759765219717e-17	1.35327314146129e-12	PSBO	KAF2563449.1 hypothetical protein F2Q70_00019032, partial [Brassica cretica]	Metabolism;Metabolism	Global and overview maps;Energy metabolism	ko01100//Metabolic pathways;ko00195//Photosynthesis	K02716;K02716	GO:0005575//cellular_component;GO:0005576//extracellular region;GO:0005622//intracellular anatomical structure;GO:0005737//cytoplasm;GO:0009507//chloroplast;GO:0009521//photosystem;GO:0009523//photosystem II;GO:0009534//chloroplast thylakoid;GO:0009535//chloroplast thylakoid membrane;GO:0009536//plastid;GO:0009579//thylakoid;GO:0009654//photosystem II oxygen evolving complex;GO:0016020//membrane;…	GO:0003674//molecular_function;GO:0003723//RNA binding;GO:0003824//catalytic activity;GO:0010242//oxygen evolving activity;GO:0016491//oxidoreductase activity	GO:0006091//generation of precursor metabolites and energy;GO:0008150//biological_process;GO:0008152//metabolic process;GO:0009987//cellular process;GO:0010109//regulation of photosynthesis;GO:0010207//photosystem II assembly;GO:0015979//photosynthesis;GO:0016043//cellular component organization;GO:0019222//regulation of metabolic process;GO:0019684//photosynthesis, light reaction;GO:0022607//cel…	-	protein_coding
1	Gb_18791	atpA	0.332	0.218	4.47345950783749	2.7771243807244	0.687799164232232	1.03775319152147e-16	4.28685465885603e-12	atpA	AJE71376.1 ATP synthase CF1 alpha subunit [Ginkgo biloba]	Metabolism;Metabolism;Metabolism	Global and overview maps;Energy metabolism;Energy metabolism	ko01100//Metabolic pathways;ko00190//Oxidative phosphorylation;ko00195//Photosynthesis	K02111;K02111;K02111	GO:0000275//mitochondrial proton-transporting ATP synthase complex, catalytic sector F(1);GO:0045261//proton-transporting ATP synthase complex, catalytic core F(1);GO:0045262//plasma membrane proton-transporting ATP synthase complex, catalytic core F(1)	GO:0005524//ATP binding;GO:0046933//proton-transporting ATP synthase activity, rotational mechanism	GO:0015986//ATP synthesis coupled proton transport;GO:0046034//ATP metabolic process;GO:1902600//proton transmembrane transport	-	protein_coding
1	Gb_29785	BAG6	0.692	0.656	15.376569223181	10.9530833269577	0.489396599017494	5.91472361716972e-16	2.44331317901664e-11	BAG6	KAH9310446.1 hypothetical protein KI387_025481, partial [Taxus chinensis]	-	-	-	-	-	GO:0005515//protein binding;GO:0051087//chaperone binding	-	-	protein_coding
1	Gb_32442	Gb_32442	0.435	0.315	6.77742732089165	4.90490660973899	0.466512069569173	6.58149781554906e-16	2.71875093262516e-11	Gb_32442	-	-	-	-	-	-	-	-	-	protein_coding
1	Gb_11290	MSRB2	0.346	0.243	3.78996288900885	2.19010971968516	0.791180574230774	9.49715228162975e-15	3.92317863601843e-10	MSRB2	XP_020274230.1 peptide methionine sulfoxide reductase B5-like [Asparagus officinalis]	-	-	-	-	GO:0005575//cellular_component;GO:0005622//intracellular anatomical structure;GO:0005737//cytoplasm;GO:0009507//chloroplast;GO:0009532//plastid stroma;GO:0009536//plastid;GO:0009570//chloroplast stroma;GO:0043226//organelle;GO:0043227//membrane-bounded organelle;GO:0043229//intracellular organelle;GO:0043231//intracellular membrane-bounded organelle	GO:0003674//molecular_function;GO:0003824//catalytic activity;GO:0005488//binding;GO:0016491//oxidoreductase activity;GO:0016667//oxidoreductase activity, acting on a sulfur group of donors;GO:0016671//oxidoreductase activity, acting on a sulfur group of donors, disulfide as acceptor;GO:0016846//carbon-sulfur lyase activity;GO:0033743//peptide-methionine (R)-S-oxide reductase activity;GO:0043167/…	GO:0006807//nitrogen compound metabolic process;GO:0006950//response to stress;GO:0006979//response to oxidative stress;GO:0008150//biological_process;GO:0008152//metabolic process;GO:0009987//cellular process;GO:0019538//protein metabolic process;GO:0030091//protein repair;GO:0043170//macromolecule metabolic process;GO:0044237//cellular metabolic process;GO:0044238//primary metabolic process;GO:…	-	protein_coding
1	Gb_01587	ACBP3	0.601	0.542	10.9763186275317	7.69476223477688	0.512445613069555	9.93617521661479e-14	4.1045346202314e-09	ACBP3	XP_016755532.1 acyl-CoA-binding protein-like isoform X1 [Gossypium hirsutum]	-	-	-	-	-	GO:0000062//fatty-acyl-CoA binding	-	-	protein_coding
1	Gb_05724	Gb_05724	0.414	0.323	5.6660194560857	3.60609970055607	0.65189627107956	2.30131333884388e-13	9.50649527143019e-09	Gb_05724	-	-	-	-	-	-	-	-	-	protein_coding
1	Gb_24472	PIP1.4	0.689	0.646	16.7756817370647	12.3768247951298	0.438730149740493	9.10230901233186e-13	3.76007282990417e-08	PIP1.4	ABK22355.1 unknown [Picea sitchensis]	-	-	-	-	GO:0005575//cellular_component;GO:0005622//intracellular anatomical structure;GO:0005737//cytoplasm;GO:0005886//plasma membrane;GO:0005887//integral component of plasma membrane;GO:0009507//chloroplast;GO:0009536//plastid;GO:0016020//membrane;GO:0016021//integral component of membrane;GO:0031224//intrinsic component of membrane;GO:0031226//intrinsic component of plasma membrane;GO:0043226//organe…	GO:0003674//molecular_function;GO:0005215//transporter activity;GO:0005372//water transmembrane transporter activity;GO:0015250//water channel activity;GO:0015267//channel activity;GO:0015318//inorganic molecular entity transmembrane transporter activity;GO:0022803//passive transmembrane transporter activity;GO:0022857//transmembrane transporter activity	GO:0001101//response to acid chemical;GO:0006810//transport;GO:0006811//ion transport;GO:0006833//water transport;GO:0006950//response to stress;GO:0008150//biological_process;GO:0009414//response to water deprivation;GO:0009415//response to water;GO:0009628//response to abiotic stimulus;GO:0010035//response to inorganic substance;GO:0034220//ion transmembrane transport;GO:0042044//fluid transpor…	-	protein_coding
1	Gb_34975	Gb_34975	0.369	0.277	4.15180644339103	2.55380712367319	0.701089617444481	1.14430310616419e-12	4.72700170125363e-08	Gb_34975	-	-	-	-	-	-	-	-	-	protein_coding
1	Gb_07334	Gb_07334	0.291	0.207	3.68762721804964	2.04068860872533	0.85363676471764	5.6633188601773e-12	2.33946038795064e-07	Gb_07334	-	-	-	-	-	-	-	-	-	protein_coding
1	Gb_06827	Gb_06827	0.258	0.174	3.59056275874818	2.45417202076688	0.54897360366545	3.53019325494545e-11	1.45828753168542e-06	Gb_06827	-	-	-	-	-	-	-	-	-	protein_coding
[truncated: 521 more rows]

## Sheet: Table S7
Table S7. 35 Marker gene blast information
Cluster	Query gene id	Query gene name	amino acid sequence	Subject	Subject start	Subject end	Score	Align length	Identites
0	Gb_01521	ARF	MGLTFTKLFQRMFAKKEMRILMVGLDAAGKTTILYKLKLGEIVTTIPTIGFNVETVEYKNISFTVWDVGGQDKIRPLWRHYFQNTQGLIFVVDSNDRDRVVEARDELHRMLNEDELRDAVLLVFANKQDLPNAMNAAEITDKLGLHSLRQRHWYIQSTCATSGEGLYEGLEWLSNNIASKA	AT1G10630.2	1	181	947	181	176
[truncated: 34 more rows]

## Sheet: Table S8
Table S8.LACS genes expressed level
[truncated: 30 more rows]

## Sheet: Table S9
Table S9. DEGs from prebranch to branch2 and branch 3
[truncated: 1,165 more rows]

## Sheet: Table S10
Table S10. DEGs in subcluster 5A and 5B
[truncated: 2,762 more rows]

[truncated: 8 more sheets: Table S11, Table S12, Table S13, Table S14, Table S15, Table S16, Table S17, Table S18]
